# Supplementary material for: A multiomics approach to understanding pathology of Combined D,L-2- Hydroxyglutaric Aciduria and phenylbutyrate as potential treatment
Source: bioRxiv. 2023 Feb 3:2023.02.02.526527. Preprint. [Version 1] doi: 10.1101/2023.02.02.526527 (PMC9915603; doi:10.1101/2023.02.02.526527)
Supplement: Supplement 2 [file media-2.xlsx]

## Sheet: Supp Table 1
Supplementary Table 1. SLC25A1 variant information and ACMG-AMP classification.
Patient	Allele 1	Allele 2	ACMG-AMP criteria fulfilled
893	c.784T>C (p.Cys262Arg) Paternally inherited	c.784T>C (p.Cys262Arg) Maternally inherited	PS3: Functional analysis demonstrated that patient fibroblasts exhibited reduced CIC activity. PM2: Absent in population databases. PP3_Moderate: REVEL score of 0.861. PP4: Patient’s biochemical and clinical presentation are consistent with disease phenotype.
FB897	c.821+1G>A Paternally inherited	c.844C>T (p.Arg282Cys) Maternally inherited	c.821+1G>A PVS1: Canonical splice site variant; SpliceAI: 0.99, splice site donor loss. PS3: RNA-seq in this study verified alternative splicing events and transcripts. PM2: In gnomAD, allele frequency reported in 2/251200=0.0008%. PP4: Patient’s biochemical and clinical presentation are consistent with disease phenotype.
			c.844C>T PS3: Functional analysis demonstrated that this previously reported variant results in reduced CIC activity. PM2: In gnomAD, allele frequency reported in 5/250708=0.002%. PM3: Detected in trans with a pathogenic variant. PP3_Moderate: REVEL score of 0.891. PP4: Patient’s biochemical and clinical presentation are consistent with disease phenotype.

## Sheet: Supp Table 2
Supplementary Table 2. Differential metabolites in Combined D,L-2HGA fibroblasts at baseline conditions
Metabolite	logFC	adj.P.Val
pyridoxine phosphate	-2.32502	2.16795e-21
N-stearoyl-sphingosine (d18:1/18:0)*	0.721473	2.2062e-10
N-palmitoyl-sphingosine (d18:1/16:0)	0.748677	6.99082e-10
ceramide (d18:1/17:0, d17:1/18:0)*	1.00337	8.13736e-10
N-palmitoyl-phytosphingosine (t18:0/16:0)	1.00886	1.18701e-09
1-oleoyl-2-linoleoyl-GPE (18:1/18:2)*	0.564376	1.96003e-09
N-acetylmethionine	-0.341442	5.53763e-09
glycerophosphoinositol*	0.854818	8.9908e-09
palmitoyl sphingomyelin (d18:1/16:0)	0.376687	2.54179e-08
pyridoxamine	-1.2655	2.54179e-08
CoA-glutathione*	0.892761	2.56914e-08
pantetheine	0.928072	3.00427e-08
1-(1-enyl-oleoyl)-2-oleoyl-GPE (P-18:1/18:1)*	0.599877	3.8143e-08
pyridoxine (Vitamin B6)	-2.83521	3.8143e-08
sphingomyelin (d18:1/17:0, d17:1/18:0, d19:1/16:0)	0.694515	4.15957e-08
sphingomyelin (d18:1/20:0, d16:1/22:0)*	0.519302	4.15957e-08
2-hydroxyglutarate	1.15011	6.25216e-08
N-palmitoyl-heptadecasphingosine (d17:1/16:0)*	1.17006	6.25216e-08
sphingomyelin (d18:1/19:0, d19:1/18:0)*	0.734806	6.50524e-08
tetradecadienoate (14:2)*	0.831878	1.29885e-07
sphinganine	0.792817	2.07661e-07
CDP-ethanolamine	0.823961	2.66511e-07
sphingomyelin (d17:1/16:0, d18:1/15:0, d16:1/17:0)*	0.537447	5.51674e-07
palmitoyl dihydrosphingomyelin (d18:0/16:0)*	0.689189	5.88021e-07
1-myristoyl-2-arachidonoyl-GPC (14:0/20:4)*	1.54113	7.6185e-07
N-palmitoyl-sphinganine (d18:0/16:0)	0.962424	9.23509e-07
1-(1-enyl-palmitoyl)-2-oleoyl-GPE (P-16:0/18:1)*	0.418212	1.06797e-06
eicosenoylcarnitine (C20:1)*	-1.98711	1.06797e-06
dimethylarginine (ADMA + SDMA)	-0.749776	1.22778e-06
methylmalonate (MMA)	0.597149	1.88034e-06
N6,N6,N6-trimethyllysine	-0.33303	2.01647e-06
glycosyl ceramide (d18:2/24:1, d18:1/24:2)*	-0.353031	3.26728e-06
margaroylcarnitine (C17)*	-0.866568	3.68105e-06
sphingomyelin (d18:1/14:0, d16:1/16:0)*	0.520204	4.94077e-06
glycerophosphoserine*	0.664829	5.21139e-06
sphingomyelin (d18:2/23:1)*	0.453595	5.21139e-06
N-stearoyl-sphingadienine (d18:2/18:0)*	0.755997	6.11628e-06
CoA	0.994495	6.73007e-06
gamma-glutamylphenylalanine	-0.522879	7.5745e-06
methionine	-0.363924	9.13987e-06
1-palmitoyl-2-linoleoyl-GPE (16:0/18:2)	0.452371	9.8128e-06
1-palmitoyl-2-arachidonoyl-GPI (16:0/20:4)*	0.610298	9.87168e-06
arachidonoyl ethanolamide	0.994	1.04708e-05
N-stearoyl-sphinganine (d18:0/18:0)*	0.986479	1.07331e-05
glycosyl-N-stearoyl-sphinganine (d18:0/18:0)*	0.85862	1.21409e-05
1,2-dioleoyl-GPE (18:1/18:1)	0.288318	1.87522e-05
gamma-glutamylleucine	-0.428896	1.90831e-05
gamma-glutamyl-2-aminobutyrate	-0.240732	1.91917e-05
glycylleucine	-0.505561	1.94287e-05
5-oxoproline	0.270609	1.9844e-05
leucylalanine	-0.38552	1.9844e-05
ceramide (d18:1/14:0, d16:1/16:0)*	1.55464	2.19912e-05
1-palmitoyl-2-arachidonoyl-GPE (16:0/20:4)*	0.350179	2.44526e-05
arginine	-0.233877	2.44526e-05
pyridoxal	-1.35706	2.61919e-05
citrate	0.397035	3.45708e-05
leucine	-0.216248	3.45708e-05
phenylalanylglycine	-0.371144	3.45708e-05
alanine	-0.376526	3.82778e-05
ceramide (d16:1/24:1, d18:1/22:1)*	0.752486	3.82778e-05
sedoheptulose-7-phosphate	0.532611	3.82778e-05
1-palmitoleoyl-2-oleoyl-GPI (16:1/18:1)*	1.01934	4.84991e-05
stearoyl ethanolamide	-0.27567	5.34323e-05
1-linoleoyl-GPE (18:2)*	0.740881	6.26135e-05
cholesterol sulfate	0.425913	6.26135e-05
hexadecasphinganine (d16:0)*	0.426328	7.31547e-05
1-oleoyl-2-arachidonoyl-GPE (18:1/20:4)*	0.282381	9.42107e-05
alpha-tocopherol	0.475127	9.9251e-05
myristoylcarnitine (C14)	-1.18747	9.97452e-05
1-oleoyl-2-docosahexaenoyl-GPE (18:1/22:6)*	0.670478	0.000108385
gamma-glutamylvaline	-0.398416	0.000108385
lysine	-0.193438	0.000108385
N-monomethylarginine	-0.575767	0.000128854
N-acetylneuraminate	-0.233513	0.000169925
1-(1-enyl-palmitoyl)-GPC (P-16:0)*	-1.00224	0.000174572
oleoylcarnitine (C18:1)	-1.08186	0.000194279
3'-dephospho-acetyl-CoA	1.28221	0.00021529
leucylglycine	-0.437684	0.000216578
1-palmitoleoyl-2-linolenoyl-GPC (16:1/18:3)*	1.7442	0.000222471
tyrosylglycine	-0.329013	0.000228698
1-palmitoyl-2-oleoyl-GPS (16:0/18:1)	0.219888	0.000241958
valine	-0.25931	0.000241958
N-(2-hydroxypalmitoyl)-sphingosine (d18:1/16:0(2OH))	0.753595	0.000244753
serine	0.212437	0.000291999
glycosyl-N-palmitoyl-sphingosine (d18:1/16:0)	1.02109	0.000293951
sphingomyelin (d18:1/21:0, d17:1/22:0, d16:1/23:0)*	0.410287	0.000316636
thiamin (Vitamin B1)	-0.216977	0.000322649
palmitoyl-sphingosine-phosphoethanolamine (d18:1/16:0)	0.573577	0.00033008
stearoylcarnitine (C18)	-0.97996	0.00033008
3'-dephosphocoenzyme A	1.95226	0.000335142
1-palmitoyl-2-gamma-linolenoyl-GPC (16:0/18:3n6)*	0.318664	0.000335581
glucose 6-phosphate	0.622945	0.000335581
palmitoylcarnitine (C16)	-1.32847	0.000352837
sphingomyelin (d17:2/16:0, d18:2/15:0)*	0.629083	0.00035534
1,2-dioleoyl-GPI (18:1/18:1)	0.567203	0.000406589
N-formylmethionine	-0.563022	0.000453626
3-methylglutaconate	0.732107	0.000472903
adenine	0.784047	0.000472903
tryptophan	-0.235523	0.000526532
carnosine	-0.279697	0.000543402
N6-methyladenosine	-1.15951	0.000596361
palmitoleoylcarnitine (C16:1)*	-1.02519	0.000625787
stearoyl sphingomyelin (d18:1/18:0)	0.445206	0.000692524
sphingomyelin (d17:1/14:0, d16:1/15:0)*	1.10876	0.000714603
sphingomyelin (d18:1/22:2, d18:2/22:1, d16:1/24:2)*	1.0582	0.00072423
UDP-glucose	1.0367	0.000747599
laurylcarnitine (C12)	-0.819736	0.000775878
taurochenodeoxycholate	0.724522	0.000776332
2-palmitoleoyl-GPC* (16:1)*	0.361188	0.000796434
gamma-glutamylisoleucine*	-0.348717	0.000796835
dihomo-linoleoylcarnitine (C20:2)*	-1.62273	0.000797655
guanosine 5'-diphospho-fucose	0.339045	0.000977209
ornithine	-0.463016	0.00100668
sphingomyelin (d18:1/22:1, d18:2/22:0, d16:1/24:1)*	0.423627	0.00100768
ceramide (d18:2/24:1, d18:1/24:2)*	0.552526	0.00101412
glycine	-0.162818	0.00101412
UDP-N-acetylglucosamine/galactosamine	-0.348848	0.00101412
1-stearoyl-2-docosahexaenoyl-GPC (18:0/22:6)	0.486119	0.00117492
1-stearoyl-2-arachidonoyl-GPC (18:0/20:4)	0.200403	0.00126472
lactosyl-N-nervonoyl-sphingosine (d18:1/24:1)*	-0.46861	0.00134458
sulfate*	0.22717	0.00138486
1-deoxysphingosine (m18:1)	0.602707	0.00144845
sphingomyelin (d18:2/14:0, d18:1/14:1)*	0.66513	0.00159679
TMP	0.966661	0.00170345
1-(1-enyl-stearoyl)-GPE (P-18:0)*	-0.777835	0.00178267
1-(1-enyl-palmitoyl)-2-linoleoyl-GPE (P-16:0/18:2)*	0.870715	0.00194209
arachidoylcarnitine (C20)*	-0.614018	0.00203858
N2-methylguanosine	-0.267156	0.00225434
alpha-ketoglutarate	0.809257	0.00238313
myristoyl dihydrosphingomyelin (d18:0/14:0)*	1.30625	0.00255682
2'-deoxyinosine	0.712464	0.00256519
asparagine	-0.34917	0.00256519
valylglutamine	-0.517431	0.00260904
pyridoxamine phosphate	-1.28615	0.00264473
1-stearoyl-2-docosahexaenoyl-GPE (18:0/22:6)*	0.483932	0.0026612
gamma-glutamyltyrosine	-0.449237	0.0030792
glycosyl ceramide (d18:1/20:0, d16:1/22:0)*	1.09415	0.00316086
myristoleoylcarnitine (C14:1)*	-1.18004	0.00326727
galactose 1-phosphate	0.269156	0.00336475
gamma-glutamylmethionine	-0.331209	0.00343917
1-stearoyl-2-arachidonoyl-GPE (18:0/20:4)	-0.176372	0.00406487
phosphopantetheine	0.628265	0.00429787
methylphosphate	0.330789	0.0045685
threonylphenylalanine	-0.437415	0.00459178
betaine	-0.281667	0.00464868
6-phosphogluconate	0.359596	0.00468252
malonylcarnitine	-0.75846	0.00491757
1-oleoyl-2-arachidonoyl-GPI (18:1/20:4)*	0.424921	0.00535954
ethylmalonate	1.11505	0.00539924
1-deoxysphinganine (m18:0)	0.423589	0.0055261
N-acetylglutamate	0.36713	0.0055261
taurine	0.721595	0.0055261
methionine sulfoxide	-0.185928	0.00560437
phenylalanylalanine	-0.532177	0.00583911
sphingomyelin (d18:2/24:2)*	0.644109	0.00583911
tryptophylglycine	-0.473356	0.00583911
sphingomyelin (d18:1/18:1, d18:2/18:0)	0.275789	0.00605372
1-oleoyl-GPE (18:1)	0.286895	0.00624691
linoleoylcarnitine (C18:2)*	-0.813501	0.00646543
beta-alanine	0.598466	0.00680561
1-palmitoyl-2-oleoyl-GPI (16:0/18:1)*	0.645281	0.0072595
isobutyrylcarnitine (C4)	0.428292	0.0072907
1,2-dioleoyl-GPC (18:1/18:1)	-0.256118	0.00789098
aspartate	-0.42596	0.0079302
1-oleoyl-GPC (18:1)	-0.671318	0.00804801
xanthine	0.45057	0.00839468
1-palmitoyl-2-docosahexaenoyl-GPE (16:0/22:6)*	0.352105	0.00847314
3-hydroxyoleoylcarnitine	-1.38226	0.00847314
N-palmitoyl-sphingadienine (d18:2/16:0)*	1.03765	0.00847314
succinate	0.309854	0.00847314
palmitoyl-oleoyl-glycerol (16:0/18:1) [2]*	-0.858744	0.00865116
phenylalanine	-0.142426	0.0088591
glycosyl-N-stearoyl-sphingosine (d18:1/18:0)	0.420419	0.00916299
trigonelline (N'-methylnicotinate)	0.154878	0.00934292
N-acetylglutamine	-0.218565	0.00936954
1-palmitoyl-GPE (16:0)	0.209811	0.0100671
sphingomyelin (d18:2/18:1)*	1.2038	0.0100757
1-palmitoyl-GPC (16:0)	-0.473897	0.0100927
sphingomyelin (d18:1/25:0, d19:0/24:1, d20:1/23:0, d19:1/24:0)*	-1.4584	0.0114526
glycosyl ceramide (d16:1/24:1, d18:1/22:1)*	0.551664	0.0120252
acetyl-CoA	0.966268	0.0126557
sphingomyelin (d18:2/23:0, d18:1/23:1, d17:1/24:1)*	-0.289463	0.0126557
palmitoleoyl ethanolamide*	0.283258	0.0163499
5-dodecenoate (12:1n7)	0.769329	0.0164322
alanylleucine	-0.355941	0.0164322
5,6-dihydrouridine	-0.291401	0.0172062
3-methylcytidine	-0.454844	0.017821
o-Tyrosine	-0.251052	0.01872
butyrylcarnitine (C4)	0.742452	0.0189826
threonine	-0.262851	0.0201064
gamma-glutamylglutamine	-0.318876	0.0210047
beta-citrylglutamate	-2.4745	0.0212413
acetylphosphate	0.398627	0.0223515
histidine	-0.181327	0.0227079
orotate	1.00382	0.0232877
prolylhydroxyproline	-0.159719	0.0233013
(S)-3-hydroxybutyrylcarnitine	-0.934187	0.023574
adenosine	1.14626	0.0235753
oleoylcholine	-0.484158	0.0247124
erythronate*	0.129826	0.0254572
N-delta-acetylornithine	-0.288257	0.0254572
ribose	0.395149	0.026253
guanosine 5'-diphosphate (GDP)	0.964258	0.0262676
phenylacetylglycine	0.574713	0.0262676
1-palmitoyl-2-dihomo-linolenoyl-GPC (16:0/20:3n3 or 6)*	0.349691	0.0267759
sphingomyelin (d18:0/18:0, d19:0/17:0)*	0.313871	0.0271193
argininosuccinate	-0.717615	0.0278394
N6-acetyllysine	-0.55119	0.0282937
phenol red	0.256395	0.0297547
(N(1) + N(8))-acetylspermidine	0.714468	0.0306473
UMP	1.28553	0.0306473
nicotinamide adenine dinucleotide phosphate reduced (NADPH)	0.539569	0.0327268
3-(4-hydroxyphenyl)lactate (HPLA)	-0.303011	0.0339946
prolylglycine	0.190121	0.034931
1-palmitoyl-2-oleoyl-GPG (16:0/18:1)	-0.602903	0.0352071
glycerophosphorylcholine (GPC)	0.542993	0.039637
N-acetylarginine	-0.498603	0.0400699
dihydroorotate	1.55911	0.0451485
glucosamine-6-phosphate	0.365135	0.0451485
3-hydroxybutyrate (BHBA)	-1.0105	0.0453084
1-(1-enyl-palmitoyl)-2-oleoyl-GPC (P-16:0/18:1)*	0.181258	0.0460102
lactosyl-N-palmitoyl-sphingosine (d18:1/16:0)	0.621444	0.0462869
benzoate	-0.552422	0.0469007
N-acetylalanine	-0.139531	0.04756
4-acetamidobutanoate	0.290011	0.0477106
N-methylproline	0.502147	0.0478884
N-formylkynurenine	-0.646109	0.0485458
pyruvate	0.18208	0.0489152
hydroxy-N6,N6,N6-trimethyllysine*	-0.529677	0.0492004
2-phosphoglycerate	-1.29273	0.0492422

## Sheet: Supp Table 3
Supplementary Table 3. Differential metabolites in phenylbutyrate-treated Combined D,L-2HGA fibroblasts
Metabolite	logFC	adj.P.Val
N-acetylhistidine	2.92389	7.64683e-28
phenylacetylglutamine	2.34978	7.14988e-26
ethylmalonate	-1.58072	2.1413e-16
argininate*	0.984064	1.46429e-14
sphingomyelin (d18:1/14:0, d16:1/16:0)*	-0.744293	1.6045e-14
phosphoethanolamine (PE)	1.87836	2.2413e-14
alpha-ketoglutarate	-1.19806	2.56115e-14
N-palmitoyl-deoxysphinganine (m18:0/16:0)	-0.979587	2.56115e-14
glycylleucine	0.930855	5.58906e-14
N-palmitoyl-sphingosine (d18:1/16:0)	-0.786129	5.58906e-14
tyrosylglycine	0.73134	5.78315e-14
ceramide (d16:1/24:1, d18:1/22:1)*	-0.998	6.34167e-14
N-palmitoyl-heptadecasphingosine (d17:1/16:0)*	-1.22526	1.76308e-13
dCMP	1.54752	3.94448e-13
3-methylglutaconate	-1.06579	4.12137e-13
3-(3-amino-3-carboxypropyl)uridine*	1.70967	4.22836e-13
carnosine	0.57403	8.91109e-13
1-ribosyl-imidazoleacetate*	0.928129	1.2674e-12
N-palmitoyl-sphinganine (d18:0/16:0)	-0.981418	1.32321e-12
acetyl-CoA	-1.08087	1.35244e-12
ceramide (d18:2/24:1, d18:1/24:2)*	-1.04793	2.05164e-12
isocitric lactone	-3.1564	2.52841e-12
phenylalanylglycine	0.671527	3.09554e-12
glutamine_degradant*	-0.818328	3.9325e-12
valylglutamine	1.06119	3.9325e-12
sphingomyelin (d18:2/16:0, d18:1/16:1)*	-0.454705	6.90189e-12
aspartate	0.648278	9.52931e-12
NAD+	-0.395709	1.15848e-11
1-deoxysphinganine (m18:0)	-0.860296	1.31594e-11
gamma-glutamylglutamine	1.94535	1.40939e-11
malonylcarnitine	0.762349	1.70309e-11
3-amino-2-piperidone	-1.26772	1.78672e-11
butyrylcarnitine (C4)	-1.25932	1.78672e-11
hydroxyproline	-0.463051	3.38091e-11
pantothenate (Vitamin B5)	-1.12166	3.38091e-11
sphingomyelin (d18:2/14:0, d18:1/14:1)*	-1.02579	3.88089e-11
glycerophosphoinositol*	-0.858847	4.7093e-11
N-acetylmethionine	0.349816	4.7093e-11
sphinganine	-0.746479	8.43283e-11
N-stearoyl-sphingosine (d18:1/18:0)*	-0.651898	9.03616e-11
3'-dephospho-acetyl-CoA	-1.33222	1.10297e-10
N-palmitoyl-phytosphingosine (t18:0/16:0)	-0.869461	1.21887e-10
dihomo-linolenoylcarnitine (C20:3n3 or 6)*	1.42383	1.24107e-10
gamma-glutamyl-epsilon-lysine	1.30654	1.39384e-10
hexadecasphinganine (d16:0)*	-0.587329	1.4785e-10
CoA	-1.12977	1.93033e-10
5-aminovalerate	-1.1593	2.44804e-10
5-(galactosylhydroxy)-L-lysine	0.557683	3.78678e-10
3-hydroxy-3-methylglutarate	1.72559	4.00542e-10
N-acetyltaurine	-0.628669	4.42497e-10
myristoyl dihydrosphingomyelin (d18:0/14:0)*	-1.41163	4.45635e-10
1-stearoyl-2-docosahexaenoyl-GPC (18:0/22:6)	-0.761569	6.42294e-10
1-stearoyl-2-oleoyl-GPG (18:0/18:1)	1.5335	7.64629e-10
phenylalanylalanine	1.15886	7.64629e-10
ceramide (d18:1/17:0, d17:1/18:0)*	-0.772209	1.16355e-09
tryptophylglycine	0.884905	1.4595e-09
palmitoyl sphingomyelin (d18:1/16:0)	-0.354874	1.48005e-09
mannitol/sorbitol	-0.962745	1.67761e-09
beta-hydroxyisovaleroylcarnitine	1.16849	1.77562e-09
retinol (Vitamin A)	0.789525	1.83762e-09
leucylalanine	0.519357	3.04906e-09
N-stearoyl-sphingadienine (d18:2/18:0)*	-0.969123	3.04906e-09
N-stearoyl-sphinganine (d18:0/18:0)*	-1.07858	3.69783e-09
palmitoleoylcarnitine (C16:1)*	1.06055	6.30472e-09
sphingomyelin (d18:2/23:1)*	-0.430843	7.77088e-09
ximenoylcarnitine (C26:1)*	0.686858	8.79576e-09
lignoceroylcarnitine (C24)*	0.965056	9.17459e-09
1-stearoyl-2-arachidonoyl-GPC (18:0/20:4)	-0.406232	9.95508e-09
S-carboxymethyl-L-cysteine	-0.583927	1.08208e-08
UDP-glucuronate	-0.431606	1.13025e-08
UDP-galactose	-0.931273	1.16002e-08
TMP	-0.768213	1.25513e-08
ribitol	-0.718664	1.70944e-08
arginine	0.276966	1.77444e-08
ceramide (d18:1/14:0, d16:1/16:0)*	-1.67092	1.87646e-08
leucylglycine	0.606335	1.93543e-08
N-acetylglutamate	0.550764	1.93543e-08
valylglycine	0.874505	1.93543e-08
arachidonoyl ethanolamide	-0.795445	2.1146e-08
sphingomyelin (d18:1/22:2, d18:2/22:1, d16:1/24:2)*	-1.00472	2.17223e-08
succinylcarnitine (C4-DC)	0.888145	2.64308e-08
oleoylcarnitine (C18:1)	0.855636	2.73253e-08
adrenoylcarnitine (C22:4)*	1.04264	2.84638e-08
sphingomyelin (d17:2/16:0, d18:2/15:0)*	-0.895519	3.03306e-08
valylleucine	0.499363	3.09221e-08
creatine phosphate	-0.614709	3.1151e-08
N-formylmethionine	0.532352	3.13423e-08
1-carboxyethylisoleucine	-0.494119	3.28384e-08
gamma-glutamyl-2-aminobutyrate	0.303318	3.47505e-08
threonylphenylalanine	0.81997	3.54343e-08
1-myristoyl-2-arachidonoyl-GPC (14:0/20:4)*	-1.23614	3.64277e-08
1-stearoyl-GPC (18:0)	-0.553371	4.78719e-08
isoleucylglycine	0.765989	4.79063e-08
palmitoylcarnitine (C16)	1.09088	5.01768e-08
N-acetylmethionine sulfoxide	0.700096	5.17683e-08
N6-acetyllysine	0.863691	5.60137e-08
1-palmitoyl-2-docosahexaenoyl-GPC (16:0/22:6)	0.548984	6.99231e-08
eicosanoylsphingosine (d20:1)*	0.387937	7.52987e-08
N-acetyl-aspartyl-glutamate (NAAG)	1.78824	7.75328e-08
1-palmitoyl-2-docosahexaenoyl-GPE (16:0/22:6)*	0.759289	1.02238e-07
sphingomyelin (d18:2/18:1)*	-1.61096	1.02238e-07
2'-deoxyguanosine	1.39127	1.15505e-07
stearoylcarnitine (C18)	0.841769	1.20686e-07
succinate	-0.469754	1.20686e-07
palmitoyl dihydrosphingomyelin (d18:0/16:0)*	-0.640219	1.31057e-07
1-(1-enyl-palmitoyl)-2-arachidonoyl-GPE (P-16:0/20:4)*	0.403372	1.37145e-07
N-acetylglucosamine 6-phosphate	-0.384461	1.37145e-07
1-(1-enyl-stearoyl)-2-arachidonoyl-GPE (P-18:0/20:4)*	0.44446	1.43741e-07
deoxycarnitine	0.268406	1.86359e-07
gamma-glutamylglutamate	0.343396	1.86359e-07
glycylvaline	0.417134	1.86359e-07
sphingomyelin (d18:2/24:2)*	-0.884588	1.86359e-07
N-acetylglucosamine/N-acetylgalactosamine	-0.636001	1.88999e-07
isovalerylcarnitine (C5)	-0.697582	1.95004e-07
creatine	-0.359	2.17817e-07
threonine	-0.232006	2.17817e-07
N-monomethylarginine	0.448069	2.41464e-07
beta-citrylglutamate	1.85374	2.5948e-07
ornithine	-0.289327	3.05051e-07
sedoheptulose	-0.827538	3.17933e-07
cholesterol sulfate	-0.531078	3.19129e-07
glycosyl-N-stearoyl-sphingosine (d18:1/18:0)	1.20503	3.32278e-07
serotonin	0.670834	3.97114e-07
arachidonoylcarnitine (C20:4)	1.51939	4.10979e-07
myristoylcarnitine (C14)	0.968414	4.2973e-07
phytosphingosine	0.382772	4.68454e-07
homostachydrine*	-0.251686	5.11351e-07
1-palmitoleoyl-2-linolenoyl-GPC (16:1/18:3)*	-1.30974	5.941e-07
erythritol	-0.407923	7.44427e-07
1-palmitoyl-2-gamma-linolenoyl-GPC (16:0/18:3n6)*	-0.427548	8.33345e-07
mannose	-0.698889	8.33345e-07
CoA-glutathione*	-0.654679	8.94578e-07
1-linoleoyl-2-arachidonoyl-GPC (18:2/20:4n6)*	0.517203	9.20642e-07
lactosyl-N-nervonoyl-sphingosine (d18:1/24:1)*	0.579368	1.02549e-06
glycosyl ceramide (d18:2/24:1, d18:1/24:2)*	0.336111	1.09618e-06
5-oxoproline	-0.279027	1.12043e-06
pipecolate	-0.498236	1.12043e-06
S-methylglutathione	-0.831089	1.12428e-06
gamma-glutamylmethionine	0.73941	1.26099e-06
glucuronate	0.57818	1.26099e-06
ophthalmate	0.405952	1.66131e-06
palmitoyl-docosahexaenoyl-glycerol (16:0/22:6) [2]*	1.22186	1.85667e-06
CDP-ethanolamine	0.361783	1.93241e-06
sedoheptulose-7-phosphate	-0.50992	1.96995e-06
alanylleucine	0.805986	1.97992e-06
1-carboxyethylvaline	-0.387008	1.99557e-06
N-palmitoyl-sphingadienine (d18:2/16:0)*	-1.40998	1.99557e-06
gamma-glutamylleucine	0.405162	2.0734e-06
UDP-glucose	-0.441889	2.20817e-06
gamma-glutamylvaline	0.466278	2.25413e-06
oleoylcholine	0.874019	2.25413e-06
cerotoylcarnitine (C26)*	0.611021	2.29814e-06
1-palmitoyl-2-oleoyl-GPG (16:0/18:1)	0.889058	2.39525e-06
margaroylcarnitine (C17)*	0.787121	2.55948e-06
docosapentaenoylcarnitine (C22:5n3)*	1.42045	2.5843e-06
UDP-N-acetylglucosamine/galactosamine	0.543179	2.64673e-06
glycerophosphoserine*	-0.524947	2.82382e-06
citrulline	-0.660213	3.66733e-06
cystathionine	-1.08532	3.82465e-06
2-hydroxyglutarate	-0.403942	4.27028e-06
leucylglutamine*	0.342926	5.00656e-06
N-acetylarginine	0.821046	5.43718e-06
saccharopine	0.706057	5.92207e-06
1-carboxyethyltyrosine	-0.311052	6.10017e-06
glucose 6-phosphate	-0.559505	7.25956e-06
1-(1-enyl-stearoyl)-GPE (P-18:0)*	0.294796	7.2842e-06
gamma-glutamylisoleucine*	0.417627	7.7465e-06
1-(1-enyl-oleoyl)-GPE (P-18:1)*	-0.41091	8.10474e-06
1-(1-enyl-stearoyl)-2-oleoyl-GPE (P-18:0/18:1)	0.286631	8.15033e-06
hydroxy-N6,N6,N6-trimethyllysine*	0.617131	8.68451e-06
tetradecadienoate (14:2)*	-0.277915	8.68451e-06
palmitoyl-oleoyl-glycerol (16:0/18:1) [2]*	0.426488	9.15367e-06
1-palmitoleoyl-2-oleoyl-GPI (16:1/18:1)*	-0.899695	9.24389e-06
N-(2-hydroxypalmitoyl)-sphingosine (d18:1/16:0(2OH))	-0.862881	9.56449e-06
sphingomyelin (d17:1/16:0, d18:1/15:0, d16:1/17:0)*	-0.42327	9.68299e-06
gamma-glutamylglycine	0.963083	9.87683e-06
nicotinamide	0.318709	9.9132e-06
tiglyl carnitine (C5)	0.76095	1.2149e-05
gamma-glutamylhistidine	0.590307	1.23798e-05
myristoleoylcarnitine (C14:1)*	0.742714	1.56126e-05
penicillin G	0.764394	1.57807e-05
3-hydroxyisobutyrate	-0.474801	1.60276e-05
thioproline	0.311753	1.65172e-05
methylmalonate (MMA)	-0.404677	1.78307e-05
1-stearoyl-2-arachidonoyl-GPI (18:0/20:4)	0.702092	1.81582e-05
linoleoylcarnitine (C18:2)*	0.880989	1.85277e-05
N-acetylglucosaminylasparagine	0.2583	1.85853e-05
N,N-dimethyl-pro-pro	0.825376	1.85853e-05
N-acetyl-glucosamine 1-phosphate	0.919025	1.88486e-05
bilirubin	-0.877741	1.96308e-05
phosphopantetheine	-0.913234	2.07704e-05
1-deoxysphingosine (m18:1)	-0.605437	2.09601e-05
docosahexaenoylcarnitine (C22:6)*	0.778592	2.17241e-05
orotidine	-0.911013	2.17794e-05
sphingomyelin (d17:1/14:0, d16:1/15:0)*	-0.9863	2.26655e-05
N,N,N-trimethyl-5-aminovalerate	0.237935	2.43586e-05
1-(1-enyl-palmitoyl)-2-linoleoyl-GPE (P-16:0/18:2)*	-0.550277	2.48112e-05
guanosine 5'-diphospho-fucose	-0.404323	2.51215e-05
methionine sulfone	-0.427618	2.6253e-05
nicotinamide adenine dinucleotide phosphate reduced (NADPH)	-0.903095	3.39292e-05
gamma-glutamyltryptophan	0.618479	3.83215e-05
1-oleoyl-2-arachidonoyl-GPE (18:1/20:4)*	-0.260856	3.84841e-05
galactose 1-phosphate	-0.299388	4.01286e-05
pyruvate	-0.293651	4.27373e-05
1-palmitoyl-2-palmitoleoyl-GPC (16:0/16:1)*	0.217321	4.29246e-05
pantetheine	-0.464147	4.65602e-05
3'-dephosphocoenzyme A	-1.77449	4.71764e-05
nervonoylcarnitine (C24:1)*	0.643148	5.00555e-05
cysteine sulfinic acid	-1.0964	5.47508e-05
pentadecanoylcarnitine (C15)*	0.760171	5.61196e-05
1-(1-enyl-palmitoyl)-2-palmitoyl-GPC (P-16:0/16:0)*	0.208646	5.77362e-05
sulfate*	-0.288435	6.09057e-05
1,2-dilinoleoyl-GPC (18:2/18:2)	0.649832	6.15221e-05
4-guanidinobutanoate	0.356179	6.20532e-05
5-methyltetrahydrofolate (5MeTHF)	-0.555324	6.27348e-05
glutathione, reduced (GSH)	-0.543302	6.62456e-05
1-palmitoyl-GPE (16:0)	0.318306	6.76953e-05
allantoic acid	-0.825499	6.76953e-05
1-oleoyl-2-docosahexaenoyl-GPE (18:1/22:6)*	-0.458196	7.01076e-05
glycerophosphoglycerol	0.205483	7.31533e-05
dihydroorotate	-1.17183	7.39106e-05
1-lignoceroyl-GPC (24:0)	0.575937	8.0368e-05
S-methylcysteine sulfoxide	-0.36391	8.2076e-05
2-hydroxyadipate	-0.774405	9.03711e-05
carboxyethyl-GABA	0.873432	9.38644e-05
glutamine conjugate of C6H10O2 (2)*	-0.400324	9.93165e-05
glycine	0.148332	9.93165e-05
3-hydroxyoleoylcarnitine	0.549865	0.000107311
creatinine	-0.283419	0.000116547
1-palmitoyl-2-oleoyl-GPC (16:0/18:1)	0.257786	0.000131386
arachidoylcarnitine (C20)*	0.533951	0.000139686
S-lactoylglutathione	-1.29509	0.000140668
isobutyrylcarnitine (C4)	-0.577492	0.000142826
1-palmitoyl-2-linoleoyl-GPE (16:0/18:2)	-0.228413	0.000149356
palmitoyl ethanolamide	0.249225	0.000149356
S-(1,2-dicarboxyethyl)glutathione	-0.391558	0.000158804
N-acetylthreonine	0.423602	0.000160035
putrescine	-0.506362	0.000165985
N6,N6,N6-trimethyllysine	0.181328	0.000166026
galactitol (dulcitol)	-0.547789	0.000175061
palmitoylcholine	0.507527	0.00018691
NADH	-0.61307	0.000188746
stearoyl sphingomyelin (d18:1/18:0)	0.306626	0.000193149
stearoyl-arachidonoyl-glycerol (18:0/20:4) [2]*	0.900586	0.000209682
oxindolylalanine	0.218462	0.000227391
adenine	-0.69811	0.000231582
hippurate	0.238984	0.000241385
1,2-dipalmitoyl-GPE (16:0/16:0)*	0.389783	0.00024257
3-ureidopropionate	0.760061	0.000248859
3-sulfo-L-alanine	-0.498494	0.000262795
N-acetylalanine	0.232948	0.000327819
glycosyl ceramide (d16:1/24:1, d18:1/22:1)*	-0.430689	0.000370795
adenosine	-0.625667	0.000372729
2'-deoxyuridine	-0.885793	0.000385825
C-glycosyltryptophan	0.590261	0.000405931
1-oleoyl-GPE (18:1)	-0.323188	0.000416299
N6-carbamoylthreonyladenosine	0.33929	0.000496623
glutamate, gamma-methyl ester	-0.396387	0.00049994
sphingomyelin (d18:1/20:0, d16:1/22:0)*	-0.197807	0.00049994
2-O-methylascorbic acid	-0.319191	0.000504786
FAD	0.126532	0.000504786
1-palmitoyl-2-oleoyl-GPE (16:0/18:1)	0.302931	0.000511397
3'-AMP	0.64307	0.000519529
guaiacol sulfate	-0.927079	0.000538834
behenoyl dihydrosphingomyelin (d18:0/22:0)*	-0.413146	0.000540859
gamma-glutamylphenylalanine	0.26705	0.000545185
2R,3R-dihydroxybutyrate	-0.460846	0.000546556
1,2-dioleoyl-GPE (18:1/18:1)	-0.179214	0.000607482
sphingomyelin (d18:1/22:1, d18:2/22:0, d16:1/24:1)*	-0.294988	0.000650471
alanine	-0.121727	0.000660964
N,N,N-trimethyl-alanylproline betaine (TMAP)	0.825874	0.000669452
histidine	0.24977	0.00068578
sphingomyelin (d18:0/20:0, d16:0/22:0)*	-0.605611	0.000717194
isoleucine	-0.149957	0.000719018
3-hydroxy-2-ethylpropionate	-0.587818	0.000727028
(N(1) + N(8))-acetylspermidine	-0.657155	0.00072779
spermidine	-0.308978	0.00072779
sphingomyelin (d18:1/25:0, d19:0/24:1, d20:1/23:0, d19:1/24:0)*	0.720104	0.000742233
stearidonate (18:4n3)	-0.794412	0.000766615
cysteinylglycine	-0.230411	0.000894971
1,2-dioleoyl-GPI (18:1/18:1)	-0.468098	0.000911151
1-palmitoyl-2-oleoyl-GPI (16:0/18:1)*	-0.517418	0.000974264
nicotinamide riboside	0.423241	0.00110575
2'-O-methyluridine	-0.302498	0.0011668
behenoylcarnitine (C22)*	0.328073	0.00117265
guanosine 3'-monophosphate (3'-GMP)	0.882484	0.00138602
orotate	-1.34686	0.00145561
stearoyl ethanolamide	0.209135	0.00145952
1-oleoyl-2-docosahexaenoyl-GPC (18:1/22:6)*	0.274623	0.0015546
methyl glucopyranoside (alpha + beta)	0.696789	0.00166031
cysteine-glutathione disulfide	0.987667	0.00175406
cytidine 5'-monophospho-N-acetylneuraminic acid	-0.258891	0.00176197
pyridoxate	0.749123	0.00191219
2-aminoadipate	-0.418806	0.00198577
4-acetamidobutanoate	0.385229	0.00198577
palmitoyl-linoleoyl-glycerol (16:0/18:2) [2]*	0.368938	0.00198577
N-acetylaspartate (NAA)	1.05724	0.00209028
hypotaurine	-0.638144	0.00214291
glucosamine-6-phosphate	-0.39748	0.00214586
1-oleoyl-2-linoleoyl-GPC (18:1/18:2)*	0.299546	0.00224609
N6-succinyladenosine	0.624286	0.00251395
oleoyl-arachidonoyl-glycerol (18:1/20:4) [2]*	0.260122	0.00261787
lignoceroyl sphingomyelin (d18:1/24:0)	0.669176	0.00272534
2-phosphoglycerate	0.541343	0.00274141
N6-methyllysine	-0.263615	0.00274181
carnitine	-0.121722	0.00292914
1-stearoyl-2-oleoyl-GPC (18:0/18:1)	-0.152849	0.0033257
methionine sulfoxide	0.177439	0.0034246
taurochenodeoxycholate	-0.47852	0.00349955
betaine	0.179629	0.00386333
phenol red	-0.311294	0.00389082
palmitoleoyl ethanolamide*	-0.238587	0.0040284
(S)-3-hydroxybutyrylcarnitine	-0.293131	0.00405512
1-stearoyl-2-arachidonoyl-GPE (18:0/20:4)	0.143209	0.00424122
hexadecasphingosine (d16:1)*	-0.387284	0.00443885
hydroxyasparagine	-0.236255	0.00443885
tricosanoyl sphingomyelin (d18:1/23:0)*	0.553205	0.00459843
choline	0.337019	0.00472769
4-phenylbutyroylcarnitine	0.271437	0.00490134
palmitoyl-arachidonoyl-glycerol (16:0/20:4) [2]*	0.260565	0.00490134
lysine	0.110106	0.00504602
1-palmitoyl-2-stearoyl-GPE (16:0/18:0)*	0.327541	0.00504934
oleoyl CoA	-0.458186	0.00505218
2-methylcitrate/homocitrate	0.428279	0.00508134
5-methylthioadenosine (MTA)	-0.192284	0.0052172
ergothioneine	-0.515258	0.0052172
myristoleate (14:1n5)	-0.292333	0.0052172
glycerol	0.226006	0.00553257
sphingosine	0.119554	0.00556049
uridine 3'-monophosphate (3'-UMP)	1.00874	0.00594066
glutamate	-0.146595	0.00605966
N-methylproline	-0.544237	0.00605966
diacylglycerol (14:0/18:1, 16:0/16:1) [2]*	0.292691	0.00672732
ribose 1-phosphate	-0.228305	0.00687203
2'-deoxyinosine	0.502047	0.00720319
3-formylindole	0.406847	0.00720319
acetylphosphate	-0.268264	0.00720319
glycerophosphoethanolamine	0.523637	0.0074674
2S,3R-dihydroxybutyrate	-0.639177	0.00774414
1-(1-enyl-palmitoyl)-GPC (P-16:0)*	0.204963	0.00806856
pyridoxine phosphate	-0.0768462	0.00812625
oleoyl-linoleoyl-glycerol (18:1/18:2) [2]	0.209723	0.00825087
N-formylphenylalanine	0.631386	0.00825143
beta-alanine	-0.487793	0.00828209
cytidine 2' or 3'-monophosphate (2' or 3'-CMP)	0.371862	0.00910544
sphingomyelin (d18:1/17:0, d17:1/18:0, d19:1/16:0)	-0.201522	0.00910544
lactosyl-N-stearoyl-sphingosine (d18:1/18:0)*	0.866381	0.0098063
dimethylarginine (ADMA + SDMA)	0.128076	0.0106737
nisinate (24:6n3)	1.11422	0.0108434
propionylcarnitine (C3)	0.551381	0.0108765
lactose	0.342695	0.0110522
nicotinamide ribonucleotide (NMN)	0.261988	0.0113427
3-(4-hydroxyphenyl)lactate (HPLA)	0.243073	0.0118079
palmitoleoyl-oleoyl-glycerol (16:1/18:1) [2]*	-0.22016	0.0120917
uridine	-0.177038	0.0126543
phenylalanine	-0.103565	0.0126744
CDP-choline	-0.2497	0.0128489
1-(1-enyl-palmitoyl)-2-oleoyl-GPE (P-16:0/18:1)*	0.141291	0.0131919
4-phenylbutyrate	0.205649	0.0140281
methylsuccinate	-0.216429	0.0143545
adipoylcarnitine (C6-DC)	0.542473	0.0147185
N-acetyl-isoputreanine	0.35798	0.0148686
1-carboxyethylphenylalanine	-0.170061	0.0163685
palmitoyl-dihomo-linolenoyl-glycerol (16:0/20:3n3 or 6) [2]*	0.475061	0.0163685
fructose	-0.238967	0.0167751
dodecadienoate (12:2)*	0.290317	0.0176845
trans-urocanate	0.413635	0.0176845
homoarginine	-0.320055	0.0178464
maleate	-0.357955	0.0178464
O-sulfo-L-tyrosine	-0.499013	0.0187394
citrate	-0.153989	0.0191415
argininosuccinate	0.209435	0.0199769
3-hydroxyadipate	0.554409	0.0201584
kynurenine	0.83067	0.0204919
1-stearoyl-2-arachidonoyl-GPS (18:0/20:4)	-0.156261	0.0210851
2-methylbutyrylcarnitine (C5)	-0.332711	0.0222521
3-methyl-2-oxobutyrate	-0.375983	0.0223058
cytidine triphosphate	-0.606971	0.0232975
S-methylmethionine	-0.347134	0.0234546
uridine 5'-triphosphate (UTP)	-0.340018	0.0244326
2'-AMP	0.603416	0.024523
N6-carboxymethyllysine	-0.188588	0.024523
CMP	-0.277573	0.025126
1-palmitoleoyl-GPC* (16:1)*	-0.193882	0.0253373
UMP	-0.542216	0.0255425
alpha-hydroxyisovalerate	-0.398984	0.0257926
1-methylhistidine	-0.220893	0.0263411
o-cresol sulfate	0.560104	0.0267211
4-hydroxy-nonenal-glutathione	-0.160103	0.0274364
cytidine	-1.55469	0.0274781
4-hydroxyglutamate	0.328164	0.027563
asparagine	0.156905	0.027563
5-methylcytidine	-0.591058	0.0298433
Isobar: hexose diphosphates	-0.892423	0.0301132
3-phosphoglycerate	0.276499	0.031794
1-linoleoyl-GPE (18:2)*	-0.334388	0.0323743
laurylcarnitine (C12)	0.240244	0.0340467
3-methoxytyrosine	-0.272551	0.0343344
dihomo-linoleoylcarnitine (C20:2)*	0.301103	0.0346133
linolenoylcarnitine (C18:3)*	0.45573	0.03492
glycosyl ceramide (d18:1/23:1, d17:1/24:1)*	0.27337	0.0364619
2-dimethylaminoethanol	-0.266789	0.0366572
tryptamine	0.252833	0.0374985
gluconate	0.198957	0.0377525
inosine 5'-monophosphate (IMP)	0.623943	0.0386703
glycosyl ceramide (d18:1/20:0, d16:1/22:0)*	-0.376687	0.0391289
glycosyl-N-stearoyl-sphinganine (d18:0/18:0)*	-0.285277	0.0394803
2'-deoxycytidine	-0.337014	0.0398849
prolylhydroxyproline	0.108854	0.0400222
lactosyl-N-behenoyl-sphingosine (d18:1/22:0)*	0.578067	0.0405786
ribonate	-0.215093	0.0409217
kynurenate	0.406942	0.0414564
1-palmitoyl-GPC (16:0)	0.215573	0.0419906
alpha-ketoglutaramate*	-0.310074	0.0419906
aconitate [cis or trans]	0.164729	0.0421495
N-formylkynurenine	0.604946	0.0424865
guanine	-0.2342	0.042694
cholesterol	-0.0866102	0.0432132
lanthionine	-0.15515	0.0433718
proline	-0.0801627	0.0433718
5-methyluridine (ribothymidine)	0.173137	0.0452584
1-palmitoyl-2-stearoyl-GPC (16:0/18:0)	0.102922	0.0457125
inositol 1-phosphate (I1P)	0.219005	0.0465487

## Sheet: Supp Table 4
Supplementary Table 4. Differentially expressed genes in phenylbutyrate-treated Combined D,L-2HGA fibroblasts
GeneID	Length	Symbol	ENSEMBL	logFC	adj.P.Val	B
1981	6247	EIF4G1	ENSG00000114867	-0.821952	6.333e-17	39.2464
66004	5494	LYNX1	ENSG00000180155	1.68339	1.3002e-16	37.8499
84624	6551	FNDC1	ENSG00000164694	2.29692	1.85249e-16	37.1291
25797	1703	QPCT	ENSG00000115828	2.51045	1.97434e-16	36.6689
51162	2711	EGFL7	ENSG00000172889	3.33349	3.26194e-16	34.9997
27075	1902	TSPAN13	ENSG00000106537	1.73328	2.04231e-15	34.0496
5293	5989	PIK3CD	ENSG00000171608	1.07418	2.17772e-15	33.896
5292	2709	PIM1	ENSG00000137193	-1.40008	3.78063e-15	33.0941
3423	6165	IDS	ENSG00000010404	0.951765	3.78063e-15	32.9849
10076	5861	PTPRU	ENSG00000060656	1.40494	3.78063e-15	32.9699
3956	558	LGALS1	ENSG00000100097	-0.72091	4.31602e-15	32.7659
4241	6722	MELTF	ENSG00000163975	3.62556	4.37629e-15	32.5156
9820	5656	CUL7	ENSG00000044090	-0.98616	7.85366e-15	32.0138
4035	14905	LRP1	ENSG00000123384	-0.758993	8.39982e-15	31.8744
2782	3194	GNB1	ENSG00000078369	-0.574131	1.19713e-14	31.3898
51477	2932	ISYNA1	ENSG00000105655	2.23482	1.19713e-14	31.387
57580	6774	PREX1	ENSG00000124126	1.29352	1.19713e-14	31.3305
5216	1365	PFN1	ENSG00000108518	-1.13463	1.41247e-14	31.1099
1107	8281	CHD3	ENSG00000170004	-0.657153	1.52913e-14	30.9506
135228	9377	CD109	ENSG00000156535	-0.836629	1.52913e-14	30.9288
2252	3936	FGF7	ENSG00000140285	1.13799	1.76447e-14	30.7398
79085	4626	SLC25A23	ENSG00000125648	1.24082	1.77758e-14	30.6915
10109	2190	ARPC2	ENSG00000163466	-0.739344	2.1213e-14	30.4632
56904	2378	SH3GLB2	ENSG00000148341	0.872467	2.29212e-14	30.3614
1917	2007	EEF1A2	ENSG00000101210	6.82878	3.6783e-15	29.9106
1072	1260	CFL1	ENSG00000172757	-0.830446	3.43976e-14	29.8489
5126	5052	PCSK2	ENSG00000125851	2.75703	2.6123e-14	29.8482
388524	1397	RPSAP58	NA	-0.754167	3.50637e-14	29.7928
9843	4806	HEPH	ENSG00000089472	1.226	4.20474e-14	29.4258
10985	8668	GCN1	ENSG00000089154	-0.937682	4.20474e-14	29.4215
1213	8690	CLTC	ENSG00000141367	-0.703222	4.20474e-14	29.4157
126282	4772	TNFAIP8L1	ENSG00000185361	1.96	4.20474e-14	29.2284
3703	4793	STT3A	ENSG00000134910	-0.659481	8.02484e-14	28.6679
112464	1037	CAVIN3	ENSG00000170955	-1.28559	8.95654e-14	28.5171
396	2382	ARHGDIA	ENSG00000141522	-0.643222	8.95654e-14	28.5073
387758	3007	FIBIN	ENSG00000176971	1.28301	9.70884e-14	28.4003
3017	1350	HIST1H2BD	ENSG00000158373	1.64723	1.01814e-13	28.2254
290	3803	ANPEP	ENSG00000166825	-0.683248	1.01814e-13	28.2137
3750	5115	KCND1	ENSG00000102057	1.82359	1.01814e-13	28.1936
126432	3638	RINL	ENSG00000187994	1.96216	1.01545e-13	27.9246
2632	3099	GBE1	ENSG00000114480	-0.841209	1.4849e-13	27.7722
5142	6194	PDE4B	ENSG00000184588	1.19614	1.48587e-13	27.7695
10979	3498	FERMT2	ENSG00000073712	-0.62819	1.4849e-13	27.7626
6046	5629	BRD2	ENSG00000204256	-0.721558	1.4849e-13	27.7528
5118	1620	PCOLCE	ENSG00000106333	-0.712381	1.4849e-13	27.7454
506	1843	ATP5F1B	ENSG00000110955	-0.619747	1.48587e-13	27.71
10189	1097	ALYREF	ENSG00000183684	-1.39753	1.59786e-13	27.6924
4735	5226	2020-09-02	ENSG00000168385	-0.699383	1.68073e-13	27.5298
84720	4213	PIGO	ENSG00000165282	-0.994974	2.01837e-13	27.4201
11248	5553	NXPH3	ENSG00000182575	2.48924	4.15611e-14	27.4193
114794	8790	ELFN2	ENSG00000166897	3.61088	7.31093e-14	27.3194
8985	2977	PLOD3	ENSG00000106397	-0.739747	2.05591e-13	27.2941
26092	4099	TOR1AIP1	ENSG00000143337	-0.644099	2.16753e-13	27.2474
23475	2539	QPRT	ENSG00000103485	1.08237	2.22312e-13	27.1842
10501	4150	SEMA6B	ENSG00000167680	6.733	1.01814e-13	27.1625
387	2124	RHOA	ENSG00000067560	-0.718994	2.22312e-13	27.155
196951	11219	FAM227B	ENSG00000166262	1.75908	2.50379e-13	27.1181
9552	1811	SPAG7	ENSG00000091640	-1.06968	2.67519e-13	26.9475
59342	2083	SCPEP1	ENSG00000121064	0.767964	2.63326e-13	26.9282
23451	5935	SF3B1	ENSG00000115524	-0.517015	2.63326e-13	26.9087
5935	4652	RBM3	ENSG00000102317	-1.91109	2.67519e-13	26.8855
29927	3636	SEC61A1	ENSG00000058262	-0.639587	2.72211e-13	26.8221
9584	4526	RBM39	ENSG00000131051	-0.502284	2.7905e-13	26.793
401022	4660	HAGLR	ENSG00000224189	1.89625	3.05872e-13	26.7746
4953	2626	ODC1	ENSG00000115758	0.904416	3.073e-13	26.6669
93436	3314	ARMC6	ENSG00000105676	-1.13793	3.25548e-13	26.6563
4691	2717	NCL	ENSG00000115053	-0.627202	3.25548e-13	26.5461
4000	4144	LMNA	ENSG00000160789	-1.42381	3.25548e-13	26.5446
10921	3633	RNPS1	ENSG00000205937	-0.598928	3.36293e-13	26.5322
9526	1861	MPDU1	ENSG00000129255	-1.08004	3.87729e-13	26.4439
146223	8117	CMTM4	ENSG00000183723	1.00923	4.71028e-13	26.1667
10657	3732	KHDRBS1	ENSG00000121774	-0.707855	4.72395e-13	26.0802
22820	3246	COPG1	ENSG00000181789	-0.666422	4.72395e-13	26.0581
54856	8709	GON4L	ENSG00000116580	-0.60565	4.97442e-13	26.0399
389524	4939	GTF2IRD2B	ENSG00000174428	-1.29753	5.1141e-13	26.0368
2035	8303	EPB41	ENSG00000159023	1.36567	5.1141e-13	26.0288
124935	9901	SLC43A2	ENSG00000167703	2.04333	5.1141e-13	26.0252
51129	1959	ANGPTL4	ENSG00000167772	2.64721	5.44146e-13	25.9345
9416	3267	DDX23	ENSG00000174243	-0.442827	5.1141e-13	25.9308
192286	611	HIGD2A	ENSG00000146066	-0.567026	5.25827e-13	25.9262
2030	3268	SLC29A1	ENSG00000112759	2.21089	5.69e-13	25.8879
3613	1940	IMPA2	ENSG00000141401	1.47652	5.69539e-13	25.855
22859	8301	ADGRL1	ENSG00000072071	2.27869	5.69e-13	25.8464
2583	3935	B4GALNT1	ENSG00000135454	3.16892	4.55268e-13	25.8351
8425	6089	LTBP4	ENSG00000090006	1.15817	5.69539e-13	25.7278
57447	3547	NDRG2	ENSG00000165795	3.42888	4.79533e-13	25.567
10594	7295	PRPF8	ENSG00000174231	-0.696149	6.60092e-13	25.5295
4897	8228	NRCAM	ENSG00000091129	2.49139	6.54401e-13	25.497
7170	11584	TPM3	ENSG00000143549	-0.70263	6.83485e-13	25.4871
28988	2218	DBNL	ENSG00000136279	-0.710041	7.03934e-13	25.4681
4162	3332	MCAM	ENSG00000076706	2.98192	8.1379e-13	25.3849
83850	6283	ESYT3	ENSG00000158220	3.11225	4.2764e-13	25.3699
8407	1754	TAGLN2	ENSG00000158710	-0.584914	7.8754e-13	25.3158
116987	12493	AGAP1	ENSG00000157985	0.75461	8.1379e-13	25.3056
7453	3183	WARS	ENSG00000140105	-1.79946	8.1379e-13	25.2905
8662	3406	EIF3B	ENSG00000106263	-0.618749	8.1379e-13	25.2561
114897	4306	C1QTNF1	ENSG00000173918	2.37238	8.864e-13	25.255
23531	2829	MMD	ENSG00000108960	1.90247	8.93581e-13	25.2529
6195	3863	RPS6KA1	ENSG00000117676	3.9698	2.88929e-13	25.2471
147968	3398	CAPN12	ENSG00000182472	4.53447	2.63326e-13	25.2437
51564	5425	HDAC7	ENSG00000061273	-0.457604	8.39351e-13	25.2051
4247	2711	MGAT2	ENSG00000168282	-0.672147	8.59131e-13	25.2019
29959	3230	NRBP1	ENSG00000115216	-0.825153	8.59131e-13	25.1845
23406	1860	COTL1	ENSG00000103187	-0.817835	8.62527e-13	25.1461
2773	4743	GNAI3	ENSG00000065135	-0.671669	9.02335e-13	25.0731
7791	5244	ZYX	ENSG00000159840	-0.901992	9.02335e-13	25.0571
11338	3311	U2AF2	ENSG00000063244	-0.682169	9.02335e-13	25.0553
752	4650	FMNL1	ENSG00000184922	2.34715	9.70457e-13	25.0321
30846	3584	EHD2	ENSG00000024422	-1.13045	9.1865e-13	25.0069
54331	4413	GNG2	ENSG00000186469	1.01467	9.7119e-13	25.0041
26528	4283	DAZAP1	ENSG00000071626	-1.12015	9.85228e-13	24.9498
56257	3846	MEPCE	ENSG00000146834	-0.868512	1.00615e-12	24.9433
4478	4358	MSN	ENSG00000147065	-0.892809	9.78464e-13	24.9144
89927	3774	C16orf45	ENSG00000166780	0.644821	1.00615e-12	24.8848
2766	1658	GMPR	ENSG00000137198	2.13709	1.10939e-12	24.8362
5315	3772	PKM	ENSG00000067225	-0.539034	1.08438e-12	24.7732
80781	6808	COL18A1	ENSG00000182871	0.650559	1.14241e-12	24.7046
129293	4428	TRABD2A	ENSG00000186854	2.08525	1.26932e-12	24.6888
4784	6775	NFIX	ENSG00000008441	-0.642087	1.25481e-12	24.5938
9900	4551	SV2A	ENSG00000159164	1.34551	1.36822e-12	24.5812
11325	4246	DDX42	ENSG00000198231	-0.418388	1.26932e-12	24.5775
7531	2020	YWHAE	ENSG00000108953	-0.559092	1.26932e-12	24.5657
10163	5705	WASF2	ENSG00000158195	-0.618946	1.29001e-12	24.5454
4059	3431	BCAM	ENSG00000187244	2.40244	1.48098e-12	24.513
6730	3058	SRP68	ENSG00000167881	-0.704484	1.36822e-12	24.4985
10766	6936	TOB2	ENSG00000183864	-0.471894	1.39107e-12	24.4629
112495	950	GTF3C6	ENSG00000155115	-0.907478	1.60107e-12	24.4353
304	1310	ANXA2P2	NA	-1.02175	1.39466e-12	24.4155
1298	4512	COL9A2	ENSG00000049089	3.08274	1.81437e-12	24.3106
23529	1973	CLCF1	ENSG00000175505	-1.81011	1.86301e-12	24.2896
10484	4081	SEC23A	ENSG00000100934	-0.666198	1.68334e-12	24.2078
9473	2724	THEMIS2	ENSG00000130775	2.23154	1.91545e-12	24.149
4038	8630	LRP4	ENSG00000134569	1.11382	1.91545e-12	24.149
115704	3848	EVI5L	ENSG00000142459	0.630808	1.89756e-12	24.1068
3339	14997	HSPG2	ENSG00000142798	-0.567929	1.81437e-12	24.1018
55074	6068	OXR1	ENSG00000164830	0.4391	1.91545e-12	24.1009
79187	1847	FSD1	ENSG00000105255	2.22749	2.07446e-12	24.1008
114795	13049	TMEM132B	ENSG00000139364	3.36	2.09926e-12	24.049
5430	6740	POLR2A	ENSG00000284832	-0.934163	1.91545e-12	24.0105
57418	1551	WDR18	ENSG00000065268	-0.85279	2.15497e-12	23.9656
257194	6041	NEGR1	ENSG00000172260	1.41632	2.07446e-12	23.957
9653	7265	HS2ST1	ENSG00000153936	0.676981	2.07446e-12	23.9528
7407	4297	VARS	ENSG00000204394	-0.457345	2.07446e-12	23.943
2261	4463	FGFR3	ENSG00000068078	4.95599	4.79533e-13	23.905
150726	8276	FBXO41	ENSG00000163013	2.22962	2.16656e-12	23.8944
55317	1960	AP5S1	ENSG00000125843	-1.06513	2.39177e-12	23.8792
5563	9352	PRKAA2	ENSG00000162409	1.43783	2.40632e-12	23.849
5862	3812	RAB2A	ENSG00000104388	-0.447867	2.19106e-12	23.8131
84271	3492	POLDIP3	ENSG00000100227	-0.63615	2.33486e-12	23.7779
10672	7352	GNA13	ENSG00000120063	-0.569673	2.37593e-12	23.7421
55573	4520	CDV3	ENSG00000091527	-0.417206	2.37593e-12	23.688
998	3155	CDC42	ENSG00000070831	-0.61123	2.37593e-12	23.6816
6396	2653	SEC13	ENSG00000157020	-0.930857	2.39177e-12	23.6813
302	2492	ANXA2	ENSG00000182718	-1.00364	2.37593e-12	23.6808
23654	6803	PLXNB2	ENSG00000196576	-0.574188	2.37593e-12	23.6639
7431	3211	VIM	ENSG00000026025	-0.795608	2.3966e-12	23.6545
163	6880	AP2B1	ENSG00000006125	-0.571762	2.45518e-12	23.6036
9253	3735	NUMBL	ENSG00000105245	-0.759348	2.56067e-12	23.5831
8668	1636	EIF3I	ENSG00000084623	-0.468811	2.53525e-12	23.5652
2645	3073	GCK	ENSG00000106633	2.23708	2.52804e-12	23.5467
7048	4851	TGFBR2	ENSG00000163513	1.10233	2.53525e-12	23.5416
125058	12199	TBC1D16	ENSG00000167291	0.534069	2.56948e-12	23.5384
8543	5498	LMO4	ENSG00000143013	0.716198	2.5836e-12	23.5319
6050	2724	RNH1	ENSG00000023191	-1.05935	2.56948e-12	23.5178
320	7514	APBA1	ENSG00000107282	1.3814	2.95891e-12	23.5066
1982	4359	EIF4G2	ENSG00000110321	-0.665057	2.5836e-12	23.485
10072	3083	DPP3	ENSG00000254986	-1.0483	2.95629e-12	23.4797
55652	3703	SLC48A1	ENSG00000211584	1.01568	2.95891e-12	23.4629
25981	13310	DNAH1	ENSG00000114841	-1.06429	3.28947e-12	23.4353
890	2798	CCNA2	ENSG00000145386	-1.30534	3.28947e-12	23.4351
85315	4738	PAQR8	ENSG00000170915	1.10239	3.28947e-12	23.4108
3749	4557	KCNC4	ENSG00000116396	1.43305	3.2859e-12	23.3826
3609	7474	ILF3	ENSG00000129351	-0.510617	2.95399e-12	23.3534
421	9375	ARVCF	ENSG00000099889	1.6973	3.45659e-12	23.3427
94015	4173	TTYH2	ENSG00000141540	3.00933	2.52804e-12	23.3413
116039	8599	OSR2	ENSG00000164920	-0.988002	3.12292e-12	23.3338
114880	7729	OSBPL6	ENSG00000079156	1.07921	3.47637e-12	23.3116
6122	1338	RPL3	ENSG00000100316	-0.703423	3.13867e-12	23.246
25946	2779	ZNF385A	ENSG00000161642	1.20488	3.71567e-12	23.216
25996	1161	REXO2	ENSG00000076043	-0.483532	3.3102e-12	23.1898
2967	3417	GTF2H3	ENSG00000111358	-0.69276	3.56317e-12	23.1759
3437	2839	IFIT3	ENSG00000119917	-0.971607	3.76382e-12	23.1634
23197	4564	FAF2	ENSG00000113194	-0.510413	3.43568e-12	23.1486
2547	2326	XRCC6	ENSG00000196419	-0.5944	3.36091e-12	23.1473
7107	2042	GPR137B	ENSG00000077585	0.954394	3.70998e-12	23.1416
84335	3010	AKT1S1	ENSG00000204673	-0.912016	3.43666e-12	23.1364
56849	1184	TCEAL7	ENSG00000182916	1.23917	3.90149e-12	23.1289
821	5624	CANX	ENSG00000127022	-0.471623	3.43568e-12	23.0936
745	5996	MYRF	ENSG00000124920	3.13576	2.37593e-12	23.065
2130	2995	EWSR1	ENSG00000182944	-0.911852	3.63954e-12	23.0399
9848	9456	MFAP3L	ENSG00000198948	1.5868	4.28885e-12	23.0287
118611	13241	C10orf90	ENSG00000154493	2.38268	3.3652e-12	22.9945
2052	2375	EPHX1	ENSG00000143819	0.975637	3.76516e-12	22.9919
143244	3840	EIF5AL1	ENSG00000253626	-0.659228	3.7717e-12	22.9776
10492	8446	SYNCRIP	ENSG00000135316	-0.732093	3.80966e-12	22.935
3921	1186	RPSA	ENSG00000168028	-0.742627	3.90149e-12	22.9144
64743	3053	WDR13	ENSG00000101940	-0.716132	3.97962e-12	22.9055
25962	6646	VIRMA	ENSG00000164944	-0.618289	3.97962e-12	22.8998
285704	7358	RGMB	ENSG00000174136	-0.727253	3.90149e-12	22.8806
10220	8807	GDF11	ENSG00000135414	1.35662	4.42478e-12	22.7829
3837	4453	KPNB1	ENSG00000108424	-0.631018	4.25066e-12	22.7731
10730	5256	YME1L1	ENSG00000136758	-0.599904	4.36986e-12	22.7483
29767	9186	TMOD2	ENSG00000128872	0.892841	4.61666e-12	22.7437
2017	3516	CTTN	ENSG00000085733	-0.501144	4.36986e-12	22.7234
4185	5064	ADAM11	ENSG00000073670	2.34911	4.61338e-12	22.7162
11333	2689	PDAP1	ENSG00000106244	-0.601961	4.55637e-12	22.6959
22827	2297	PUF60	ENSG00000179950	-0.5293	4.6164e-12	22.6781
57731	10005	SPTBN4	ENSG00000160460	1.76364	5.31187e-12	22.6596
1984	3467	EIF5A	ENSG00000132507	-0.671979	4.61108e-12	22.6566
10933	2159	MORF4L1	ENSG00000185787	-0.607205	4.61666e-12	22.6499
10097	3934	ACTR2	ENSG00000138071	-0.536368	4.61108e-12	22.6387
10347	6893	ABCA7	ENSG00000064687	1.84962	5.10273e-12	22.6352
57648	5769	KIAA1522	ENSG00000162522	1.31472	4.84085e-12	22.6309
10055	3075	SAE1	ENSG00000142230	-0.717491	4.73873e-12	22.6225
11140	1826	CDC37	ENSG00000105401	-0.383308	4.68349e-12	22.616
6872	10857	TAF1	ENSG00000147133	-0.773595	5.06844e-12	22.5994
114804	5207	RNF157	ENSG00000141576	3.16249	4.89809e-12	22.5955
57406	2491	ABHD6	ENSG00000163686	1.37977	5.7109e-12	22.5916
1642	4356	DDB1	ENSG00000167986	-0.939612	4.73873e-12	22.5835
148113	4199	CILP2	ENSG00000160161	4.83369	4.41688e-12	22.5732
5662	4789	PSD	ENSG00000059915	4.07556	3.7717e-12	22.548
58525	7872	WIZ	ENSG00000011451	-0.582031	5.01867e-12	22.5349
114818	5197	KLHL29	ENSG00000119771	1.20044	5.75216e-12	22.5298
10093	2081	ARPC4	ENSG00000241553	-0.545013	5.06844e-12	22.5249
610	3408	HCN2	ENSG00000099822	2.91908	5.96353e-12	22.5222
2746	3967	GLUD1	ENSG00000148672	-0.597865	5.06844e-12	22.508
92521	6886	SPECC1	ENSG00000128487	1.93944	5.4766e-12	22.5044
6426	5643	SRSF1	ENSG00000136450	-0.866708	5.10273e-12	22.4873
3909	11250	LAMA3	ENSG00000053747	1.64362	6.24533e-12	22.4732
23019	9113	CNOT1	ENSG00000125107	-0.535999	5.28248e-12	22.4512
80055	11462	PGAP1	ENSG00000197121	0.688099	5.83992e-12	22.426
10787	5015	NCKAP1	ENSG00000061676	-0.379695	5.45173e-12	22.3886
7165	2880	TPD52L2	ENSG00000101150	-0.686059	5.4766e-12	22.3838
9371	6116	KIF3B	ENSG00000101350	0.604246	5.73621e-12	22.3364
10992	3464	SF3B2	ENSG00000087365	-0.459781	5.75216e-12	22.3076
26354	2142	GNL3	ENSG00000163938	-0.60864	6.2485e-12	22.2547
3800	7296	KIF5C	ENSG00000168280	4.72963	4.61108e-12	22.2342
23317	7739	DNAJC13	ENSG00000138246	-0.657511	6.34975e-12	22.1962
22980	2586	TCF25	ENSG00000141002	-0.550476	6.36283e-12	22.1856
10902	4982	BRD8	ENSG00000112983	-0.664235	6.87177e-12	22.162
333926	1714	PPM1J	ENSG00000155367	3.33868	6.0893e-12	22.1453
51755	12175	CDK12	ENSG00000167258	-0.620939	6.92436e-12	22.1369
10782	4774	ZNF274	ENSG00000171606	0.966435	8.0406e-12	22.1269
9600	4349	PITPNM1	ENSG00000110697	1.07923	6.92436e-12	22.1265
7846	2476	TUBA1A	ENSG00000167552	-0.977614	7.21061e-12	22.0127
5880	1719	RAC2	ENSG00000128340	1.26621	8.06185e-12	22.0093
5708	3165	PSMD2	ENSG00000175166	-0.654215	7.5128e-12	21.9761
27065	2806	NSG1	ENSG00000168824	3.97405	5.7109e-12	21.9688
1955	6210	MEGF9	ENSG00000106780	1.48826	8.38241e-12	21.9523
3068	3316	HDGF	ENSG00000143321	-1.03532	7.78711e-12	21.9381
51307	4712	FAM53C	ENSG00000120709	-0.457784	8.20234e-12	21.9185
79671	4360	NLRX1	ENSG00000160703	-0.670467	8.97291e-12	21.8938
51196	9691	PLCE1	ENSG00000138193	0.986193	9.59846e-12	21.8889
10959	2150	TMED2	ENSG00000086598	-0.549671	8.06185e-12	21.8787
10509	3946	SEMA4B	ENSG00000185033	1.09209	9.49413e-12	21.8684
9919	9859	SEC16A	ENSG00000148396	-0.673059	8.26596e-12	21.8527
5720	1181	PSME1	ENSG00000092010	-0.583923	8.62493e-12	21.8354
10376	1753	TUBA1B	ENSG00000123416	-1.2511	8.31538e-12	21.8193
132332	3575	TMEM155	ENSG00000164112	1.64325	1.09085e-11	21.8067
10847	10474	SRCAP	ENSG00000080603	-0.715389	8.93546e-12	21.7731
4723	1631	NDUFV1	ENSG00000167792	-0.357354	8.97291e-12	21.7691
57715	4565	SEMA4G	ENSG00000095539	2.11039	1.13338e-11	21.7575
43	3743	ACHE	ENSG00000087085	6.15803	2.04808e-12	21.7395
83742	3237	MARVELD1	ENSG00000155254	-0.709407	9.18144e-12	21.7134
116985	5646	ARAP1	ENSG00000186635	-0.347399	9.27941e-12	21.6958
23438	2610	HARS2	ENSG00000112855	-0.790178	1.10269e-11	21.6831
342979	2436	PALM3	ENSG00000187867	4.46513	3.71567e-12	21.6693
221002	3657	RASGEF1A	ENSG00000198915	2.94509	9.52939e-12	21.6522
81688	5510	C6orf62	ENSG00000112308	-1.33044	9.75e-12	21.6414
8078	3191	USP5	ENSG00000111667	-0.554966	1.00186e-11	21.6284
55854	2257	ZC3H15	ENSG00000065548	-0.424433	1.03207e-11	21.6241
4093	7804	SMAD9	ENSG00000120693	0.908511	1.1844e-11	21.5691
6731	4241	SRP72	ENSG00000174780	-0.530145	1.10269e-11	21.4941
80270	2466	HSD3B7	ENSG00000099377	-1.07667	1.24188e-11	21.4769
6434	6738	TRA2B	ENSG00000136527	-0.975888	1.14035e-11	21.4677
55216	3782	NKAPD1	ENSG00000150776	-0.514437	1.21995e-11	21.4659
84310	3794	C7orf50	ENSG00000146540	1.11755	1.13651e-11	21.4646
23149	3512	FCHO1	ENSG00000130475	4.06062	8.19671e-12	21.4645
10094	953	ARPC3	ENSG00000111229	-0.577118	1.14035e-11	21.4491
57572	6904	DOCK6	ENSG00000130158	1.28442	1.2186e-11	21.4434
3190	3129	HNRNPK	ENSG00000165119	-0.526815	1.12691e-11	21.4271
7108	1601	TM7SF2	ENSG00000149809	1.41846	1.48773e-11	21.3983
29066	4317	ZC3H7A	ENSG00000122299	-0.621994	1.21995e-11	21.3853
5699	1006	PSMB10	ENSG00000205220	-1.10586	1.48773e-11	21.363
79798	5129	ARMC5	ENSG00000140691	-1.25828	1.51196e-11	21.3433
84717	2540	HDGFL2	ENSG00000167674	-0.325989	1.22656e-11	21.3385
9949	5907	AMMECR1	ENSG00000101935	-0.829701	1.47986e-11	21.3362
2733	3930	GLE1	ENSG00000119392	-1.14107	1.44915e-11	21.3155
672	7362	BRCA1	ENSG00000012048	-1.90399	1.5937e-11	21.2937
114041	2201	B3GALT5-AS1	ENSG00000184809	2.39509	1.43195e-11	21.287
2242	2990	FES	ENSG00000182511	-1.16215	1.62328e-11	21.2869
3556	7147	IL1RAP	ENSG00000196083	0.978415	1.53777e-11	21.2478
80154	3429	GOLGA2P10	NA	0.930942	1.53777e-11	21.2372
10272	2511	FSTL3	ENSG00000070404	0.681333	1.40896e-11	21.2367
55324	3050	ABCF3	ENSG00000161204	-0.609112	1.46673e-11	21.2008
51506	1122	UFC1	ENSG00000143222	-0.948239	1.48537e-11	21.1798
57020	4403	VPS35L	ENSG00000103544	-0.970306	1.49576e-11	21.128
283554	3888	GPR137C	ENSG00000180998	3.26467	1.14035e-11	21.1141
27243	1169	CHMP2A	ENSG00000130724	-0.585479	1.49576e-11	21.1075
54852	7830	PAQR5	ENSG00000137819	2.05018	1.70435e-11	21.0872
55915	4494	LANCL2	ENSG00000132434	-1.29778	1.84172e-11	21.0863
79947	3495	DHDDS	ENSG00000117682	-0.819376	1.62328e-11	21.0836
284114	5857	TMEM102	ENSG00000181284	1.84119	1.8993e-11	21.0518
29896	2527	TRA2A	ENSG00000164548	-0.759461	1.62328e-11	21.0445
147372	6384	CCBE1	ENSG00000183287	-0.670329	1.53777e-11	21.0417
6238	3792	RRBP1	ENSG00000125844	-0.542923	1.51936e-11	21.0258
1639	5272	DCTN1	ENSG00000204843	-0.66759	1.52749e-11	21.0247
10019	8002	SH2B3	ENSG00000111252	0.895417	1.5937e-11	21.0115
5372	1638	PMM1	ENSG00000100417	-0.484299	1.63843e-11	21.0093
23203	3310	PMPCA	ENSG00000165688	-0.608668	1.6471e-11	21.003
80310	3993	PDGFD	ENSG00000170962	1.07177	1.62328e-11	20.9595
10445	2178	MCRS1	ENSG00000187778	-0.750536	1.8327e-11	20.9285
6836	5370	SURF4	ENSG00000148248	-0.476748	1.62328e-11	20.9227
55627	5151	SMPD4	ENSG00000136699	-0.646011	1.74977e-11	20.9164
23012	5275	STK38L	ENSG00000211455	0.713317	1.92516e-11	20.9147
79589	3411	RNF128	ENSG00000133135	3.42284	1.98235e-11	20.846
23348	9353	DOCK9	ENSG00000088387	0.907026	2.00576e-11	20.8293
100499489	2505	LOC100499489	NA	-1.61347	2.27317e-11	20.8164
8825	6110	LIN7A	ENSG00000111052	1.15327	2.10869e-11	20.8016
9055	3190	PRC1	ENSG00000198901	-1.25091	2.17788e-11	20.7921
2665	2412	GDI2	ENSG00000057608	-0.437746	1.84172e-11	20.7756
51164	4516	DCTN4	ENSG00000132912	-0.465098	1.88937e-11	20.774
56648	5537	EIF5A2	ENSG00000163577	0.748576	2.13151e-11	20.7711
2012	2804	EMP1	ENSG00000134531	-0.589176	1.8327e-11	20.771
7360	2681	UGP2	ENSG00000169764	-0.680022	1.88737e-11	20.7516
10955	2725	SERINC3	ENSG00000132824	-0.422017	1.88861e-11	20.7427
6628	1153	SNRPB	ENSG00000125835	-0.662252	1.98956e-11	20.724
4605	2777	MYBL2	ENSG00000101057	-2.60728	2.17788e-11	20.723
111	7510	ADCY5	ENSG00000173175	3.58226	1.65548e-11	20.7041
55240	4740	STEAP3	ENSG00000115107	0.945979	1.95626e-11	20.703
29072	8770	SETD2	ENSG00000181555	-0.457172	2.02443e-11	20.6738
222183	4694	SRRM3	ENSG00000177679	2.99804	2.71019e-11	20.6331
4637	809	MYL6	ENSG00000092841	-1.03507	2.01031e-11	20.6268
6734	3092	SRPRA	ENSG00000182934	-0.4857	2.0561e-11	20.6186
378	1740	ARF4	ENSG00000168374	-0.713187	2.055e-11	20.607
150771	2522	ITPRIPL1	ENSG00000198885	1.95595	1.8768e-11	20.5993
10891	8527	PPARGC1A	ENSG00000109819	1.48225	2.75037e-11	20.5923
389	1621	RHOC	ENSG00000155366	-0.619443	2.07611e-11	20.5908
7319	1878	UBE2A	ENSG00000077721	-0.521434	2.17788e-11	20.5827
1969	3964	EPHA2	ENSG00000142627	0.716674	2.27317e-11	20.5612
51203	2472	NUSAP1	ENSG00000137804	-1.51545	2.88609e-11	20.5448
26084	5414	ARHGEF26	ENSG00000114790	1.95766	2.88752e-11	20.536
23560	2517	GTPBP4	ENSG00000107937	-0.546922	2.34768e-11	20.529
8612	1550	PLPP2	ENSG00000141934	3.02956	2.94681e-11	20.5178
58517	4530	RBM25	ENSG00000119707	-0.583873	2.27317e-11	20.5088
3761	2123	KCNJ4	ENSG00000168135	7.79496	5.65899e-14	20.4887
1822	4419	ATN1	ENSG00000111676	-0.662153	2.27317e-11	20.4732
59284	2438	CACNG7	ENSG00000105605	4.97724	2.75075e-11	20.4482
60626	3903	RIC8A	ENSG00000177963	-0.523293	2.34768e-11	20.446
5719	1842	PSMD13	ENSG00000185627	-0.551016	2.41178e-11	20.4423
8153	4197	RND2	ENSG00000108830	3.92498	2.88752e-11	20.4261
871	2532	SERPINH1	ENSG00000149257	-2.12419	2.33323e-11	20.4237
22795	5130	NID2	ENSG00000087303	-0.6363	2.4731e-11	20.393
10811	2049	NOXA1	ENSG00000188747	1.95595	3.24593e-11	20.378
55720	4890	TSR1	ENSG00000167721	-0.691379	2.74443e-11	20.3518
56681	3072	SAR1A	ENSG00000079332	-0.547028	2.50875e-11	20.345
4741	3627	NEFM	ENSG00000104722	3.71765	2.19609e-11	20.3418
10971	2254	YWHAQ	ENSG00000134308	-0.553423	2.54379e-11	20.3151
2305	3710	FOXM1	ENSG00000111206	-2.09685	3.24593e-11	20.3132
6775	5765	STAT4	ENSG00000138378	2.13636	3.33323e-11	20.311
1915	4090	EEF1A1	ENSG00000156508	-0.667093	2.56363e-11	20.3081
26503	4148	SLC17A5	ENSG00000119899	0.70854	2.75037e-11	20.2746
4010	5830	LMX1B	ENSG00000136944	6.9181	4.20474e-14	20.2684
7855	6564	FZD5	ENSG00000163251	1.60167	3.53043e-11	20.2527
51088	8984	KLHL5	ENSG00000109790	0.761391	2.76643e-11	20.2455
8813	1204	DPM1	ENSG00000000419	-0.694094	3.02505e-11	20.2452
9796	3337	PHYHIP	ENSG00000168490	3.62771	2.3966e-11	20.2418
6249	5984	CLIP1	ENSG00000130779	-0.361213	2.75037e-11	20.2322
123606	6589	NIPA1	ENSG00000170113	0.71476	3.12211e-11	20.2245
10631	3380	POSTN	ENSG00000133110	-0.902157	2.75037e-11	20.2156
3014	1594	H2AFX	ENSG00000188486	-0.896527	3.12047e-11	20.2097
57338	4875	JPH3	ENSG00000154118	7.21822	3.75297e-12	20.1961
3563	3478	IL3RA	ENSG00000185291	1.42883	3.61768e-11	20.1887
55819	2432	RNF130	ENSG00000113269	0.71579	2.94681e-11	20.1879
84864	6247	RIOX2	ENSG00000170854	-0.537195	3.26898e-11	20.1866
11222	1764	MRPL3	ENSG00000114686	-0.518154	3.02505e-11	20.1714
57593	2911	EBF4	ENSG00000088881	3.74098	3.53043e-11	20.1685
949	2742	SCARB1	ENSG00000073060	0.792942	3.24593e-11	20.1646
6830	6758	SUPT6H	ENSG00000109111	-0.529717	2.91222e-11	20.1518
26284	1825	ERAL1	ENSG00000132591	-0.696112	3.33323e-11	20.1306
6428	3600	SRSF3	ENSG00000112081	-0.97677	3.02267e-11	20.1247
3674	3335	ITGA2B	ENSG00000005961	3.72064	1.06118e-11	20.1185
30818	3017	KCNIP3	ENSG00000115041	1.03531	3.34148e-11	20.1113
7837	7034	PXDN	ENSG00000130508	-1.04321	2.9598e-11	20.105
623	1301	BDKRB1	ENSG00000100739	2.4492	3.87283e-11	20.1049
2788	4246	GNG7	ENSG00000176533	2.62943	3.79295e-11	20.0829
63922	4596	CHTF18	ENSG00000127586	-1.63712	4.12085e-11	20.0759
22874	11456	PLEKHA6	ENSG00000143850	3.07806	4.09516e-11	20.0672
26286	2835	ARFGAP3	ENSG00000242247	-0.666192	3.22283e-11	20.0578
2965	3576	GTF2H1	ENSG00000110768	-0.749203	3.24593e-11	20.0564
11100	4913	HNRNPUL1	ENSG00000105323	-0.581167	3.12258e-11	20.0432
116092	1290	DNTTIP1	ENSG00000101457	-0.682368	3.6545e-11	20.0417
80022	9408	MYO15B	ENSG00000266714	1.45397	4.22843e-11	20.0375
6672	7648	SP100	ENSG00000067066	-0.352509	3.26213e-11	20.0237
117177	10471	RAB3IP	ENSG00000127328	2.11105	4.3361e-11	20.0013
57636	7088	ARHGAP23	ENSG00000275832	-1.317	3.24593e-11	19.9992
4076	6861	CAPRIN1	ENSG00000135387	-0.500708	3.23364e-11	19.998
200081	5171	TXLNA	ENSG00000084652	-0.513497	3.31912e-11	19.9708
4641	5095	MYO1C	ENSG00000197879	-0.902044	3.26898e-11	19.9606
9784	2698	SNX17	ENSG00000115234	-0.519461	3.45428e-11	19.9157
1278	5411	COL1A2	ENSG00000164692	-1.42508	3.48316e-11	19.914
9962	7312	SLC23A2	ENSG00000089057	1.01608	3.67919e-11	19.9081
26050	5976	SLITRK5	ENSG00000165300	4.45747	1.22656e-11	19.8676
6508	4957	SLC4A3	ENSG00000114923	0.968369	4.35383e-11	19.8572
147463	5940	ANKRD29	ENSG00000154065	1.71304	4.35383e-11	19.8433
8541	4742	PPFIA3	ENSG00000177380	2.35744	4.98322e-11	19.8327
7458	2648	EIF4H	ENSG00000106682	-0.434345	3.62507e-11	19.8262
2264	3539	FGFR4	ENSG00000160867	4.82533	2.27683e-11	19.8261
309	3115	ANXA6	ENSG00000197043	-0.603682	3.61768e-11	19.8246
6257	3022	RXRB	ENSG00000204231	-0.412005	3.81448e-11	19.8115
9130	1352	FAM50A	ENSG00000071859	-0.598222	3.81303e-11	19.8015
4720	2345	NDUFS2	ENSG00000158864	-0.628409	3.85745e-11	19.7948
558	4900	AXL	ENSG00000167601	-1.04622	3.77915e-11	19.7687
55209	8534	SETD5	ENSG00000168137	-0.615946	3.87283e-11	19.7559
84838	9980	ZNF496	ENSG00000162714	0.512463	4.19524e-11	19.7289
57571	6692	CARNS1	ENSG00000172508	3.29973	4.3361e-11	19.7242
151556	7651	GPR155	ENSG00000163328	2.20337	5.10425e-11	19.6838
81876	1955	RAB1B	ENSG00000174903	-0.428932	4.07081e-11	19.6831
92579	1831	G6PC3	ENSG00000141349	-0.48824	4.35489e-11	19.6626
2317	9630	FLNB	ENSG00000136068	-1.0607	4.12085e-11	19.651
23140	11576	ZZEF1	ENSG00000074755	-0.55628	4.35794e-11	19.6393
3178	2359	HNRNPA1	ENSG00000135486	-0.650883	4.22843e-11	19.6335
392	3998	ARHGAP1	ENSG00000175220	-0.680102	4.26366e-11	19.6305
728689	3053	EIF3CL	ENSG00000205609	-0.342441	4.22843e-11	19.6287
55621	2814	TRMT1	ENSG00000104907	-0.782619	4.8351e-11	19.6275
3735	2193	KARS	ENSG00000065427	-0.627767	4.33789e-11	19.6256
140809	2698	SRXN1	ENSG00000271303	1.00471	4.38125e-11	19.6192
56675	3809	NRIP3	ENSG00000175352	1.73959	5.44148e-11	19.6138
22872	4742	SEC31A	ENSG00000138674	-0.965182	4.22843e-11	19.6134
23148	4828	NACAD	ENSG00000136274	1.05472	5.10425e-11	19.5987
7024	3715	TFCP2	ENSG00000135457	-0.639246	4.95718e-11	19.5579
55225	4532	RAVER2	ENSG00000162437	1.0396	5.79009e-11	19.5469
9700	6791	ESPL1	ENSG00000135476	-1.40553	6.00187e-11	19.5442
57099	2041	AVEN	ENSG00000169857	-1.11011	5.72768e-11	19.5385
9319	2914	TRIP13	ENSG00000071539	-2.51333	5.92633e-11	19.5376
7514	5113	XPO1	ENSG00000082898	0.732705	4.48409e-11	19.5297
8780	4038	RIOK3	ENSG00000101782	-0.698058	4.77087e-11	19.5259
22920	4682	KIFAP3	ENSG00000075945	0.458079	4.76306e-11	19.5214
5329	2735	PLAUR	ENSG00000011422	0.99381	4.86873e-11	19.5212
64762	7395	GAREM1	ENSG00000141441	1.30963	6.34122e-11	19.4815
23568	2121	ARL2BP	ENSG00000102931	-0.852032	4.88176e-11	19.4705
6626	1629	SNRPA	ENSG00000077312	-0.921095	5.30345e-11	19.469
221687	3797	RNF182	ENSG00000180537	1.34556	6.20278e-11	19.4639
643988	2089	FNDC10	ENSG00000228594	1.19663	5.54838e-11	19.4613
22828	5251	SCAF8	ENSG00000213079	-0.596782	5.07872e-11	19.4482
5166	3700	PDK4	ENSG00000004799	3.04463	6.00187e-11	19.4469
2010	1339	EMD	ENSG00000102119	-0.505196	5.09377e-11	19.4427
8451	4601	CUL4A	ENSG00000139842	-0.588094	4.98322e-11	19.4294
57102	3984	C12orf4	ENSG00000047621	-0.526545	5.80087e-11	19.4287
23082	5374	PPRC1	ENSG00000148840	-0.826862	5.30345e-11	19.4247
5916	3700	RARG	ENSG00000172819	-0.501812	5.00522e-11	19.4156
4326	2529	MMP17	ENSG00000198598	1.27043	5.37087e-11	19.4148
11022	3563	TDRKH	ENSG00000182134	1.94821	6.35219e-11	19.384
57146	2348	TMEM159	ENSG00000011638	0.819894	5.4413e-11	19.3717
81554	3583	RCC1L	ENSG00000274523	-0.744564	5.49709e-11	19.363
7754	4190	ZNF204P	NA	3.35439	5.49709e-11	19.3241
8871	9555	SYNJ2	ENSG00000078269	0.900105	5.38008e-11	19.319
10772	8215	SRSF10	ENSG00000188529	-0.466929	5.49709e-11	19.3031
4921	11111	DDR2	ENSG00000162733	-0.816364	5.30345e-11	19.2982
138429	1708	PIP5KL1	ENSG00000167103	2.4402	7.12231e-11	19.2963
3797	5431	KIF3C	ENSG00000084731	0.775591	5.63805e-11	19.2926
55268	7578	ECHDC2	ENSG00000121310	0.658572	5.96925e-11	19.2747
65264	3126	UBE2Z	ENSG00000159202	-0.37546	5.49709e-11	19.2728
114625	3782	ERMAP	ENSG00000164010	-1.2579	6.29163e-11	19.2687
6282	594	S100A11	ENSG00000163191	-0.819407	5.46366e-11	19.262
84790	2118	TUBA1C	ENSG00000167553	-0.854659	5.49709e-11	19.2539
22992	8005	KDM2A	ENSG00000173120	-0.335809	5.56329e-11	19.253
162394	4654	SLFN5	ENSG00000166750	-1.09568	5.66208e-11	19.2525
9094	1651	UNC119	ENSG00000109103	0.662194	6.2486e-11	19.2503
3658	6367	IREB2	ENSG00000136381	-0.537715	5.73271e-11	19.2486
51191	3733	HERC5	ENSG00000138646	2.87886	5.14431e-11	19.2465
22979	7662	EFR3B	ENSG00000084710	2.7651	6.45172e-11	19.2358
148534	7187	TMEM56	ENSG00000152078	3.08442	6.29163e-11	19.2259
79144	1479	PPDPF	ENSG00000125534	0.688964	5.60317e-11	19.2146
2618	4491	GART	ENSG00000159131	-0.516918	5.91583e-11	19.2132
7132	2226	TNFRSF1A	ENSG00000067182	-0.435819	5.70543e-11	19.1937
171023	9673	ASXL1	ENSG00000171456	-0.388759	5.80087e-11	19.1923
23464	2028	GCAT	ENSG00000100116	-1.19333	7.28287e-11	19.1918
59345	6932	GNB4	ENSG00000114450	-0.473131	5.80087e-11	19.1886
6651	10808	SON	ENSG00000159140	-0.539563	5.72768e-11	19.1808
54996	4310	2020-03-02	ENSG00000117791	1.15616	7.63463e-11	19.1741
699	3636	BUB1	ENSG00000169679	-2.57916	7.65696e-11	19.1707
9540	2039	TP53I3	ENSG00000115129	-0.977908	6.62664e-11	19.1551
3832	5078	KIF11	ENSG00000138160	-1.35453	7.51966e-11	19.1527
10096	5883	ACTR3	ENSG00000115091	-0.817356	5.80087e-11	19.1524
643155	2890	SMIM15	ENSG00000188725	-0.294338	6.34122e-11	19.1319
55131	2915	RBM28	ENSG00000106344	-0.769779	7.16132e-11	19.1257
55000	7667	TUG1	NA	-0.422467	6.0121e-11	19.1123
10589	1005	DRAP1	ENSG00000175550	-0.488444	6.01372e-11	19.1111
23759	4180	PPIL2	ENSG00000100023	-0.556705	6.4751e-11	19.1079
1983	6270	EIF5	ENSG00000100664	-0.596505	6.05669e-11	19.1022
5165	13136	PDK3	ENSG00000067992	2.08057	8.02625e-11	19.0989
8621	8637	CDK13	ENSG00000065883	-0.39376	6.45172e-11	19.088
10090	5861	UST	ENSG00000111962	0.831857	6.61884e-11	19.0672
55248	2878	TMEM206	ENSG00000065600	1.504	8.31247e-11	19.0634
6391	2885	SDHC	ENSG00000143252	-0.728572	6.4751e-11	19.0626
5130	1583	PCYT1A	ENSG00000161217	-0.561632	6.80853e-11	19.0526
6427	2963	SRSF2	ENSG00000161547	-0.866175	6.45172e-11	19.0521
27090	1833	ST6GALNAC4	ENSG00000136840	0.562996	6.89921e-11	19.0455
771	4209	CA12	ENSG00000074410	1.41593	6.30951e-11	19.0382
1842	3893	ECM2	ENSG00000106823	-1.15651	7.25112e-11	19.0358
375061	1498	FAM89A	ENSG00000182118	2.26798	7.98502e-11	19.0331
84364	3517	ARFGAP2	ENSG00000149182	-0.899022	6.80853e-11	19.0247
221092	5147	HNRNPUL2	ENSG00000214753	-0.605271	6.99427e-11	18.9945
57169	7399	ZNFX1	ENSG00000124201	-0.54347	6.66294e-11	18.9788
79780	6110	CCDC82	ENSG00000149231	0.469063	7.32684e-11	18.9711
11137	1853	PWP1	ENSG00000136045	-0.589085	7.01348e-11	18.9665
6844	2588	VAMP2	ENSG00000220205	0.413893	6.98003e-11	18.9438
1997	4741	ELF1	ENSG00000120690	-0.457707	7.08311e-11	18.9398
4541	525	ND6	ENSG00000198695	0.778567	6.67056e-11	18.9374
3398	1364	ID2	ENSG00000115738	0.989324	6.91903e-11	18.9234
7343	5476	UBTF	ENSG00000108312	-0.619305	7.04401e-11	18.9079
10505	11165	SEMA4F	ENSG00000135622	0.883245	7.8897e-11	18.9003
199731	2179	CADM4	ENSG00000105767	3.18473	9.78077e-11	18.8964
2058	5015	EPRS	ENSG00000136628	-0.879729	6.94264e-11	18.8947
89932	7390	PAPLN	ENSG00000100767	2.39297	9.78077e-11	18.8939
10188	5697	TNK2	ENSG00000061938	0.540103	7.16214e-11	18.8868
23643	866	LY96	ENSG00000154589	0.742293	9.08732e-11	18.8788
26073	2737	POLDIP2	ENSG00000004142	-0.548202	7.16687e-11	18.8762
23064	11928	SETX	ENSG00000107290	-0.490891	7.12215e-11	18.8749
6421	5832	SFPQ	ENSG00000116560	-0.961285	7.10124e-11	18.874
2743	3284	GLRB	ENSG00000109738	1.53875	8.40393e-11	18.8736
7416	2497	VDAC1	ENSG00000213585	-0.230462	7.10124e-11	18.8632
5829	7294	PXN	ENSG00000089159	-0.416238	7.10124e-11	18.8543
55110	3373	MAGOHB	ENSG00000111196	-0.8807	9.22023e-11	18.8537
57661	5789	PHRF1	ENSG00000070047	-0.463095	7.41199e-11	18.8534
11052	6730	CPSF6	ENSG00000111605	-0.505912	7.40714e-11	18.8521
64411	5601	ARAP3	ENSG00000120318	1.26987	8.45184e-11	18.8501
4192	1723	MDK	ENSG00000110492	2.74724	7.2267e-11	18.8479
5089	3213	PBX2	ENSG00000204304	-0.425774	7.40714e-11	18.8459
3069	7309	HDLBP	ENSG00000115677	-0.678872	7.10124e-11	18.8438
53616	10176	ADAM22	ENSG00000008277	2.89817	9.83449e-11	18.8341
1514	3220	CTSL	ENSG00000135047	-0.326574	7.16687e-11	18.8233
80349	1495	WDR61	ENSG00000140395	-0.841551	8.75786e-11	18.8069
3231	2108	HOXD1	ENSG00000128645	2.56363	6.45172e-11	18.8022
6861	2475	SYT5	ENSG00000129990	4.11408	3.67919e-11	18.8011
79159	2840	NOL12	ENSG00000273899	-1.22799	1.01224e-10	18.7949
5869	5731	RAB5B	ENSG00000111540	-0.361717	7.45345e-11	18.7891
5347	2227	PLK1	ENSG00000166851	-2.39417	1.06196e-10	18.785
9746	5675	CLSTN3	ENSG00000139182	1.79607	8.46012e-11	18.7779
5531	1486	PPP4C	ENSG00000149923	-0.636522	7.74704e-11	18.7643
3704	2628	ITPA	ENSG00000125877	-0.610348	8.75786e-11	18.7534
5688	1032	PSMA7	ENSG00000101182	-0.488458	7.79889e-11	18.7287
58528	5134	RRAGD	ENSG00000025039	2.56036	1.11134e-10	18.7277
23214	5331	XPO6	ENSG00000169180	-0.401312	7.84103e-11	18.7184
10801	8350	2020-09-09	ENSG00000184640	-0.722523	7.68343e-11	18.7184
200916	1963	RPL22L1	ENSG00000163584	-0.686998	8.75786e-11	18.7164
727800	1077	RNF208	ENSG00000212864	1.40368	1.10969e-10	18.7071
4881	4303	NPR1	ENSG00000169418	4.25623	5.32118e-11	18.6943
9967	4827	THRAP3	ENSG00000054118	-0.573705	7.98502e-11	18.688
372	4016	ARCN1	ENSG00000095139	-0.532133	7.8897e-11	18.6871
9578	7197	CDC42BPB	ENSG00000198752	-0.28629	7.98502e-11	18.6707
5764	1859	PTN	ENSG00000105894	2.33206	1.11134e-10	18.6446
7586	9906	ZKSCAN1	ENSG00000106261	-0.483975	8.33833e-11	18.6372
148252	3643	DIRAS1	ENSG00000176490	0.965551	8.90679e-11	18.627
113451	4659	AZIN2	ENSG00000142920	1.22331	1.20696e-10	18.6081
55647	1522	RAB20	ENSG00000139832	1.8089	1.20845e-10	18.5867
208	6444	AKT2	ENSG00000105221	-0.346598	8.64446e-11	18.5797
54491	7050	OTULINL	ENSG00000145569	4.04411	8.11307e-11	18.5724
9898	5674	UBAP2L	ENSG00000143569	-0.815853	8.70459e-11	18.5675
8663	3500	EIF3C	ENSG00000184110	-0.341023	8.77367e-11	18.5519
23456	5111	ABCB10	ENSG00000135776	-0.438122	1.04483e-10	18.5398
30968	1431	STOML2	ENSG00000165283	-0.729002	9.55765e-11	18.5215
2150	2883	F2RL1	ENSG00000164251	3.23536	1.11134e-10	18.5115
9527	5522	GOSR1	ENSG00000108587	-0.661872	1.02921e-10	18.5093
28514	4653	DLL1	ENSG00000198719	2.23981	1.31298e-10	18.5074
146330	3543	FBXL16	ENSG00000127585	3.93873	1.13192e-10	18.5053
4176	3653	MCM7	ENSG00000166508	-0.663541	9.89461e-11	18.4917
4306	6371	NR3C2	ENSG00000151623	1.64791	1.34931e-10	18.4716
2747	2335	GLUD2	ENSG00000182890	-0.589102	1.03851e-10	18.4714
84305	1276	PYM1	ENSG00000170473	-0.575678	1.1667e-10	18.461
65117	2809	RSRC2	ENSG00000111011	-0.394279	1.02118e-10	18.45
192683	3906	SCAMP5	ENSG00000198794	2.70775	1.37735e-10	18.4407
10274	6452	STAG1	ENSG00000118007	-0.693887	9.98338e-11	18.4384
9466	2673	IL27RA	ENSG00000104998	2.09853	1.38901e-10	18.4303
9833	3042	MELK	ENSG00000165304	-0.957076	1.31762e-10	18.4277
2000	4857	ELF4	ENSG00000102034	-0.622076	1.05428e-10	18.4215
10922	2634	FASTK	ENSG00000164896	-0.499863	1.01155e-10	18.4207
53834	3938	FGFRL1	ENSG00000127418	0.81647	1.05428e-10	18.3604
22873	8039	DZIP1	ENSG00000134874	0.625593	1.05428e-10	18.3539
5147	1985	PDE6D	ENSG00000156973	0.580748	1.27187e-10	18.3523
8850	5028	KAT2B	ENSG00000114166	0.531222	1.14188e-10	18.3468
22984	6526	PDCD11	ENSG00000148843	-0.66832	1.13192e-10	18.3363
339983	5871	NAT8L	ENSG00000185818	4.12487	9.81819e-11	18.3358
285855	4021	RPL7L1	ENSG00000146223	-0.390843	1.06196e-10	18.3289
4538	1378	ND4	ENSG00000198886	1.04685	1.04483e-10	18.3232
256586	1875	LYSMD2	ENSG00000140280	1.08836	1.51572e-10	18.3155
83700	3668	JAM3	ENSG00000166086	0.545174	1.0621e-10	18.3154
55321	4340	TMEM74B	ENSG00000125895	5.67787	3.61768e-11	18.3093
1967	1870	EIF2B1	ENSG00000111361	-0.481452	1.15088e-10	18.3058
6202	705	RPS8	ENSG00000142937	-0.535756	1.06166e-10	18.2845
3191	3642	HNRNPL	ENSG00000104824	-0.634853	1.08692e-10	18.2796
23644	4811	EDC4	ENSG00000038358	-0.694178	1.15836e-10	18.2648
10841	4756	FTCD	ENSG00000160282	1.66526	1.20845e-10	18.2569
11164	3543	NUDT5	ENSG00000165609	0.519847	1.20338e-10	18.2561
8943	5119	AP3D1	ENSG00000065000	-0.284277	1.10969e-10	18.2439
27013	3044	CNPPD1	ENSG00000115649	-0.704103	1.18237e-10	18.2395
57468	6256	SLC12A5	ENSG00000124140	4.58091	5.72768e-11	18.2325
326624	3753	RAB37	ENSG00000172794	3.93672	1.00509e-10	18.2232
353	807	APRT	ENSG00000198931	-0.498008	1.20845e-10	18.2223
22950	2970	SLC4A1AP	ENSG00000163798	-0.565819	1.34943e-10	18.2221
6895	2796	TARBP2	ENSG00000139546	-0.772655	1.38404e-10	18.2164
197257	2072	LDHD	ENSG00000166816	1.35485	1.68626e-10	18.2046
23526	7582	ARHGAP45	ENSG00000180448	1.95897	1.5398e-10	18.196
254263	1382	CNIH2	ENSG00000174871	2.7665	1.06166e-10	18.1931
10440	1659	TIMM17A	ENSG00000134375	-0.468892	1.23051e-10	18.1924
8498	3768	RANBP3	ENSG00000031823	-0.357607	1.20845e-10	18.1898
11253	3684	MAN1B1	ENSG00000177239	-1.0155	1.17526e-10	18.1888
84085	8985	FBXO30	ENSG00000118496	-0.645744	1.28672e-10	18.1781
994	4290	CDC25B	ENSG00000101224	-0.879653	1.20338e-10	18.1657
112950	2050	MED8	ENSG00000159479	-0.706649	1.34355e-10	18.1641
55964	4656	2020-09-03	ENSG00000100167	4.24356	1.22177e-10	18.1612
11196	7489	SEC23IP	ENSG00000107651	-0.413347	1.23685e-10	18.1605
83461	4440	CDCA3	ENSG00000111665	-1.50638	1.74887e-10	18.1513
225689	3068	MAPK15	ENSG00000181085	5.34618	7.6048e-11	18.1384
27124	4249	INPP5J	ENSG00000185133	3.3617	1.23183e-10	18.1334
6829	3870	SUPT5H	ENSG00000196235	-0.408284	1.20845e-10	18.1315
23031	7182	MAST3	ENSG00000099308	1.00704	1.41145e-10	18.1213
9057	7637	SLC7A6	ENSG00000103064	-0.572795	1.33242e-10	18.1191
83999	7883	KREMEN1	ENSG00000183762	1.24957	1.31983e-10	18.0903
1296	4825	COL8A2	ENSG00000171812	1.11537	1.24964e-10	18.0884
10900	3074	RUNDC3A	ENSG00000108309	4.44754	6.89921e-11	18.0686
22983	5390	MAST1	ENSG00000105613	4.69862	1.14416e-10	18.066
8721	1083	EDF1	ENSG00000107223	-0.547307	1.28119e-10	18.0571
285513	9685	GPRIN3	ENSG00000185477	2.97271	7.74704e-11	18.0522
57631	5057	LRCH2	ENSG00000130224	1.21721	1.70865e-10	18.0333
54985	1127	HCFC1R1	ENSG00000103145	0.968041	1.34931e-10	18.029
124245	3801	ZC3H18	ENSG00000158545	-0.482343	1.38404e-10	18.0227
1939	3412	EIF2D	ENSG00000143486	-0.580378	1.40754e-10	18.0086
11247	1804	NXPH4	ENSG00000182379	2.13109	1.93575e-10	18.0006
863	5489	CBFA2T3	ENSG00000129993	4.05773	1.98956e-11	18.0004
147166	2887	TRIM16L	ENSG00000108448	0.789	1.55708e-10	17.9901
794	1469	CALB2	ENSG00000172137	4.02257	6.67056e-11	17.9832
388662	6485	SLC6A17	ENSG00000197106	2.84966	2.00486e-10	17.9803
65005	1688	MRPL9	ENSG00000143436	-0.641467	1.55372e-10	17.9749
374875	2122	HSD11B1L	ENSG00000167733	1.01499	1.70436e-10	17.9703
8896	1910	BUD31	ENSG00000106245	-0.688156	1.55708e-10	17.9563
222950	4859	NYAP1	ENSG00000166924	1.52626	2.0332e-10	17.9532
54108	2548	CHRAC1	ENSG00000104472	-0.59951	1.62264e-10	17.9521
4001	3403	LMNB1	ENSG00000113368	-1.37191	1.8731e-10	17.9497
26051	6834	PPP1R16B	ENSG00000101445	6.19231	3.3102e-12	17.9477
55577	2187	NAGK	ENSG00000124357	-0.560915	1.45272e-10	17.9459
3433	3495	IFIT2	ENSG00000119922	-1.0244	1.87492e-10	17.9429
55832	5992	CAND1	ENSG00000111530	-0.436275	1.41145e-10	17.934
7756	2800	ZNF207	ENSG00000010244	-0.368788	1.43392e-10	17.9293
79158	6832	GNPTAB	ENSG00000111670	1.07167	1.43392e-10	17.9244
23366	4934	KIAA0895	ENSG00000164542	1.71296	2.03912e-10	17.9238
28973	1923	MRPS18B	ENSG00000204568	-0.599494	1.57668e-10	17.9235
8602	3656	NOP14	ENSG00000087269	-0.535255	1.54245e-10	17.9234
64856	4659	VWA1	ENSG00000179403	2.81425	1.84756e-10	17.921
20	8412	ABCA2	ENSG00000107331	0.616737	1.4407e-10	17.9059
91608	3194	RASL10B	ENSG00000270885	1.20994	2.1444e-10	17.8908
112616	1671	CMTM7	ENSG00000153551	0.981639	2.04e-10	17.8631
26118	4137	WSB1	ENSG00000109046	-0.959792	1.49322e-10	17.8596
51678	8474	MPP6	ENSG00000105926	0.809419	1.91663e-10	17.8558
80335	4400	WDR82	ENSG00000164091	-0.368578	1.51291e-10	17.8534
79895	8329	ATP8B4	ENSG00000104043	1.67852	2.24285e-10	17.8356
9921	4054	RNF10	ENSG00000022840	-0.448417	1.52197e-10	17.8348
100507303	354	SNHG19	ENSG00000260260	-0.950741	2.08195e-10	17.833
26011	14456	TENM4	ENSG00000149256	0.84849	1.7369e-10	17.8324
7529	3221	YWHAB	ENSG00000166913	-0.491462	1.53505e-10	17.8036
79711	3620	IPO4	ENSG00000196497	-0.592292	1.72845e-10	17.7941
3181	3711	HNRNPA2B1	ENSG00000122566	-0.783393	1.54149e-10	17.7913
384	1981	ARG2	ENSG00000081181	0.888581	2.07626e-10	17.786
1272	7722	CNTN1	ENSG00000018236	5.26462	9.64774e-11	17.7772
10683	2383	DLL3	ENSG00000090932	3.05439	1.20845e-10	17.7743
55256	4616	ADI1	ENSG00000182551	-0.963395	1.64719e-10	17.7721
958	2264	CD40	ENSG00000101017	2.29565	2.3476e-10	17.7706
5709	2187	PSMD3	ENSG00000108344	-0.485096	1.63246e-10	17.7664
210	4444	ALAD	ENSG00000148218	0.444388	1.6626e-10	17.7566
25885	7949	POLR1A	ENSG00000068654	-0.677802	1.7369e-10	17.7562
873	1952	CBR1	ENSG00000159228	0.662608	1.70436e-10	17.7557
9665	9073	MARF1	ENSG00000166783	-0.458775	1.677e-10	17.7535
25849	5159	PARM1	ENSG00000169116	6.46961	5.59572e-11	17.7507
54555	1912	DDX49	ENSG00000105671	-0.614827	1.84376e-10	17.7482
51340	4413	CRNKL1	ENSG00000101343	-0.62313	1.84619e-10	17.7374
5702	1668	PSMC3	ENSG00000165916	-0.514399	1.67843e-10	17.7345
57556	7048	SEMA6A	ENSG00000092421	1.87618	2.44085e-10	17.7293
11168	5284	PSIP1	ENSG00000164985	0.442373	1.68614e-10	17.728
1659	6733	DHX8	ENSG00000067596	-0.548655	1.75818e-10	17.7275
3209	4908	HOXA13	ENSG00000106031	1.65135	2.44085e-10	17.7139
55314	3639	TMEM144	ENSG00000164124	1.61633	2.4388e-10	17.7091
10564	9021	ARFGEF2	ENSG00000124198	-0.565317	1.7369e-10	17.7076
10075	15614	HUWE1	ENSG00000086758	-0.642283	1.65288e-10	17.7075
388121	2638	TNFAIP8L3	ENSG00000183578	1.93439	2.46963e-10	17.6913
340554	9244	ZC3H12B	ENSG00000102053	1.12631	2.55271e-10	17.6684
2314	4550	FLII	ENSG00000177731	-0.708784	1.70515e-10	17.668
51024	739	FIS1	ENSG00000214253	-0.480121	1.8054e-10	17.6659
393	3372	ARHGAP4	ENSG00000089820	1.67532	2.5459e-10	17.6655
9783	7751	RIMS3	ENSG00000117016	2.97322	2.04e-10	17.6597
144402	6629	CPNE8	ENSG00000139117	1.29523	2.52708e-10	17.6582
9179	2049	AP4M1	ENSG00000221838	-0.576961	2.24285e-10	17.6496
9569	3990	GTF2IRD1	ENSG00000006704	0.67635	2.04e-10	17.6342
203286	8698	ANKS6	ENSG00000165138	0.668102	1.91663e-10	17.6268
55735	3293	DNAJC11	ENSG00000007923	-0.71681	2.03962e-10	17.6217
55250	2820	ELP2	ENSG00000134759	-0.344513	1.9128e-10	17.6006
9276	3206	COPB2	ENSG00000184432	-0.828779	1.80268e-10	17.5948
4292	2929	MLH1	ENSG00000076242	-0.637775	2.06637e-10	17.594
8646	4398	CHRD	ENSG00000090539	2.37707	2.62673e-10	17.5918
2178	2743	FANCE	ENSG00000112039	0.92173	2.44085e-10	17.5915
55846	2896	ITFG2	ENSG00000111203	-0.807854	2.37908e-10	17.5914
23596	2632	OPN3	ENSG00000054277	1.59613	2.73692e-10	17.5653
624	4197	BDKRB2	ENSG00000168398	1.15537	2.04e-10	17.5646
53637	2510	S1PR5	ENSG00000180739	4.11055	7.79889e-11	17.5562
4683	4794	NBN	ENSG00000104320	-0.598326	2.11941e-10	17.5187
4300	6987	MLLT3	ENSG00000171843	0.636358	2.28199e-10	17.5161
8804	2026	CREG1	ENSG00000143162	1.39807	1.98175e-10	17.5142
6678	3590	SPARC	ENSG00000113140	-1.73783	1.93575e-10	17.4962
9751	5721	SNPH	ENSG00000101298	0.868239	2.20939e-10	17.4935
9213	8496	XPR1	ENSG00000143324	0.770471	2.10947e-10	17.4933
60	2152	ACTB	ENSG00000075624	-0.948126	1.95878e-10	17.4886
54908	4692	SPDL1	ENSG00000040275	0.597392	2.07062e-10	17.4867
9470	4557	EIF4E2	ENSG00000135930	-0.499247	2.06525e-10	17.4799
6210	543	RPS15A	ENSG00000134419	-0.426475	1.99905e-10	17.4669
4325	12815	MMP16	ENSG00000156103	1.12094	2.24285e-10	17.4651
84707	1176	BEX2	ENSG00000133134	4.64986	8.64446e-11	17.4605
8021	9048	NUP214	ENSG00000126883	-0.785282	2.17494e-10	17.4599
25840	3744	METTL7A	ENSG00000185432	1.10174	2.67307e-10	17.4512
56938	7746	ARNTL2	ENSG00000029153	0.912728	2.46125e-10	17.4404
150946	6999	GAREM2	ENSG00000157833	0.905587	2.7501e-10	17.4347
6293	3485	VPS52	ENSG00000223501	-1.18663	2.32388e-10	17.4298
8241	3638	RBM10	ENSG00000182872	-0.574423	2.18508e-10	17.4164
203068	3117	TUBB	ENSG00000196230	-0.601545	2.04e-10	17.4152
5930	7371	RBBP6	ENSG00000122257	-0.566881	2.18445e-10	17.4105
79603	3469	CERS4	ENSG00000090661	3.6785	3.18812e-10	17.4077
11000	2413	SLC27A3	ENSG00000143554	0.790737	2.56412e-10	17.4073
9455	9840	HOMER2	ENSG00000103942	1.42331	2.87553e-10	17.4061
23514	4807	SPIDR	ENSG00000164808	0.716823	2.18445e-10	17.3958
8933	1244	RTL8C	ENSG00000134590	-0.908964	2.10947e-10	17.3911
10489	3210	LRRC41	ENSG00000132128	-0.484219	2.1444e-10	17.385
56937	5517	PMEPA1	ENSG00000124225	1.90444	2.44727e-10	17.3779
22985	6765	ACIN1	ENSG00000100813	-0.585409	2.12774e-10	17.3739
575	5748	ADGRB1	ENSG00000181790	5.78344	1.64942e-10	17.3702
4245	4939	MGAT1	ENSG00000131446	-0.497422	2.13368e-10	17.3674
23020	7219	SNRNP200	ENSG00000144028	-0.611214	2.1444e-10	17.3637
1655	4294	DDX5	ENSG00000108654	-0.29362	2.12416e-10	17.3592
5469	8154	MED1	ENSG00000125686	-0.51878	2.25679e-10	17.3579
124808	2138	CCDC43	ENSG00000180329	-0.83784	2.87367e-10	17.3575
10199	2485	MPHOSPH10	ENSG00000124383	-0.462432	2.44085e-10	17.3546
23196	7929	FAM120A	ENSG00000048828	-0.552266	2.15095e-10	17.3525
65123	5761	INTS3	ENSG00000143624	-0.655108	2.20209e-10	17.3446
1281	5490	COL3A1	ENSG00000168542	-1.84603	2.169e-10	17.3389
338707	3545	B4GALNT4	ENSG00000182272	3.27284	3.09681e-10	17.3369
51093	2282	RRNAD1	ENSG00000143303	0.47967	2.67538e-10	17.329
55335	6018	NIPSNAP3B	ENSG00000165028	1.52104	3.3568e-10	17.3279
56172	8353	ANKH	ENSG00000154122	1.4467	2.36705e-10	17.3204
1839	2358	HBEGF	ENSG00000113070	1.41604	3.39706e-10	17.3165
11078	10870	TRIOBP	ENSG00000100106	-0.442422	2.23268e-10	17.3143
2687	2764	GGT5	ENSG00000099998	3.20055	3.2001e-10	17.3016
4705	6485	NDUFA10	ENSG00000130414	-0.436803	2.3476e-10	17.297
2696	2337	GIPR	ENSG00000010310	3.16643	3.42451e-10	17.2955
5597	4568	MAPK6	ENSG00000069956	-0.643619	2.34896e-10	17.2884
55791	3588	LRIF1	ENSG00000121931	0.428188	2.71819e-10	17.2756
10652	2828	YKT6	ENSG00000106636	-0.63168	2.32388e-10	17.2711
124801	2606	LSM12	ENSG00000161654	-0.646453	2.66315e-10	17.2533
130574	4311	LYPD6	ENSG00000187123	0.931391	2.56412e-10	17.2485
199746	1270	U2AF1L4	ENSG00000161265	-0.998864	3.33526e-10	17.2398
54839	4258	LRRC49	ENSG00000137821	0.907979	3.29647e-10	17.2294
118424	3565	UBE2J2	ENSG00000160087	-0.443129	2.53459e-10	17.217
1314	5666	COPA	ENSG00000122218	-0.754277	2.37908e-10	17.2031
5569	4201	PKIA	ENSG00000171033	2.28004	3.55873e-10	17.1991
4825	3154	NKX6-1	ENSG00000163623	5.91897	6.59304e-11	17.1982
340348	2937	TSPAN33	ENSG00000158457	3.58835	2.28475e-10	17.1926
1736	4523	DKC1	ENSG00000130826	-0.586305	2.76498e-10	17.1731
84163	5165	GTF2IRD2	ENSG00000196275	-1.17391	3.59057e-10	17.1689
3376	4712	IARS	ENSG00000196305	-1.20648	2.46125e-10	17.1676
284391	2835	ZNF844	ENSG00000223547	0.881761	3.5567e-10	17.1611
10360	877	NPM3	ENSG00000107833	-1.65248	3.62538e-10	17.1527
113130	3865	CDCA5	ENSG00000146670	-2.07384	3.91653e-10	17.1475
23350	7470	U2SURP	ENSG00000163714	-0.458263	2.62673e-10	17.1444
253512	5340	SLC25A30	ENSG00000174032	1.04123	2.98778e-10	17.1438
55859	862	BEX1	ENSG00000133169	5.5092	1.39388e-10	17.1415
10073	1943	SNUPN	ENSG00000169371	-0.622267	3.04015e-10	17.1214
85450	7189	ITPRIP	ENSG00000148841	0.704583	2.73692e-10	17.1159
57863	3698	CADM3	ENSG00000162706	8.5832	3.80543e-11	17.1109
4058	3212	LTK	ENSG00000062524	4.56482	2.87553e-10	17.1055
1938	3158	EEF2	ENSG00000167658	-0.394654	2.60598e-10	17.0922
115362	4052	GBP5	ENSG00000154451	2.88597	4.08579e-10	17.0918
25789	1712	TMEM59L	ENSG00000105696	4.94729	4.07794e-10	17.0914
81565	5759	NDEL1	ENSG00000166579	-0.585076	2.73692e-10	17.0798
3664	4505	IRF6	ENSG00000117595	3.55459	3.79183e-10	17.0795
84502	4404	JPH4	ENSG00000092051	8.48736	5.16354e-11	17.0673
81932	2004	HDHD3	ENSG00000119431	0.763861	3.77226e-10	17.0577
9554	1884	SEC22B	ENSG00000265808	-0.432727	2.72024e-10	17.0483
6431	4015	SRSF6	ENSG00000124193	-0.711658	2.76233e-10	17.0257
113675	2027	SDSL	ENSG00000139410	1.52328	4.17138e-10	17.0204
10940	4928	POP1	ENSG00000104356	-1.04361	3.93266e-10	17.0118
29941	4577	PKN3	ENSG00000160447	1.2516	3.9269e-10	16.9951
3455	3163	IFNAR2	ENSG00000159110	0.76491	3.59444e-10	16.9873
55086	3904	CXorf57	ENSG00000147231	1.85516	4.43673e-10	16.9857
55692	3981	LUC7L	ENSG00000007392	-0.568609	3.2001e-10	16.9743
3980	5770	LIG3	ENSG00000005156	-0.960445	3.7296e-10	16.9739
7542	1386	ZFPL1	ENSG00000162300	-0.702321	3.32181e-10	16.9693
64137	4486	ABCG4	ENSG00000172350	4.84751	2.30535e-10	16.9649
5511	2852	PPP1R8	ENSG00000117751	-0.482712	3.27744e-10	16.9552
162515	2459	SLC16A11	ENSG00000174326	2.80937	3.42451e-10	16.95
83546	2772	RTBDN	ENSG00000132026	7.97222	7.84103e-11	16.9439
1965	4165	EIF2S1	ENSG00000134001	-0.547724	3.20273e-10	16.9166
84938	3449	ATG4C	ENSG00000125703	0.843414	3.8885e-10	16.9121
1062	8615	CENPE	ENSG00000138778	-1.32604	4.30842e-10	16.9103
8840	5558	WISP1	ENSG00000104415	0.736772	3.37036e-10	16.9034
6988	2147	TCTA	ENSG00000145022	-0.92733	3.3568e-10	16.8944
2983	3794	GUCY1B1	ENSG00000061918	1.19951	4.22027e-10	16.8864
6720	5187	SREBF1	ENSG00000072310	-0.806711	3.16027e-10	16.8844
60488	1897	MRPS35	ENSG00000061794	-0.378529	3.44217e-10	16.88
55764	5304	IFT122	ENSG00000163913	-0.676021	3.7296e-10	16.8793
57655	5213	GRAMD1A	ENSG00000089351	0.751433	3.26915e-10	16.87
4820	12907	NKTR	ENSG00000114857	-0.615803	3.26106e-10	16.8696
4126	3473	MANBA	ENSG00000109323	0.521079	3.32181e-10	16.866
2595	6758	GANC	ENSG00000214013	-1.0805	3.92808e-10	16.8641
391356	572	PTRHD1	ENSG00000184924	-1.24955	4.48075e-10	16.8629
57700	6148	FAM160B1	ENSG00000151553	-0.580832	3.3568e-10	16.8591
11316	1277	COPE	ENSG00000105669	-0.532054	3.2574e-10	16.8577
23208	5280	SYT11	ENSG00000132718	0.689162	3.31007e-10	16.8304
26353	2002	HSPB8	ENSG00000152137	1.32279	4.02885e-10	16.8114
388588	573	SMIM1	ENSG00000235169	2.61562	3.87601e-10	16.8095
55892	7231	MYNN	ENSG00000085274	-0.55566	4.05634e-10	16.8046
79921	1863	TCEAL4	ENSG00000133142	-0.513868	3.42157e-10	16.8019
8289	8585	ARID1A	ENSG00000117713	-0.490228	3.42451e-10	16.7976
83871	1916	RAB34	ENSG00000109113	-0.483474	3.40025e-10	16.7946
84940	3950	CORO6	ENSG00000167549	1.32957	3.9269e-10	16.7945
80146	3670	UXS1	ENSG00000115652	0.732958	3.48966e-10	16.7917
8907	2712	AP1M1	ENSG00000072958	-0.584389	3.43772e-10	16.7908
50944	9632	SHANK1	ENSG00000161681	1.75459	4.50788e-10	16.7899
9196	2796	KCNAB3	ENSG00000170049	2.31702	5.25789e-10	16.7863
27076	1706	LYPD3	ENSG00000124466	4.64046	3.70413e-10	16.7777
1299	2736	COL9A3	ENSG00000092758	6.39069	1.63295e-10	16.7776
54433	1267	GAR1	ENSG00000109534	-0.557794	4.18244e-10	16.7762
163059	3047	ZNF433	ENSG00000197647	1.12643	5.26722e-10	16.7749
84926	2932	SPRYD3	ENSG00000167778	-0.422501	3.61902e-10	16.7707
4137	7128	MAPT	ENSG00000186868	2.7838	5.34583e-10	16.7615
8086	2172	AAAS	ENSG00000094914	-0.338775	3.7668e-10	16.7575
5432	2225	POLR2C	ENSG00000102978	-0.489914	3.71364e-10	16.7484
9897	5190	WASHC5	ENSG00000164961	-0.520374	3.56827e-10	16.7437
6790	2547	AURKA	ENSG00000087586	-2.15218	5.3133e-10	16.7419
8844	8619	KSR1	ENSG00000141068	0.577119	4.05634e-10	16.7251
2135	3599	EXTL2	ENSG00000162694	0.980029	3.80519e-10	16.7199
54888	3372	NSUN2	ENSG00000037474	-0.501725	3.72187e-10	16.7161
2644	713	GCHFR	ENSG00000137880	2.48539	5.56961e-10	16.7102
3189	2708	HNRNPH3	ENSG00000096746	-0.674913	3.61297e-10	16.7086
9721	8031	GPRIN2	ENSG00000204175	4.79952	8.19671e-12	16.7084
22974	3750	TPX2	ENSG00000088325	-2.01172	4.66244e-10	16.6997
9950	2969	GOLGA5	ENSG00000066455	-0.619699	3.7296e-10	16.6991
5634	2540	PRPS2	ENSG00000101911	1.03619	4.39467e-10	16.6759
147645	3674	VSIG10L	ENSG00000186806	1.95387	5.69589e-10	16.6705
80314	5013	EPC1	ENSG00000120616	-0.839022	4.5268e-10	16.6686
22881	6710	ANKRD6	ENSG00000135299	1.8916	5.65534e-10	16.6662
55534	7101	MAML3	ENSG00000196782	1.2556	4.93957e-10	16.6603
2642	2350	GCGR	ENSG00000215644	6.97215	4.86218e-11	16.6587
2199	4665	FBLN2	ENSG00000163520	0.438906	3.61297e-10	16.6571
51260	1314	PBDC1	ENSG00000102390	-0.881608	5.14596e-10	16.6424
8809	3720	IL18R1	ENSG00000115604	2.81644	5.7748e-10	16.6287
10197	3905	PSME3	ENSG00000131467	-0.483049	3.87601e-10	16.6208
4539	297	ND4L	ENSG00000212907	1.04718	3.72677e-10	16.6195
440295	6200	GOLGA6L9	ENSG00000197978	0.57107	5.3133e-10	16.6117
9024	6002	BRSK2	ENSG00000174672	3.12387	5.72881e-10	16.5864
51310	4522	SLC22A17	ENSG00000092096	1.6832	4.14273e-10	16.5863
4524	8761	MTHFR	ENSG00000177000	-0.687603	4.5268e-10	16.5756
55230	7924	USP40	ENSG00000085982	-0.556694	4.13901e-10	16.5749
6487	4593	ST3GAL3	ENSG00000126091	0.405756	4.7264e-10	16.5637
3786	11454	KCNQ3	ENSG00000184156	2.3132	6.08082e-10	16.5592
10818	7203	FRS2	ENSG00000166225	-0.426263	4.34492e-10	16.5579
84516	7852	DCTN5	ENSG00000166847	-0.42532	4.14273e-10	16.5489
6311	4702	ATXN2	ENSG00000204842	-0.368987	4.14311e-10	16.5471
50515	5768	CHST11	ENSG00000171310	1.61968	5.31158e-10	16.5454
9331	6912	B4GALT6	ENSG00000118276	0.862905	5.64358e-10	16.5315
515	2116	ATP5PB	ENSG00000116459	-0.409183	4.137e-10	16.5306
811	1911	CALR	ENSG00000179218	-1.11059	3.98944e-10	16.5228
54947	5647	LPCAT2	ENSG00000087253	1.40128	4.34492e-10	16.5069
1952	10844	CELSR2	ENSG00000143126	3.38487	6.57235e-10	16.5007
11342	3330	RNF13	ENSG00000082996	0.808807	4.42995e-10	16.4926
84313	1102	VPS25	ENSG00000131475	-0.615376	4.90382e-10	16.4768
317	7762	APAF1	ENSG00000120868	-0.415116	4.92713e-10	16.4617
10385	4168	BTN2A2	ENSG00000124508	1.07001	5.56961e-10	16.4586
9879	6277	DDX46	ENSG00000145833	-0.69782	4.61484e-10	16.4572
5711	4490	PSMD5	ENSG00000095261	-0.430667	4.66244e-10	16.447
80223	7856	RAB11FIP1	ENSG00000156675	1.31739	5.79884e-10	16.4394
116444	3827	GRIN3B	ENSG00000116032	3.14444	6.08082e-10	16.4372
256472	2530	TMEM151A	ENSG00000179292	4.72131	5.31207e-10	16.4365
1289	8509	COL5A1	ENSG00000130635	-1.16576	4.27984e-10	16.432
284086	3462	NEK8	ENSG00000160602	-1.6765	6.98352e-10	16.4319
84902	2811	CEP89	ENSG00000121289	-0.66565	5.3679e-10	16.4297
409	2303	ARRB2	ENSG00000141480	1.43936	5.83777e-10	16.425
10980	1426	COPS6	ENSG00000168090	-0.816561	4.55577e-10	16.4099
150468	4791	CKAP2L	ENSG00000169607	-1.42985	7.07398e-10	16.4067
8697	3155	CDC23	ENSG00000094880	-0.627311	5.21981e-10	16.4052
84100	4939	ARL6	ENSG00000113966	0.905889	6.29084e-10	16.4003
170954	4599	PPP1R18	ENSG00000146112	-0.497962	4.50788e-10	16.3902
84656	4429	GLYR1	ENSG00000140632	-0.321955	4.66244e-10	16.376
286336	5041	FAM78A	ENSG00000126882	1.69242	7.27454e-10	16.3706
1387	10405	CREBBP	ENSG00000005339	-0.74442	4.66244e-10	16.3702
8886	3765	DDX18	ENSG00000088205	-0.408721	4.94705e-10	16.3575
5434	2869	POLR2E	ENSG00000099817	-0.842236	4.73049e-10	16.347
4796	4925	TONSL	ENSG00000160949	-0.934652	6.78283e-10	16.3428
283742	4388	FAM98B	ENSG00000171262	-0.48167	5.31064e-10	16.3425
9928	7457	KIF14	ENSG00000118193	-1.82555	7.47671e-10	16.3419
10882	1500	C1QL1	ENSG00000131094	3.5445	7.47209e-10	16.3399
29979	5292	UBQLN1	ENSG00000135018	-0.3944	4.73574e-10	16.3342
84277	2534	DNAJC30	ENSG00000176410	-0.659992	5.8508e-10	16.3334
1944	1782	EFNA3	ENSG00000143590	2.09472	7.54206e-10	16.3318
81556	2874	INTS14	ENSG00000138614	-0.707967	5.43265e-10	16.3244
4670	2881	HNRNPM	ENSG00000099783	-1.20796	4.82601e-10	16.3138
333	2450	APLP1	ENSG00000105290	2.82143	5.8019e-10	16.3044
9790	8346	BMS1	ENSG00000165733	-0.455321	5.21981e-10	16.3025
64420	3344	SUSD1	ENSG00000106868	-1.1314	5.99069e-10	16.2978
23443	7231	SLC35A3	ENSG00000117620	0.462042	5.44552e-10	16.2844
4885	2713	NPTX2	ENSG00000106236	2.94964	6.77895e-10	16.2812
54892	6354	NCAPG2	ENSG00000146918	-1.17427	6.39203e-10	16.2756
5339	16764	PLEC	ENSG00000178209	-0.873903	4.83649e-10	16.2744
84249	4601	PSD2	ENSG00000146005	2.36483	6.18454e-10	16.2633
9978	906	RBX1	ENSG00000100387	-0.662972	5.3929e-10	16.2604
151473	4992	SLC16A14	ENSG00000163053	2.92643	6.64651e-10	16.2575
85414	4432	SLC45A3	ENSG00000158715	1.87386	8.01019e-10	16.2562
2937	3006	GSS	ENSG00000100983	-0.592902	5.4663e-10	16.2504
56104	4614	PCDHGB1	ENSG00000254221	1.05133	8.04354e-10	16.2476
9114	2021	ATP6V0D1	ENSG00000159720	-0.366504	5.19623e-10	16.2474
83694	6660	RPS6KL1	ENSG00000198208	3.42783	5.21256e-10	16.2432
1933	1110	EEF1B2	ENSG00000114942	-0.786696	5.24741e-10	16.243
4508	681	ATP6	ENSG00000198899	0.958202	5.00989e-10	16.2356
1837	11079	DTNA	ENSG00000134769	1.78711	7.29655e-10	16.231
51283	3043	BFAR	ENSG00000103429	-0.328606	5.31709e-10	16.224
4661	5535	MYT1	ENSG00000196132	4.15282	1.09029e-11	16.2169
23597	1736	ACOT9	ENSG00000123130	-0.539717	5.71547e-10	16.2141
2281	3440	FKBP1B	ENSG00000119782	1.54071	8.25677e-10	16.21
5901	2546	RAN	ENSG00000132341	-0.521185	5.22643e-10	16.1981
7083	1595	TK1	ENSG00000167900	-2.59094	7.66312e-10	16.1951
6996	3244	TDG	ENSG00000139372	-0.541819	6.55176e-10	16.1941
2273	4306	FHL1	ENSG00000022267	-0.678173	5.26407e-10	16.178
25998	6173	IBTK	ENSG00000005700	-0.514671	5.56961e-10	16.1542
6917	3488	TCEA1	ENSG00000187735	-0.746372	5.62549e-10	16.1491
5552	1254	SRGN	ENSG00000122862	2.32551	7.42857e-10	16.1433
54039	1989	PCBP3	ENSG00000183570	2.099	8.31106e-10	16.1404
54101	3872	RIPK4	ENSG00000183421	2.4065	8.6135e-10	16.1404
9924	5564	PAN2	ENSG00000135473	-0.489222	6.22063e-10	16.1365
100131897	5972	FAM196B	ENSG00000204767	1.56467	6.04179e-10	16.1364
10460	3847	TACC3	ENSG00000013810	-1.48896	7.45112e-10	16.1362
26052	9329	DNM3	ENSG00000197959	1.36905	8.49812e-10	16.1348
9480	16122	ONECUT2	ENSG00000119547	3.30721	5.16222e-10	16.1279
4065	6932	LY75	ENSG00000054219	2.83096	7.5502e-10	16.1245
85449	6412	KIAA1755	ENSG00000149633	2.68992	8.8578e-10	16.1237
101928079	1331	SLC44A3-AS1	ENSG00000224081	2.45588	6.31584e-10	16.1111
79801	5702	SHCBP1	ENSG00000171241	-2.25518	8.82588e-10	16.1083
266812	1958	NAP1L5	ENSG00000177432	0.874838	7.45208e-10	16.1022
116966	7642	WDR17	ENSG00000150627	2.90614	8.96017e-10	16.1009
5002	5802	SLC22A18	ENSG00000110628	0.852837	6.58789e-10	16.0944
4733	1450	DRG1	ENSG00000185721	-0.528548	6.3426e-10	16.0867
6612	1921	SUMO3	ENSG00000184900	-0.444473	5.72881e-10	16.0861
80153	4348	EDC3	ENSG00000179151	-0.514575	6.5005e-10	16.0858
3183	4550	HNRNPC	ENSG00000092199	-0.430016	5.66834e-10	16.0815
55312	2707	RFK	ENSG00000135002	0.612354	6.58955e-10	16.0776
6924	4943	ELOA	ENSG00000011007	-0.36126	6.18138e-10	16.0657
4839	3101	NOP2	ENSG00000111641	-0.473957	6.9308e-10	16.0618
4145	2955	MATK	ENSG00000007264	8.18996	1.93575e-10	16.0506
254428	5082	SLC41A1	ENSG00000133065	0.430855	6.10387e-10	16.0504
23398	2862	PPWD1	ENSG00000113593	-0.591579	6.77895e-10	16.0488
92979	3034	2020-03-09	ENSG00000139266	2.1136	9.13166e-10	16.0467
84879	2213	MFSD2A	ENSG00000168389	3.34295	9.2984e-10	16.0432
7249	5739	TSC2	ENSG00000103197	-0.48087	6.0034e-10	16.0329
1937	1538	EEF1G	ENSG00000254772	-0.355879	5.81156e-10	16.0297
26205	4429	GMEB2	ENSG00000101216	-0.677743	7.32669e-10	16.0265
6418	3467	SET	ENSG00000119335	-0.601171	5.95289e-10	16.0193
79869	3912	CPSF7	ENSG00000149532	-0.436799	6.28568e-10	16.0018
503569	2030	RGMB-AS1	ENSG00000246763	-1.18907	9.54048e-10	15.9988
55063	3492	ZCWPW1	ENSG00000078487	-1.23123	9.86591e-10	15.9982
348	1460	APOE	ENSG00000130203	4.37801	8.89385e-10	15.9928
51635	1392	DHRS7	ENSG00000100612	1.09468	6.51429e-10	15.9841
256227	1692	STEAP1B	ENSG00000105889	1.2749	9.17629e-10	15.9791
79611	5112	ACSS3	ENSG00000111058	1.75177	7.43801e-10	15.973
4831	1244	NME2	ENSG00000243678	-0.48303	7.58323e-10	15.9636
23551	4018	RASD2	ENSG00000100302	3.11191	1.02335e-09	15.958
773	8743	CACNA1A	ENSG00000141837	0.613366	6.99576e-10	15.956
27132	2847	CPNE7	ENSG00000178773	1.37331	8.4851e-10	15.9512
55379	2915	LRRC59	ENSG00000108829	-0.812649	6.33433e-10	15.95
130589	2639	GALM	ENSG00000143891	0.874948	8.08442e-10	15.9492
7155	5891	TOP2B	ENSG00000077097	-0.70331	6.36725e-10	15.9461
9435	4137	CHST2	ENSG00000175040	1.37245	7.30047e-10	15.9448
8692	2749	HYAL2	ENSG00000068001	0.579358	6.9308e-10	15.9426
5394	2972	EXOSC10	ENSG00000171824	-0.705618	6.81422e-10	15.94
55839	5467	CENPN	ENSG00000166451	-1.19179	9.16585e-10	15.9369
54939	2203	COMMD4	ENSG00000140365	-0.719495	7.42351e-10	15.9228
51111	7532	KMT5B	ENSG00000110066	-0.704387	7.42351e-10	15.9033
2571	3884	GAD1	ENSG00000128683	1.08887	1.0012e-09	15.8961
282969	3369	FUOM	ENSG00000148803	1.0663	9.2984e-10	15.8905
55291	9494	PPP6R3	ENSG00000110075	-0.235025	6.83214e-10	15.8884
6157	4879	RPL27A	ENSG00000166441	-0.518306	6.55072e-10	15.8856
4736	719	RPL10A	ENSG00000198755	-0.553824	6.52549e-10	15.8841
79567	5483	RIPOR1	ENSG00000039523	-0.355229	6.71899e-10	15.8779
51077	2628	FCF1	ENSG00000119616	-0.486084	7.32669e-10	15.8708
401097	2578	C3orf80	ENSG00000180044	4.47186	8.83472e-10	15.864
4858	8538	NOVA2	ENSG00000104967	7.17375	3.0976e-10	15.8517
9493	4198	KIF23	ENSG00000137807	-1.3683	8.81858e-10	15.8489
2894	5854	GRID1	ENSG00000182771	3.96394	9.68586e-10	15.8465
84969	2826	TOX2	ENSG00000124191	0.641393	8.05261e-10	15.8454
11079	4162	RER1	ENSG00000157916	-0.296202	6.92227e-10	15.8373
80145	1300	THOC7	ENSG00000163634	-0.474515	7.71211e-10	15.8331
79884	7728	MAP9	ENSG00000164114	0.963037	7.79723e-10	15.8326
54438	10984	GFOD1	ENSG00000145990	1.49902	1.09283e-09	15.8314
51455	5512	REV1	ENSG00000135945	-0.379662	7.98737e-10	15.8249
284161	3470	GDPD1	ENSG00000153982	2.41168	1.12863e-09	15.807
8603	6505	FAM193A	ENSG00000125386	-0.478803	7.6422e-10	15.8051
8894	2592	EIF2S2	ENSG00000125977	-0.874402	7.42351e-10	15.8045
50861	2732	STMN3	ENSG00000197457	1.7662	8.48723e-10	15.7993
201191	3716	SAMD14	ENSG00000167100	1.45966	8.83165e-10	15.7902
2316	8513	FLNA	ENSG00000196924	-1.04257	7.07398e-10	15.7875
146057	12242	TTBK2	ENSG00000128881	0.486933	8.08442e-10	15.769
10890	3785	RAB10	ENSG00000084733	-0.263309	7.27454e-10	15.7667
5594	6081	MAPK1	ENSG00000100030	-0.349004	7.29655e-10	15.7639
130271	7309	PLEKHH2	ENSG00000152527	1.31974	9.2984e-10	15.7596
51371	1462	POMP	ENSG00000132963	-0.466685	7.56045e-10	15.7573
144717	3812	PHETA1	ENSG00000198324	1.09063	8.89385e-10	15.7507
4171	3507	MCM2	ENSG00000073111	-1.29877	9.83567e-10	15.7434
83943	3798	IMMP2L	ENSG00000184903	1.02985	1.13245e-09	15.7423
4674	2576	NAP1L2	ENSG00000186462	3.79237	4.61484e-10	15.7414
2935	7774	GSPT1	ENSG00000103342	-0.296266	7.43801e-10	15.7392
2057	2691	EPOR	ENSG00000187266	3.08306	1.14997e-09	15.7333
146760	3710	RTN4RL1	ENSG00000185924	0.829707	9.68586e-10	15.7323
160428	8520	ALDH1L2	ENSG00000136010	-0.997599	7.44991e-10	15.7249
10351	6608	ABCA8	ENSG00000141338	1.15965	9.68586e-10	15.7225
29906	2915	ST8SIA5	ENSG00000101638	3.67171	7.66312e-10	15.7221
5577	3961	PRKAR2B	ENSG00000005249	2.58479	1.14997e-09	15.7113
26112	3399	CCDC69	ENSG00000198624	3.21765	1.2074e-09	15.7085
161742	8183	SPRED1	ENSG00000166068	0.455394	7.74554e-10	15.7023
5775	12364	PTPN4	ENSG00000088179	0.753686	9.55112e-10	15.6941
55677	4200	IWS1	ENSG00000163166	-0.335784	8.228e-10	15.6912
5902	3685	RANBP1	ENSG00000099901	-0.70656	8.55853e-10	15.6721
118	5248	ADD1	ENSG00000087274	-0.370085	7.66312e-10	15.6694
883	3205	KYAT1	ENSG00000171097	0.928381	1.14997e-09	15.6661
5690	4846	PSMB2	ENSG00000126067	-0.480021	8.10682e-10	15.6649
64218	4234	SEMA4A	ENSG00000196189	0.998787	1.30578e-09	15.6572
2901	8011	GRIK5	ENSG00000105737	3.59355	9.31109e-10	15.6452
54938	2136	SARS2	ENSG00000104835	-0.719523	1.09283e-09	15.6423
4686	5445	NCBP1	ENSG00000136937	-0.400735	8.64182e-10	15.6391
8243	9930	SMC1A	ENSG00000072501	-0.752263	8.50559e-10	15.6385
2122	7965	MECOM	ENSG00000085276	1.37783	1.27435e-09	15.6203
51507	2150	RTF2	ENSG00000022277	-0.699038	8.228e-10	15.6195
2670	4034	GFAP	ENSG00000131095	2.91753	1.2132e-09	15.6078
781	9666	CACNA2D1	ENSG00000153956	-0.751832	8.90262e-10	15.6075
5283	1560	PIGH	ENSG00000100564	0.740491	1.21581e-09	15.591
152789	3439	JAKMIP1	ENSG00000152969	5.42176	8.11448e-11	15.5903
114783	5332	LMTK3	ENSG00000142235	5.00196	1.39062e-09	15.587
81796	9298	SLCO5A1	ENSG00000137571	3.38143	3.48894e-10	15.5696
2049	4220	EPHB3	ENSG00000182580	-0.355371	8.93334e-10	15.568
5878	2246	RAB5C	ENSG00000108774	-0.497899	8.44426e-10	15.5666
79188	5199	TMEM43	ENSG00000170876	-0.487825	8.36395e-10	15.5658
6125	1031	RPL5	ENSG00000122406	-0.364899	8.31106e-10	15.5604
23067	8704	SETD1B	ENSG00000139718	-0.822997	9.23714e-10	15.5564
65012	2409	SLC26A10	ENSG00000135502	1.87196	1.39557e-09	15.5562
1277	5936	COL1A1	ENSG00000108821	-2.50573	8.64182e-10	15.549
23131	7617	GPATCH8	ENSG00000186566	-0.3945	9.0019e-10	15.5403
128239	6362	IQGAP3	ENSG00000183856	-2.93698	1.35375e-09	15.535
84253	4824	GARNL3	ENSG00000136895	1.95046	1.42389e-09	15.5241
5213	4259	PFKM	ENSG00000152556	0.414463	8.96869e-10	15.5214
29102	5900	DROSHA	ENSG00000113360	-0.560287	9.34586e-10	15.5186
8934	4288	RAB29	ENSG00000117280	0.657597	9.55984e-10	15.5069
93210	2842	PGAP3	ENSG00000161395	-0.745386	1.14091e-09	15.5016
148229	5605	ATP8B3	ENSG00000130270	1.56278	1.38297e-09	15.4939
150864	5773	FAM117B	ENSG00000138439	1.46909	1.36241e-09	15.4906
10276	4336	NET1	ENSG00000173848	1.03902	1.00322e-09	15.4879
84627	13936	ZNF469	ENSG00000225614	-1.2937	1.13727e-09	15.4755
6839	3055	SUV39H1	ENSG00000101945	-2.19101	1.50825e-09	15.4703
9026	5798	HIP1R	ENSG00000130787	1.58269	1.08157e-09	15.4677
10607	2594	TBL3	ENSG00000183751	-0.583497	1.08179e-09	15.4629
57509	8360	MTUS1	ENSG00000129422	2.1222	1.52531e-09	15.4565
10435	2023	CDC42EP2	ENSG00000149798	-0.928443	1.04273e-09	15.4557
7916	6951	PRRC2A	ENSG00000204469	-0.4463	9.08701e-10	15.4489
9562	4977	MINPP1	ENSG00000107789	0.670312	1.01549e-09	15.4411
116541	623	MRPL54	ENSG00000183617	-0.870408	1.21549e-09	15.4395
8427	3835	ZNF282	ENSG00000170265	-0.462245	1.02224e-09	15.4371
953	14180	ENTPD1	ENSG00000138185	0.749993	1.21234e-09	15.4309
2775	8295	GNAO1	ENSG00000087258	4.26485	7.29655e-10	15.4289
116986	6794	AGAP2	ENSG00000135439	4.10959	1.52722e-09	15.4138
5629	9802	PROX1	ENSG00000117707	2.27941	1.41553e-09	15.4032
127579	3589	DCST2	ENSG00000163354	1.89852	1.18668e-09	15.3961
101929074	958	PIK3CD-AS2	ENSG00000231789	2.84843	1.56097e-09	15.3887
144108	5831	SPTY2D1	ENSG00000179119	-0.37625	1.13858e-09	15.3877
348487	2612	FAM131C	ENSG00000185519	2.71931	1.61269e-09	15.3826
891	2169	CCNB1	ENSG00000134057	-2.15175	1.42719e-09	15.3732
362	1905	AQP5	ENSG00000161798	6.73801	2.6504e-10	15.3604
80725	7050	SRCIN1	ENSG00000277363	6.29881	5.56961e-10	15.3504
29800	2072	ZDHHC1	ENSG00000159714	0.784537	1.16415e-09	15.3437
8099	2156	CDK2AP1	ENSG00000111328	-0.718348	1.00097e-09	15.342
54329	5552	GPR85	ENSG00000164604	1.52788	1.69319e-09	15.3406
57172	2470	CAMK1G	ENSG00000008118	4.25364	1.21234e-09	15.3391
26173	7931	INTS1	ENSG00000164880	-0.500674	1.0181e-09	15.3304
10687	4973	PNMA2	ENSG00000240694	3.51051	1.63307e-09	15.3287
57153	3676	SLC44A2	ENSG00000129353	0.884172	1.00138e-09	15.3273
55157	3540	DARS2	ENSG00000117593	-0.840878	1.34453e-09	15.3215
79955	6211	PDZD7	ENSG00000186862	2.72452	1.69637e-09	15.3127
1315	3527	COPB1	ENSG00000129083	-0.681207	1.03153e-09	15.2958
6622	3937	SNCA	ENSG00000145335	3.23088	1.56008e-09	15.2957
22838	5015	RNF44	ENSG00000146083	0.643937	1.16899e-09	15.2945
115708	3241	TRMT61A	ENSG00000166166	-0.596562	1.35612e-09	15.2944
6624	2796	FSCN1	ENSG00000075618	-0.583629	1.02335e-09	15.2898
644596	2808	SMIM10L2B	ENSG00000196972	2.8105	1.78905e-09	15.2806
64135	5288	IFIH1	ENSG00000115267	1.51245	1.50825e-09	15.2753
23762	5450	OSBP2	ENSG00000184792	1.69409	1.50868e-09	15.2749
4037	3743	LRP3	ENSG00000130881	0.852028	1.08179e-09	15.2693
2643	3015	GCH1	ENSG00000131979	2.11268	1.78681e-09	15.2577
6274	738	S100A3	ENSG00000188015	-1.78302	1.82456e-09	15.2574
100846999	74	MIR4444-2	ENSG00000266780	-1.24603	1.77807e-09	15.2551
91409	2455	CCDC74B	ENSG00000152076	1.57428	1.57479e-09	15.2542
1267	5519	CNP	ENSG00000173786	-0.483384	1.13727e-09	15.2498
7094	8434	TLN1	ENSG00000137076	-1.04901	1.0616e-09	15.2445
79777	3212	ACBD4	ENSG00000181513	0.634427	1.34951e-09	15.2419
92737	3272	DNER	ENSG00000187957	2.57058	1.85233e-09	15.241
339942	2193	H1FX-AS1	NA	-1.41798	1.85233e-09	15.2334
10054	2946	UBA2	ENSG00000126261	-0.390977	1.14109e-09	15.2299
23	3464	ABCF1	ENSG00000204574	-0.469811	1.14006e-09	15.2259
348938	3501	NIPAL4	ENSG00000172548	2.09558	1.23355e-09	15.225
10493	2758	VAT1	ENSG00000108828	-0.593005	1.08201e-09	15.222
89941	2545	RHOT2	ENSG00000140983	-0.484994	1.14997e-09	15.209
7171	5132	TPM4	ENSG00000167460	-0.939437	1.09283e-09	15.2084
10025	3713	MED16	ENSG00000175221	-0.674447	1.16414e-09	15.2079
664709	1354	HNRNPA1P10	NA	-0.878157	1.14066e-09	15.1943
83637	6815	ZMIZ2	ENSG00000122515	0.541458	1.14476e-09	15.1938
10204	2404	NUTF2	ENSG00000102898	-0.63445	1.17303e-09	15.186
9320	10516	TRIP12	ENSG00000153827	-0.51338	1.13467e-09	15.1833
284615	4674	ANKRD34A	ENSG00000272031	0.972265	1.67391e-09	15.173
9329	3866	GTF3C4	ENSG00000125484	-0.833461	1.39647e-09	15.1603
7102	1806	TSPAN7	ENSG00000156298	6.59988	3.51068e-10	15.1595
381	1096	ARF5	ENSG00000004059	-0.525748	1.17808e-09	15.1562
58506	4746	SCAF1	ENSG00000126461	-0.479395	1.16441e-09	15.1555
9782	5989	MATR3	ENSG00000015479	-0.388913	1.15151e-09	15.1501
162466	3225	PHOSPHO1	ENSG00000173868	4.99248	7.39775e-10	15.1491
84678	6929	KDM2B	ENSG00000089094	-0.6013	1.35691e-09	15.1379
10763	5558	NES	ENSG00000132688	0.908619	1.18668e-09	15.1358
84699	2618	CREB3L3	ENSG00000060566	6.55993	3.24964e-10	15.1326
80208	7788	SPG11	ENSG00000104133	-0.549041	1.23276e-09	15.1324
23450	9720	SF3B3	ENSG00000189091	-0.737537	1.21405e-09	15.1066
382	3939	ARF6	ENSG00000165527	-0.649493	1.21234e-09	15.1061
1525	6822	CXADR	ENSG00000154639	4.785	9.2042e-10	15.0977
4869	2281	NPM1	ENSG00000181163	-0.563226	1.20666e-09	15.0965
11198	5306	SUPT16H	ENSG00000092201	-0.618147	1.23355e-09	15.0902
51286	1646	CEND1	ENSG00000184524	2.07031	1.92647e-09	15.0852
26960	12785	NBEA	ENSG00000172915	0.782966	1.50557e-09	15.0802
64682	8023	ANAPC1	ENSG00000153107	-0.616503	1.41968e-09	15.0709
9878	4540	TOX4	ENSG00000092203	-0.480709	1.30578e-09	15.0636
10518	2394	CIB2	ENSG00000136425	1.95626	1.94824e-09	15.0633
402665	3100	IGLON5	ENSG00000142549	6.10949	9.34856e-10	15.0615
9945	4109	GFPT2	ENSG00000131459	0.870545	1.36443e-09	15.057
221710	4693	SMIM13	ENSG00000224531	0.54751	1.53121e-09	15.0374
91289	3156	LMF2	ENSG00000100258	-0.523051	1.2797e-09	15.0369
57584	7696	ARHGAP21	ENSG00000107863	-0.53778	1.27236e-09	15.0348
8405	3667	SPOP	ENSG00000121067	-0.520617	1.37613e-09	15.0334
10194	5172	TSHZ1	ENSG00000179981	0.479049	1.36443e-09	15.0315
11321	1969	GPN1	ENSG00000198522	-0.803088	1.60021e-09	15.021
8459	2194	TPST2	ENSG00000128294	0.577232	1.38186e-09	15.0192
51309	2141	ARMCX1	ENSG00000126947	-0.396106	1.36443e-09	15.0148
6642	8575	SNX1	ENSG00000028528	-0.489916	1.30586e-09	15.0143
100130987	850	LOC100130987	NA	1.3951	2.21646e-09	15.0129
25930	5282	PTPN23	ENSG00000076201	-0.534447	1.33338e-09	15.0091
25801	4632	GCA	ENSG00000115271	1.65875	2.26204e-09	15.0035
8913	10421	CACNA1G	ENSG00000006283	4.14656	2.20705e-09	14.9987
6832	2695	SUPV3L1	ENSG00000156502	-0.444345	1.65788e-09	14.9889
9715	4927	FAM131B	ENSG00000159784	1.9409	2.09396e-09	14.9834
4861	2885	NPAS1	ENSG00000130751	2.74264	1.77883e-09	14.9833
6129	1466	RPL7	ENSG00000147604	-0.677608	1.38048e-09	14.9702
23467	5815	NPTXR	ENSG00000221890	2.22931	1.74143e-09	14.969
9774	8447	BCLAF1	ENSG00000029363	-0.563916	1.36546e-09	14.9685
11130	1851	ZWINT	ENSG00000122952	-2.00209	2.2967e-09	14.9594
161145	4746	TMEM229B	ENSG00000198133	2.7221	2.38392e-09	14.9393
92293	4995	TMEM132C	ENSG00000181234	6.58029	4.37226e-10	14.9324
1838	3906	DTNB	ENSG00000138101	1.30192	2.2165e-09	14.9244
56521	1638	DNAJC12	ENSG00000108176	4.97466	1.15711e-09	14.921
55500	10009	ETNK1	ENSG00000139163	0.541554	1.50825e-09	14.9158
10051	6130	SMC4	ENSG00000113810	-0.469203	1.43984e-09	14.9148
550643	694	NBDY	ENSG00000204272	0.52886	1.57479e-09	14.9133
11311	3154	VPS45	ENSG00000136631	-0.427516	1.60661e-09	14.9119
9133	1549	CCNB2	ENSG00000157456	-2.47065	2.4154e-09	14.9103
10474	3419	TADA3	ENSG00000171148	-0.392949	1.42461e-09	14.9096
81605	4410	URM1	ENSG00000167118	-0.58283	1.50825e-09	14.9094
23462	2578	HEY1	ENSG00000164683	2.58757	2.37054e-09	14.9007
100130519	2023	TMEM221	ENSG00000188051	3.49163	1.63307e-09	14.8904
11040	2187	PIM2	ENSG00000102096	0.866344	2.35342e-09	14.8874
5269	4010	SERPINB6	ENSG00000124570	-0.593927	1.47873e-09	14.8825
9325	2129	TRIP4	ENSG00000103671	-0.682129	1.83333e-09	14.8791
54542	4198	RC3H2	ENSG00000056586	-0.581777	1.63307e-09	14.878
83440	2921	ADPGK	ENSG00000159322	-0.411036	1.53109e-09	14.8766
3833	3084	KIFC1	ENSG00000237649	-1.73201	2.3553e-09	14.871
84667	4215	HES7	ENSG00000179111	5.57447	1.63307e-09	14.8687
54869	3817	EPS8L1	ENSG00000131037	3.49505	2.51188e-09	14.8453
6430	1668	SRSF5	ENSG00000100650	-0.322786	1.50519e-09	14.8267
9682	4874	KDM4A	ENSG00000066135	-0.535065	1.59729e-09	14.8195
2079	801	ERH	ENSG00000100632	-0.43651	1.54995e-09	14.8171
23234	2371	DNAJC9	ENSG00000213551	-0.654498	2.02957e-09	14.8153
23640	2169	HSPBP1	ENSG00000133265	-0.89642	1.7921e-09	14.807
51520	4905	LARS	ENSG00000133706	-0.541974	1.53161e-09	14.8069
64168	5140	NECAB1	ENSG00000123119	1.0195	2.63089e-09	14.8061
3340	9112	NDST1	ENSG00000070614	-1.09643	1.52864e-09	14.7764
10500	4125	SEMA6C	ENSG00000143434	0.855941	2.02486e-09	14.7703
726	4540	CAPN5	ENSG00000149260	0.756989	1.61717e-09	14.7699
57142	5675	RTN4	ENSG00000115310	-0.556447	1.53161e-09	14.7673
3486	2631	IGFBP3	ENSG00000146674	1.49741	1.59073e-09	14.761
79874	2280	RABEP2	ENSG00000177548	-1.07091	1.98985e-09	14.7597
7301	4083	TYRO3	ENSG00000092445	0.827788	1.93691e-09	14.7573
7087	3074	ICAM5	ENSG00000105376	4.26253	2.63153e-09	14.7533
25839	2995	COG4	ENSG00000103051	-0.648254	1.6756e-09	14.7501
3397	1233	ID1	ENSG00000125968	1.4	2.12515e-09	14.7497
8939	6032	FUBP3	ENSG00000107164	-0.417279	1.64219e-09	14.7417
51119	1605	SBDS	ENSG00000126524	-0.345839	1.62438e-09	14.7356
100128927	3637	ZBTB42	ENSG00000179627	0.777785	2.62153e-09	14.7325
152189	1239	CMTM8	ENSG00000170293	2.98328	2.52539e-09	14.728
285268	8879	ZNF621	ENSG00000172888	-0.71725	1.77807e-09	14.7266
22826	1765	DNAJC8	ENSG00000126698	-0.449752	1.69626e-09	14.7234
8534	3940	CHST1	ENSG00000175264	6.71279	1.42525e-09	14.7215
10969	1642	EBNA1BP2	ENSG00000117395	-0.534721	1.82456e-09	14.7158
8324	3851	FZD7	ENSG00000155760	0.718285	1.64767e-09	14.7004
10016	2064	PDCD6	ENSG00000249915	-0.459629	1.75952e-09	14.6996
5879	2398	RAC1	ENSG00000136238	-0.514696	1.6466e-09	14.6921
7857	2572	SCG2	ENSG00000171951	2.80173	2.91027e-09	14.6794
3078	1297	CFHR1	ENSG00000244414	2.80426	2.99716e-09	14.6684
22863	4884	ATG14	ENSG00000126775	-0.654919	2.0383e-09	14.66
100506190	2119	LINC00963	NA	0.695276	2.16356e-09	14.6487
1265	2548	CNN2	ENSG00000064666	-0.656796	1.68175e-09	14.6475
257364	3233	SNX33	ENSG00000173548	-0.449548	1.78405e-09	14.647
8881	2393	CDC16	ENSG00000130177	-0.377766	1.77807e-09	14.646
6433	3818	SFSWAP	ENSG00000061936	-0.430435	1.90221e-09	14.6205
689	1249	BTF3	ENSG00000145741	-0.306338	1.75019e-09	14.6096
3362	3388	HTR6	ENSG00000158748	3.69276	1.38297e-09	14.6076
399694	4656	SHC4	ENSG00000185634	2.6248	3.03598e-09	14.6055
5250	2037	SLC25A3	ENSG00000075415	-0.40579	1.75019e-09	14.6045
10112	3471	KIF20A	ENSG00000112984	-3.55238	3.08316e-09	14.5921
8460	2773	TPST1	ENSG00000169902	0.343011	1.89387e-09	14.5889
9219	3069	MTA2	ENSG00000149480	-0.441431	1.85233e-09	14.5885
10603	2908	SH2B2	ENSG00000160999	2.32556	3.20016e-09	14.5842
2193	1853	FARSA	ENSG00000179115	-0.382489	1.97188e-09	14.5787
65980	5662	BRD9	ENSG00000028310	-0.836332	2.0673e-09	14.5745
23167	5568	EFR3A	ENSG00000132294	0.407649	1.83051e-09	14.5666
79803	2672	HPS6	ENSG00000166189	-0.694894	2.21989e-09	14.566
55651	855	NHP2	ENSG00000145912	-0.513634	2.06048e-09	14.5549
3835	2423	KIF22	ENSG00000079616	-1.59464	2.86169e-09	14.5536
5989	5628	RFX1	ENSG00000132005	-0.512488	2.3096e-09	14.5489
100128569	703	C19orf71	ENSG00000183397	0.768281	2.86242e-09	14.5487
55244	3279	SLC47A1	ENSG00000142494	2.34383	3.29281e-09	14.5413
1453	6534	CSNK1D	ENSG00000141551	-0.377389	1.88116e-09	14.5347
7298	1583	TYMS	ENSG00000176890	-1.21202	2.86242e-09	14.5338
41	4750	ASIC1	ENSG00000110881	1.27693	2.33818e-09	14.5305
5211	4038	PFKL	ENSG00000141959	-0.45277	1.88116e-09	14.5253
100874323	1161	HOXA10-AS	ENSG00000253187	-1.34958	3.25388e-09	14.5177
26133	3756	TRPC4AP	ENSG00000100991	-0.452088	1.943e-09	14.511
11179	2687	ZNF277	ENSG00000198839	0.694904	2.23128e-09	14.5088
7532	3747	YWHAG	ENSG00000170027	-0.175199	1.91573e-09	14.4987
10309	2066	CCNO	ENSG00000152669	2.29583	2.65002e-09	14.4927
220988	6190	HNRNPA3	ENSG00000170144	-0.833703	1.99176e-09	14.4908
2948	3286	GSTM4	ENSG00000168765	0.503183	2.38969e-09	14.484
83593	4166	RASSF5	ENSG00000266094	1.14644	2.95374e-09	14.4569
51272	2956	BET1L	ENSG00000177951	-0.620638	2.073e-09	14.4516
10293	2118	TRAIP	ENSG00000183763	-2.20354	3.12136e-09	14.4516
5335	5406	PLCG1	ENSG00000124181	0.293441	2.05379e-09	14.4486
9735	8098	KNTC1	ENSG00000184445	-1.27268	3.05694e-09	14.4479
144110	3651	TMEM86A	ENSG00000151117	2.09788	3.35927e-09	14.4472
114822	5911	RHPN1	ENSG00000158106	2.68414	3.60798e-09	14.4415
1352	3273	COX10	ENSG00000006695	-0.703032	3.02062e-09	14.4415
11021	2946	RAB35	ENSG00000111737	-0.420247	2.12808e-09	14.435
116442	3512	RAB39B	ENSG00000155961	1.65294	3.61911e-09	14.4303
5713	1670	PSMD7	ENSG00000103035	-0.397132	2.15533e-09	14.428
5054	3190	SERPINE1	ENSG00000106366	-0.781099	2.01704e-09	14.4223
1452	2795	CSNK1A1	ENSG00000113712	-0.719033	2.0383e-09	14.4217
729970	952	LOC729970	ENSG00000235501	1.12771	3.65526e-09	14.4211
26277	3605	TINF2	ENSG00000092330	-0.45636	2.3181e-09	14.4202
84867	4144	PTPN5	ENSG00000110786	8.41653	1.2797e-09	14.4174
617	2649	BCS1L	ENSG00000074582	-0.608257	2.67958e-09	14.4138
59271	3380	EVA1C	ENSG00000166979	1.59166	3.69506e-09	14.4038
54780	2870	NSMCE4A	ENSG00000107672	-0.465617	2.93013e-09	14.3937
2823	4709	GPM6A	ENSG00000150625	6.16538	5.82191e-10	14.3883
10436	1072	EMG1	ENSG00000126749	-0.827951	2.84898e-09	14.3816
826	2083	CAPNS1	ENSG00000126247	-0.970962	2.10855e-09	14.3743
55239	3115	OGFOD1	ENSG00000087263	-0.425119	2.35745e-09	14.3728
6400	8578	SEL1L	ENSG00000071537	-0.231468	2.12808e-09	14.3712
23392	8431	ECPAS	ENSG00000136813	-0.565077	2.17107e-09	14.3677
57670	12427	KIAA1549	ENSG00000122778	0.498996	2.43821e-09	14.3674
55353	2238	LAPTM4B	ENSG00000104341	0.650156	2.21989e-09	14.3579
4673	5776	NAP1L1	ENSG00000187109	-0.292232	2.13024e-09	14.3548
85313	2534	PPIL4	ENSG00000131013	-0.464055	2.45162e-09	14.3513
9989	4394	PPP4R1	ENSG00000154845	-0.309074	2.24118e-09	14.349
57650	8468	CIP2A	ENSG00000163507	-1.53959	3.63814e-09	14.3488
23275	5514	POFUT2	ENSG00000186866	-0.480606	2.2088e-09	14.3424
94027	2190	CGB7	ENSG00000196337	2.45344	3.91112e-09	14.3363
3005	2330	H1F0	ENSG00000189060	0.948478	2.20115e-09	14.335
11279	9551	KLF8	ENSG00000102349	1.36142	3.95393e-09	14.334
84342	2495	COG8	ENSG00000272617	-0.428591	2.71017e-09	14.3337
4540	1812	ND5	ENSG00000198786	0.692571	2.18323e-09	14.3248
8440	2919	NCK2	ENSG00000071051	0.458864	2.38392e-09	14.3234
64081	2858	PBLD	ENSG00000108187	-1.84649	3.71885e-09	14.3113
11011	6775	TLK2	ENSG00000146872	-0.397044	2.67958e-09	14.3027
126969	4434	SLC44A3	ENSG00000143036	2.70902	3.91112e-09	14.2988
387856	2344	CCDC184	ENSG00000177875	2.91962	4.08727e-09	14.2911
144983	2365	HNRNPA1L2	ENSG00000139675	-0.714546	2.5329e-09	14.2868
11004	3518	KIF2C	ENSG00000142945	-2.38646	4.05607e-09	14.2836
374897	1986	SBSN	ENSG00000189001	1.10576	3.16971e-09	14.2742
5876	1709	RABGGTB	ENSG00000137955	0.359032	2.5329e-09	14.2656
6598	1757	SMARCB1	ENSG00000099956	-0.814786	2.52539e-09	14.2565
79834	13532	PEAK1	ENSG00000173517	-0.46174	2.33085e-09	14.2532
4893	4454	NRAS	ENSG00000213281	-0.910318	2.55261e-09	14.251
9479	3601	MAPK8IP1	ENSG00000121653	1.24783	2.96779e-09	14.2482
57716	5525	PRX	ENSG00000105227	1.08113	3.02923e-09	14.234
23416	4091	KCNH3	ENSG00000135519	4.59665	2.23383e-09	14.2312
1155	1577	TBCB	ENSG00000105254	-0.431513	2.51188e-09	14.2311
253782	6931	CERS6	ENSG00000172292	0.608291	2.86242e-09	14.2302
64960	965	MRPS15	ENSG00000116898	-0.402942	2.74643e-09	14.2246
1824	5295	DSC2	ENSG00000134755	4.41888	3.18812e-10	14.2241
6457	3689	SH3GL3	ENSG00000140600	4.68837	2.95813e-09	14.2173
57862	2925	ZNF410	ENSG00000119725	-0.514308	2.81376e-09	14.216
55686	3363	MREG	ENSG00000118242	0.848426	3.69506e-09	14.2076
9810	6396	RNF40	ENSG00000103549	-0.376611	2.50284e-09	14.203
30819	2775	KCNIP2	ENSG00000120049	1.1634	4.3938e-09	14.2014
8848	7872	TSC22D1	ENSG00000102804	0.580081	2.44144e-09	14.1995
3241	4125	HPCAL1	ENSG00000115756	1.09581	2.71017e-09	14.1952
51710	5088	ZNF44	ENSG00000197857	0.596582	3.96265e-09	14.193
1486	3101	CTBS	ENSG00000117151	0.798515	2.67494e-09	14.1923
116254	1109	GINM1	ENSG00000055211	0.41891	2.54979e-09	14.192
10399	1109	RACK1	ENSG00000204628	-0.272108	2.43524e-09	14.1814
84343	4463	HPS3	ENSG00000163755	0.360747	2.85264e-09	14.1756
3420	1843	IDH3B	ENSG00000101365	-0.589388	2.73055e-09	14.1733
7920	2481	ABHD16A	ENSG00000204427	-0.381842	2.93602e-09	14.1694
924	1318	CD7	ENSG00000173762	2.38001	4.0817e-09	14.1657
790	7165	CAD	ENSG00000084774	-0.591926	2.65283e-09	14.1626
222962	3009	SLC29A4	ENSG00000164638	3.76894	3.90649e-09	14.1532
9882	7044	TBC1D4	ENSG00000136111	0.501502	2.77141e-09	14.1478
5977	2572	DPF2	ENSG00000133884	-0.498029	2.71692e-09	14.1477
113452	1130	TMEM54	ENSG00000121900	1.70456	3.05506e-09	14.1384
9120	4000	SLC16A6	ENSG00000108932	3.82286	4.40918e-09	14.1355
10808	6448	HSPH1	ENSG00000120694	0.550935	2.68428e-09	14.1204
101927260	3926	NA	NA	-0.997449	4.19042e-09	14.1128
23172	2992	ABRAXAS2	ENSG00000165660	-0.496664	3.20255e-09	14.1117
55605	7964	KIF21A	ENSG00000139116	1.43608	4.19835e-09	14.1103
65110	3553	UPF3A	ENSG00000169062	-0.397182	2.9294e-09	14.1078
5209	4888	PFKFB3	ENSG00000170525	0.621653	2.72539e-09	14.1077
134	3349	ADORA1	ENSG00000163485	2.68642	4.78102e-09	14.1063
124093	3097	CCDC78	ENSG00000162004	0.931288	4.54257e-09	14.099
10600	3038	USP16	ENSG00000156256	-0.816072	3.01662e-09	14.0986
59307	2243	SIGIRR	ENSG00000185187	0.797228	3.19435e-09	14.0939
4914	2857	NTRK1	ENSG00000198400	2.83958	3.55699e-09	14.0894
100170841	3232	EPOP	ENSG00000273604	2.74401	4.78517e-09	14.0849
9871	4901	SEC24D	ENSG00000150961	-0.661317	2.67958e-09	14.0839
146	2666	ADRA1D	ENSG00000171873	1.92543	3.91112e-09	14.0787
84133	8629	ZNRF3	ENSG00000183579	0.959168	4.11933e-09	14.078
221527	2384	ZBTB12	ENSG00000204366	-0.723018	4.01034e-09	14.0744
4610	4951	MYCL	ENSG00000116990	4.08016	3.96963e-09	14.0708
6130	890	RPL7A	ENSG00000148303	-0.553803	2.6894e-09	14.0706
283337	4454	ZNF740	ENSG00000139651	-0.475861	3.06812e-09	14.0645
1509	2123	CTSD	ENSG00000117984	0.437717	2.67958e-09	14.0631
79056	5699	PRRG4	ENSG00000135378	5.58321	2.3742e-09	14.0617
85358	7059	SHANK3	ENSG00000251322	1.96105	3.74488e-09	14.0536
6339	5477	SCNN1D	ENSG00000162572	0.710643	3.81859e-09	14.0473
55143	2486	CDCA8	ENSG00000134690	-2.80295	5.05338e-09	14.0415
79683	5855	ZDHHC14	ENSG00000175048	1.7008	3.67161e-09	14.0385
7917	5335	BAG6	ENSG00000204463	-0.442589	2.78681e-09	14.0307
5031	6704	P2RY6	ENSG00000171631	3.1934	4.6844e-09	14.0293
64746	3565	ACBD3	ENSG00000182827	-0.435032	2.89959e-09	14.0198
3598	1373	IL13RA2	ENSG00000123496	0.707245	3.69506e-09	14.0124
55051	4040	NRDE2	ENSG00000119720	-0.8337	4.10397e-09	14.0108
10419	2616	PRMT5	ENSG00000100462	-0.363642	3.16883e-09	14.0064
26038	9663	CHD5	ENSG00000116254	5.30351	4.35573e-09	14.0061
1786	5504	DNMT1	ENSG00000130816	-0.79761	3.01662e-09	14.002
29882	2700	ANAPC2	ENSG00000176248	-0.631819	3.21667e-09	13.9944
5718	2125	PSMD12	ENSG00000197170	-0.515913	3.22309e-09	13.9885
784	4473	CACNB3	ENSG00000167535	0.787084	3.16651e-09	13.9786
5864	1669	RAB3A	ENSG00000105649	1.61467	5.1077e-09	13.9782
84908	1889	FAM136A	ENSG00000035141	-0.403394	3.46234e-09	13.9778
10869	5556	USP19	ENSG00000172046	-0.405199	3.05591e-09	13.9722
79893	2853	GGNBP2	ENSG00000278311	-0.459581	3.05557e-09	13.9689
441172	1001	FLJ46906	NA	1.41295	5.32877e-09	13.9617
2004	4413	ELK3	ENSG00000111145	0.664169	2.96779e-09	13.9585
6992	1850	PPP1R11	ENSG00000204619	-0.416643	3.22727e-09	13.9584
84319	1299	CMSS1	ENSG00000184220	0.58692	4.0973e-09	13.9568
79845	1872	RNF122	ENSG00000133874	0.84892	4.81969e-09	13.9545
26135	6764	SERBP1	ENSG00000142864	-0.331711	2.97112e-09	13.9488
252995	3195	FNDC5	ENSG00000160097	2.00244	5.32163e-09	13.9477
1943	2143	EFNA2	ENSG00000099617	7.13981	1.59543e-09	13.9413
25820	5368	ARIH1	ENSG00000166233	-0.464606	3.10614e-09	13.9376
7368	5046	UGT8	ENSG00000174607	4.8007	1.85233e-09	13.9299
4926	8711	NUMA1	ENSG00000137497	-0.417663	3.0133e-09	13.9298
7551	4508	ZNF3	ENSG00000166526	-0.505118	3.85232e-09	13.9233
7137	843	TNNI3	ENSG00000129991	7.42818	1.6756e-09	13.9217
10179	3750	RBM7	ENSG00000076053	-0.627478	3.42462e-09	13.9193
10733	3997	PLK4	ENSG00000142731	-1.81934	5.61748e-09	13.917
9961	2925	MVP	ENSG00000013364	-0.533975	3.01662e-09	13.9163
80119	2914	PIF1	ENSG00000140451	-1.13497	5.14484e-09	13.9157
27340	9012	UTP20	ENSG00000120800	-0.811668	3.71097e-09	13.9106
955	4039	ENTPD6	ENSG00000197586	-0.448483	3.26416e-09	13.9071
23376	4206	UFL1	ENSG00000014123	-0.520902	3.34932e-09	13.9046
3927	4279	LASP1	ENSG00000002834	-0.856271	3.03206e-09	13.9038
10469	2000	TIMM44	ENSG00000104980	-0.822764	3.56476e-09	13.9026
3309	3970	HSPA5	ENSG00000044574	-1.07438	3.03206e-09	13.9021
618	200	BCYRN1	ENSG00000236824	-1.47845	3.65875e-09	13.8945
84288	4871	EFCAB2	ENSG00000203666	-1.26742	5.49841e-09	13.8918
93611	3630	FBXO44	ENSG00000132879	1.31085	3.55699e-09	13.891
6654	9090	SOS1	ENSG00000115904	-0.365125	3.25894e-09	13.8809
338761	2066	C1QL4	ENSG00000186897	6.96239	2.1689e-09	13.8775
80704	4691	SLC19A3	ENSG00000135917	5.36602	2.17107e-09	13.8678
343450	6253	KCNT2	ENSG00000162687	1.57319	5.80206e-09	13.8672
348013	4552	TMEM255B	ENSG00000184497	1.17547	4.54108e-09	13.8636
87	4574	ACTN1	ENSG00000072110	-0.655121	3.14073e-09	13.8567
1836	8075	SLC26A2	ENSG00000155850	0.524089	3.69506e-09	13.8473
6464	5218	SHC1	ENSG00000160691	-0.847809	3.18566e-09	13.8444
7775	2224	ZNF232	ENSG00000167840	0.636187	5.49168e-09	13.8407
284004	2451	HEXDC	ENSG00000169660	0.478723	4.12972e-09	13.8404
55152	2584	DALRD3	ENSG00000178149	-0.437232	3.80793e-09	13.8333
11118	4158	BTN3A2	ENSG00000186470	0.901924	3.67161e-09	13.8238
6605	2425	SMARCE1	ENSG00000073584	-0.628429	3.36835e-09	13.8152
56848	3750	SPHK2	ENSG00000063176	-0.467069	4.05068e-09	13.8101
128853	1733	DUSP15	ENSG00000149599	6.23408	2.14982e-09	13.8075
11031	3994	RAB31	ENSG00000168461	0.55944	3.33064e-09	13.8057
7342	4312	UBP1	ENSG00000153560	-0.253989	3.45313e-09	13.8022
25824	905	PRDX5	ENSG00000126432	-0.43118	3.33718e-09	13.8017
28976	2849	ACAD9	ENSG00000177646	-0.819601	3.91864e-09	13.7983
729956	6035	SHISA7	ENSG00000187902	4.59989	3.19036e-09	13.7902
7781	4131	SLC30A3	ENSG00000115194	6.10912	2.72984e-09	13.7887
56928	3917	SPPL2B	ENSG00000005206	-0.361762	3.62346e-09	13.7762
221883	1549	HOXA11-AS	ENSG00000240990	0.881468	5.68869e-09	13.7738
11072	2018	DUSP14	ENSG00000276023	-0.514485	3.6133e-09	13.7713
1058	1431	CENPA	ENSG00000115163	-2.5365	5.83757e-09	13.7702
114790	4596	STK11IP	ENSG00000144589	-0.788387	4.31102e-09	13.7684
7464	6010	CORO2A	ENSG00000106789	3.36141	6.40078e-09	13.7622
9677	6322	PPIP5K1	ENSG00000168781	0.725635	4.3938e-09	13.762
7316	2585	UBC	ENSG00000150991	-0.291224	3.41139e-09	13.7509
5357	4821	PLS1	ENSG00000120756	4.0394	5.77937e-09	13.7507
91977	4169	MYOZ3	ENSG00000164591	2.78441	5.95919e-09	13.75
23321	8428	TRIM2	ENSG00000109654	0.534321	3.53754e-09	13.7442
55037	6734	PTCD3	ENSG00000132300	-0.589372	3.90901e-09	13.7387
124590	3889	USH1G	ENSG00000182040	5.73667	1.14006e-09	13.7376
5361	9779	PLXNA1	ENSG00000114554	-0.273818	3.49201e-09	13.7335
89910	7250	UBE3B	ENSG00000151148	-0.631814	3.72561e-09	13.7231
2800	5013	GOLGA1	ENSG00000136935	-0.561765	4.0973e-09	13.7199
5029	10356	P2RY2	ENSG00000175591	3.04108	5.1974e-09	13.7172
4726	546	NDUFS6	ENSG00000145494	-0.468082	4.05607e-09	13.7106
100652929	4237	LINC02078	ENSG00000267719	6.53065	2.17107e-09	13.7098
51253	3041	MRPL37	ENSG00000116221	-0.52024	3.80793e-09	13.7058
8562	2722	DENR	ENSG00000139726	-0.307879	3.7576e-09	13.703
220963	4070	SLC16A9	ENSG00000165449	4.59183	6.39006e-09	13.6993
113	7096	ADCY7	ENSG00000121281	-0.406309	3.76698e-09	13.6906
80863	1896	PRRT1	ENSG00000204314	1.15451	5.68869e-09	13.6891
83931	3909	STK40	ENSG00000196182	-0.708004	4.0817e-09	13.6848
3785	10666	KCNQ2	ENSG00000075043	5.28992	1.23723e-09	13.6794
8666	1127	EIF3G	ENSG00000130811	-0.298982	3.71885e-09	13.6769
823	3504	CAPN1	ENSG00000014216	-0.663468	3.69506e-09	13.6702
51503	1769	CWC15	ENSG00000150316	-0.345087	4.20175e-09	13.6632
6240	3649	RRM1	ENSG00000167325	-0.69992	4.10397e-09	13.6568
10446	3718	LRRN2	ENSG00000170382	3.6975	3.40026e-09	13.6527
151246	6217	SGO2	ENSG00000163535	-1.27494	6.17234e-09	13.6451
84324	1308	SARNP	ENSG00000205323	-0.53884	4.53368e-09	13.6391
5144	13466	PDE4D	ENSG00000113448	1.49154	6.03938e-09	13.6315
23265	5898	EXOC7	ENSG00000182473	-0.290876	3.87398e-09	13.6307
57658	3323	CALCOCO1	ENSG00000012822	0.247924	3.80793e-09	13.6299
132660	6282	LIN54	ENSG00000189308	-0.716152	5.20886e-09	13.6221
25963	6408	TMEM87A	ENSG00000103978	-0.547244	4.22638e-09	13.6159
10396	8368	ATP8A1	ENSG00000124406	1.44957	7.22565e-09	13.6149
4343	4675	MOV10	ENSG00000155363	-0.375028	4.15716e-09	13.6149
26232	1715	FBXO2	ENSG00000116661	5.34382	7.10531e-09	13.6141
1909	4150	EDNRA	ENSG00000151617	1.87874	5.34732e-09	13.6113
9001	3958	HAP1	ENSG00000173805	3.25431	5.30258e-09	13.6105
9510	4651	ADAMTS1	ENSG00000154734	-0.453202	3.82002e-09	13.6079
348654	8375	GEN1	ENSG00000178295	-1.12898	6.39094e-09	13.6069
2862	1239	MLNR	ENSG00000102539	5.37095	1.40949e-09	13.5984
127703	3346	C1orf216	ENSG00000142686	0.393052	4.23048e-09	13.5963
6854	7951	SYN2	ENSG00000157152	3.51598	4.88013e-09	13.5947
4909	2339	NTF4	ENSG00000225950	3.07603	5.605e-09	13.583
10723	5620	SLC12A7	ENSG00000113504	1.26167	5.79212e-09	13.5827
128866	1647	CHMP4B	ENSG00000101421	-0.29327	4.05607e-09	13.5731
64854	8430	USP46	ENSG00000109189	0.483927	4.56242e-09	13.5687
701	3742	BUB1B	ENSG00000156970	-2.17858	7.25847e-09	13.568
10765	7138	KDM5B	ENSG00000117139	-0.315753	4.11354e-09	13.559
10856	2494	RUVBL2	ENSG00000183207	-0.455113	4.32572e-09	13.5587
1271	2135	CNTFR	ENSG00000122756	5.56585	3.63828e-09	13.5481
5441	876	POLR2L	ENSG00000177700	-0.557728	4.10397e-09	13.5472
991	1675	CDC20	ENSG00000117399	-2.96194	7.31473e-09	13.5424
55509	981	BATF3	ENSG00000123685	2.43758	6.64422e-09	13.5418
9726	7033	ZNF646	ENSG00000167395	-0.498331	4.79795e-09	13.5417
8812	3116	CCNK	ENSG00000090061	-0.670786	4.31922e-09	13.5348
10243	4750	GPHN	ENSG00000171723	0.629611	5.82003e-09	13.5309
23041	10658	MON2	ENSG00000061987	-0.235661	4.31922e-09	13.5194
153527	1610	ZMAT2	ENSG00000146007	-0.550008	4.47514e-09	13.512
8899	8241	PRPF4B	ENSG00000112739	-0.511027	4.33832e-09	13.5105
11083	20461	DIDO1	ENSG00000101191	-0.443455	4.3096e-09	13.508
1810	3209	DR1	ENSG00000117505	-0.356501	4.32896e-09	13.5059
613038	1479	LOC613038	ENSG00000258130	1.54838	7.76102e-09	13.5055
303	1343	ANXA2P1	NA	-1.30796	5.60231e-09	13.5013
10615	3808	SPAG5	ENSG00000076382	-1.87456	7.13391e-09	13.5009
1848	3395	DUSP6	ENSG00000139318	1.44574	4.78272e-09	13.496
55210	2807	ATAD3A	ENSG00000197785	-0.711354	4.77021e-09	13.4948
93621	2184	MRFAP1	ENSG00000179010	-0.29937	4.19994e-09	13.4892
5073	4323	PARN	ENSG00000140694	-0.660508	4.81969e-09	13.4877
57460	6459	PPM1H	ENSG00000111110	1.32308	7.99857e-09	13.4816
4324	4438	MMP15	ENSG00000102996	1.11948	5.90622e-09	13.4769
401152	3040	C4orf3	ENSG00000164096	-0.432539	4.31932e-09	13.4716
9093	2763	DNAJA3	ENSG00000103423	-0.36173	4.78517e-09	13.4686
51073	2404	MRPL4	ENSG00000105364	-0.398623	4.73459e-09	13.4641
5579	8014	PRKCB	ENSG00000166501	6.25192	2.11947e-09	13.4622
23743	2651	BHMT2	ENSG00000132840	1.99709	6.56759e-09	13.4575
55738	4512	ARFGAP1	ENSG00000101199	-0.562738	4.39936e-09	13.4542
5781	6594	PTPN11	ENSG00000179295	-0.29487	4.37591e-09	13.442
140685	6387	ZBTB46	ENSG00000130584	3.43548	8.00882e-09	13.4415
9912	4308	ARHGAP44	ENSG00000006740	1.81739	7.85415e-09	13.437
51154	2658	MRTO4	ENSG00000053372	-0.462988	5.42091e-09	13.4369
1264	2254	CNN1	ENSG00000130176	1.30664	5.14908e-09	13.4332
6188	2747	RPS3	ENSG00000149273	-0.474964	4.34846e-09	13.4329
10848	3178	PPP1R13L	ENSG00000104881	1.30578	5.3099e-09	13.4302
4335	5565	MNT	ENSG00000070444	-0.540378	4.85623e-09	13.427
4291	2639	MLF1	ENSG00000178053	0.859028	6.8381e-09	13.4217
90557	2790	CCDC74A	ENSG00000163040	0.952308	5.74375e-09	13.4216
4085	1438	MAD2L1	ENSG00000164109	-1.06899	7.53511e-09	13.4204
26156	5137	RSL1D1	ENSG00000171490	-0.271623	4.60888e-09	13.4135
6546	8329	SLC8A1	ENSG00000183023	0.774709	5.60448e-09	13.4045
10670	1652	RRAGA	ENSG00000155876	-0.396706	4.62407e-09	13.4031
283377	2107	SPRYD4	ENSG00000176422	-1.02837	7.64472e-09	13.3973
9400	7108	RECQL5	ENSG00000108469	-0.588138	5.72431e-09	13.3928
8318	2296	CDC45	ENSG00000093009	-1.83256	8.69664e-09	13.3878
51512	5835	GTSE1	ENSG00000075218	-2.52813	8.34083e-09	13.3847
55142	3946	HAUS2	ENSG00000137814	-0.484098	5.8292e-09	13.3833
23637	5601	RABGAP1	ENSG00000011454	-0.870214	4.71057e-09	13.3826
84557	1320	MAP1LC3A	ENSG00000101460	0.92822	5.18671e-09	13.3678
10181	3131	RBM5	ENSG00000003756	-0.404168	4.79848e-09	13.3678
24137	4686	KIF4A	ENSG00000090889	-2.0359	8.61153e-09	13.366
8908	3795	GYG2	ENSG00000056998	2.07017	7.35788e-09	13.3656
4089	8772	SMAD4	ENSG00000141646	-0.495678	4.95262e-09	13.3562
23137	5965	SMC5	ENSG00000198887	-0.406709	5.2438e-09	13.3549
3780	2932	KCNN1	ENSG00000105642	6.3463	4.86867e-09	13.3546
9824	7038	ARHGAP11A	ENSG00000198826	-1.41425	6.58128e-09	13.3512
5917	2140	RARS	ENSG00000113643	-0.510025	4.93545e-09	13.3456
28992	2805	MACROD1	ENSG00000133315	0.847365	6.02682e-09	13.3382
9215	5144	LARGE1	ENSG00000133424	0.619175	5.68869e-09	13.3335
10809	1988	STARD10	ENSG00000214530	1.31552	5.98163e-09	13.3327
23310	5854	NCAPD3	ENSG00000151503	-0.631042	6.23431e-09	13.3171
5936	4228	RBM4	ENSG00000173933	-0.53846	5.53778e-09	13.3165
3373	3389	HYAL1	ENSG00000114378	1.84121	8.66849e-09	13.315
91614	2159	DEPDC7	ENSG00000121690	1.01866	7.38328e-09	13.3031
26155	2800	NOC2L	ENSG00000188976	-0.349825	5.34535e-09	13.2955
10296	4951	MAEA	ENSG00000090316	-0.344071	5.24794e-09	13.2848
4536	1042	ND2	ENSG00000198763	0.780778	4.92239e-09	13.2805
57575	10059	PCDH10	ENSG00000138650	1.41477	6.15547e-09	13.279
50632	3063	CALY	ENSG00000130643	6.47825	4.62407e-09	13.2776
2036	10589	EPB41L1	ENSG00000088367	1.23122	5.25251e-09	13.2658
4440	3764	MSI1	ENSG00000135097	5.94868	4.26136e-09	13.2624
25830	3415	SULT4A1	ENSG00000130540	3.07354	8.86965e-09	13.2587
6329	8900	SCN4A	ENSG00000007314	6.33633	2.90028e-09	13.2505
84954	1657	MPND	ENSG00000008382	0.734041	7.07041e-09	13.2488
23256	3323	SCFD1	ENSG00000092108	-0.405175	5.50321e-09	13.2444
55737	5782	VPS35	ENSG00000069329	-0.408165	5.22834e-09	13.2417
63925	4965	ZNF335	ENSG00000198026	-0.446521	6.17234e-09	13.2313
23587	2324	ELP5	ENSG00000170291	-0.395556	6.47474e-09	13.2148
163933	2582	FAM43B	ENSG00000183114	4.6708	8.80356e-09	13.2094
57680	8383	CHD8	ENSG00000100888	-0.334905	5.51797e-09	13.2087
25894	5264	PLEKHG4	ENSG00000196155	-0.896125	5.5416e-09	13.2042
1397	3047	CRIP2	ENSG00000182809	1.54027	6.09936e-09	13.2027
57524	5695	CASKIN1	ENSG00000167971	3.9135	9.41968e-09	13.2003
100505942	1109	LOC100505942	NA	1.11314	1.01713e-08	13.1968
252839	2471	TMEM9	ENSG00000116857	0.787315	5.73484e-09	13.1953
10487	3184	CAP1	ENSG00000131236	-0.423069	5.31674e-09	13.1922
9631	5234	NUP155	ENSG00000113569	-0.843927	7.22565e-09	13.1865
23397	6072	NCAPH	ENSG00000121152	-2.08832	1.04726e-08	13.1764
352909	2381	DNAAF3	ENSG00000167646	3.07685	9.54744e-09	13.1747
9762	5817	LZTS3	ENSG00000088899	0.977951	7.44694e-09	13.1655
54899	3264	PXK	ENSG00000168297	-0.465785	5.61105e-09	13.1593
23351	6962	KHNYN	ENSG00000100441	-0.5977	5.86325e-09	13.1577
904	7079	CCNT1	ENSG00000129315	-0.4547	6.33918e-09	13.1542
587	2080	BCAT2	ENSG00000105552	-0.722094	6.64939e-09	13.1529
56987	9552	BBX	ENSG00000114439	0.516499	5.74683e-09	13.1512
4528	3159	MTIF2	ENSG00000085760	-0.646119	6.58363e-09	13.1505
171425	5351	CLYBL	ENSG00000125246	2.13076	1.06754e-08	13.1493
1187	2536	CLCNKA	ENSG00000186510	3.93598	9.83651e-09	13.1356
56603	4769	CYP26B1	ENSG00000003137	0.86862	6.96533e-09	13.132
84859	7512	LRCH3	ENSG00000186001	-0.475882	6.51108e-09	13.1278
23171	4062	GPD1L	ENSG00000152642	1.41662	7.63475e-09	13.1277
53822	713	FXYD7	ENSG00000221946	5.33925	6.42751e-09	13.127
10548	2843	TM9SF1	ENSG00000100926	-0.219831	5.88551e-09	13.1266
10078	3122	TSSC4	ENSG00000184281	-0.512277	6.88487e-09	13.1188
22884	4611	WDR37	ENSG00000047056	-0.633508	6.90729e-09	13.1159
53343	2996	NUDT9	ENSG00000170502	0.524113	6.46402e-09	13.1106
29115	3378	SAP30BP	ENSG00000161526	-0.437814	6.38588e-09	13.1062
84950	2793	PRPF38A	ENSG00000134748	-0.633306	7.21952e-09	13.1019
2491	3950	CENPI	ENSG00000102384	-1.32658	1.10314e-08	13.0892
1173	1940	AP2M1	ENSG00000161203	-0.433179	5.76741e-09	13.0844
10059	4934	DNM1L	ENSG00000087470	-0.270321	6.19038e-09	13.0838
84890	3724	ADO	ENSG00000181915	0.391583	6.61558e-09	13.0763
7475	2603	WNT6	ENSG00000115596	5.52089	2.84501e-09	13.0695
63905	1315	MANBAL	ENSG00000101363	-0.549706	6.58128e-09	13.0607
1192	1774	CLIC1	ENSG00000213719	-0.838603	5.95298e-09	13.0571
7323	5845	UBE2D3	ENSG00000109332	-0.290194	5.95748e-09	13.0558
9853	5971	RUSC2	ENSG00000198853	-0.373171	6.19075e-09	13.0483
50848	4830	F11R	ENSG00000158769	3.87437	1.12682e-08	13.0438
2873	2673	GPS1	ENSG00000169727	-0.415448	6.33918e-09	13.0399
7468	17776	NSD2	ENSG00000109685	-0.489145	6.33918e-09	13.0251
10235	3160	RASGRP2	ENSG00000068831	3.37735	1.09318e-08	13.0227
9551	511	ATP5MF	ENSG00000241468	-0.624316	6.90862e-09	13.0172
83606	3943	GUCD1	ENSG00000138867	-0.411591	6.56759e-09	13.0104
375607	3178	NAT16	ENSG00000167011	7.61293	4.73185e-09	13.0058
3553	1764	IL1B	ENSG00000125538	2.7378	1.17888e-08	13.0055
25915	1693	NDUFAF3	ENSG00000178057	-0.628989	6.8773e-09	13.0001
10946	3242	SF3A3	ENSG00000183431	-0.447744	6.64939e-09	13
7196	71	TRG-GCC2-6	NA	3.79417	1.42719e-09	12.9868
55744	3817	COA1	ENSG00000106603	0.485103	7.35788e-09	12.9835
9125	3983	CNOT9	ENSG00000144580	-0.44741	7.11077e-09	12.9739
1852	2907	DUSP9	ENSG00000130829	6.00576	3.39521e-09	12.9738
55660	8377	PRPF40A	ENSG00000196504	-0.313349	6.59552e-09	12.9639
79047	5111	KCTD15	ENSG00000153885	-0.78572	7.31433e-09	12.9638
9343	4561	EFTUD2	ENSG00000108883	-0.500937	6.84438e-09	12.9633
311	7648	ANXA11	ENSG00000122359	-0.513563	6.40387e-09	12.9611
23383	5603	MAU2	ENSG00000129933	-0.447209	6.94453e-09	12.96
145773	5880	FAM81A	ENSG00000157470	2.25147	1.094e-08	12.9557
246243	2103	RNASEH1	ENSG00000171865	-0.477463	8.21956e-09	12.953
10106	5038	CTDSP2	ENSG00000175215	-0.66194	6.46075e-09	12.948
254170	5149	FBXO33	ENSG00000165355	0.500154	7.70557e-09	12.9452
8888	6769	MCM3AP	ENSG00000160294	-0.445699	6.82134e-09	12.9444
23466	6247	CBX6	ENSG00000183741	0.594853	6.58566e-09	12.941
10778	5134	ZNF271P	ENSG00000257267	-0.420244	7.66194e-09	12.9374
92906	4665	HNRNPLL	ENSG00000143889	-0.376871	7.25847e-09	12.9349
10178	13968	TENM1	ENSG00000009694	6.04035	3.31225e-09	12.9309
2177	6524	FANCD2	ENSG00000144554	-1.64723	1.26909e-08	12.9245
57521	6856	RPTOR	ENSG00000141564	-0.548246	7.31473e-09	12.9123
90203	4358	SNX21	ENSG00000124104	-0.693079	7.20844e-09	12.9099
51009	4599	DERL2	ENSG00000072849	-0.333908	7.71116e-09	12.9078
55746	4170	NUP133	ENSG00000069248	-0.497719	7.45839e-09	12.9019
8773	3132	SNAP23	ENSG00000092531	-0.494602	7.21952e-09	12.894
26271	4471	FBXO5	ENSG00000112029	-0.898113	1.13926e-08	12.8929
51398	861	WDR83OS	ENSG00000105583	-0.458616	7.53511e-09	12.891
64925	1812	CCDC71	ENSG00000177352	-0.504686	8.57067e-09	12.8847
2805	2127	GOT1	ENSG00000120053	-0.316226	7.88796e-09	12.8793
2288	3829	FKBP4	ENSG00000004478	0.906689	7.31591e-09	12.8792
9321	10077	TRIP11	ENSG00000100815	-0.361545	7.25055e-09	12.875
64900	5385	LPIN3	ENSG00000132793	0.400924	7.54789e-09	12.8692
283373	8959	ANKRD52	ENSG00000139645	-0.517	7.09548e-09	12.8683
9509	7070	ADAMTS2	ENSG00000087116	-0.744964	6.92221e-09	12.8652
8559	1853	PRPF18	ENSG00000165630	-0.465456	9.15974e-09	12.8591
10297	10455	APC2	ENSG00000115266	0.832445	1.04284e-08	12.85
11145	1767	PLA2G16	ENSG00000176485	1.83587	1.12811e-08	12.8431
79171	1650	RBM42	ENSG00000126254	-0.448158	7.40957e-09	12.8425
5872	1714	RAB13	ENSG00000143545	-0.501693	7.22565e-09	12.8385
56108	5063	PCDHGA7	ENSG00000253537	-0.608043	1.13658e-08	12.8376
55628	12267	ZNF407	ENSG00000215421	-0.715581	9.3964e-09	12.8373
100113407	8413	TMEM170B	ENSG00000205269	1.48556	1.00714e-08	12.8361
56986	4466	DTWD1	ENSG00000104047	0.44334	7.52364e-09	12.8341
158	3568	ADSL	ENSG00000239900	-0.556687	7.80979e-09	12.8317
5228	1911	PGF	ENSG00000119630	1.51279	8.39013e-09	12.831
6096	3604	RORB	ENSG00000198963	3.06271	7.35788e-09	12.8256
5325	4132	PLAGL1	ENSG00000118495	-0.514011	7.56153e-09	12.8253
388152	3356	GOLGA2P7	ENSG00000225151	1.15812	1.32018e-08	12.8243
55879	2970	GABRQ	ENSG00000268089	3.79551	7.7187e-09	12.8116
2791	954	GNG11	ENSG00000127920	0.844734	7.93224e-09	12.798
2272	3140	FHIT	ENSG00000189283	1.80481	1.44806e-08	12.7962
6165	562	RPL35A	ENSG00000182899	-0.498366	7.30124e-09	12.7951
79784	7217	MYH14	ENSG00000105357	6.39	6.8381e-09	12.7931
100129361	4840	SMIM10L1	ENSG00000256537	-0.557582	9.22591e-09	12.7917
158427	4428	TSTD2	ENSG00000136925	-0.411305	1.04924e-08	12.79
5685	1220	PSMA4	ENSG00000041357	-0.489773	7.76405e-09	12.7869
2201	10724	FBN2	ENSG00000138829	-1.83184	7.33373e-09	12.7801
445577	1179	C9orf129	ENSG00000204352	-0.701873	1.24364e-08	12.7784
79026	19381	AHNAK	ENSG00000124942	-1.06456	7.39579e-09	12.7703
55723	1731	ASF1B	ENSG00000105011	-1.63961	1.42541e-08	12.7618
9968	6978	MED12	ENSG00000184634	-0.527701	8.08391e-09	12.7599
4121	6293	MAN1A1	ENSG00000111885	0.350899	7.61134e-09	12.7597
25805	1724	BAMBI	ENSG00000095739	1.0382	1.16e-08	12.7517
131408	3241	FAM131A	ENSG00000175182	0.918274	9.96611e-09	12.7496
55788	2575	LMBRD1	ENSG00000168216	0.423556	8.14947e-09	12.7475
1290	7097	COL5A2	ENSG00000204262	-0.972529	7.49934e-09	12.7461
51264	703	MRPL27	ENSG00000108826	-0.521001	9.6864e-09	12.7461
8539	5059	API5	ENSG00000166181	-0.46357	7.84395e-09	12.7413
9737	6018	GPRASP1	ENSG00000198932	1.88341	1.05409e-08	12.7369
23157	5737	2020-09-06	ENSG00000125354	0.618799	8.36093e-09	12.736
122416	5238	ANKRD9	ENSG00000156381	2.04	9.94829e-09	12.7344
51409	10425	HEMK1	ENSG00000114735	-0.626826	8.99164e-09	12.7244
6277	683	S100A6	ENSG00000197956	-1.25824	7.66194e-09	12.7175
644172	1762	MAPK8IP1P2	NA	1.34106	1.5459e-08	12.7174
8085	20780	KMT2D	ENSG00000167548	-0.336572	8.07851e-09	12.7133
93185	3028	IGSF8	ENSG00000162729	1.00372	9.00637e-09	12.7125
2678	2976	GGT1	ENSG00000100031	3.52892	1.51022e-08	12.7124
10362	1584	HMG20B	ENSG00000064961	0.424186	8.08391e-09	12.7077
54762	4827	GRAMD1C	ENSG00000178075	1.51482	1.31585e-08	12.705
7248	8900	TSC1	ENSG00000165699	-0.736896	8.39013e-09	12.7007
898	2047	CCNE1	ENSG00000105173	0.902753	1.37038e-08	12.6895
5457	3817	POU4F1	ENSG00000152192	5.85312	4.19042e-09	12.6866
150368	2443	PHETA2	ENSG00000177096	-0.960927	9.6584e-09	12.6812
81622	2394	UNC93B1	ENSG00000110057	0.663156	9.12478e-09	12.6767
79648	8543	MCPH1	ENSG00000147316	-0.587073	1.13772e-08	12.6717
3192	6846	HNRNPU	ENSG00000153187	-0.477954	8.00882e-09	12.6661
55111	2616	PLEKHJ1	ENSG00000104886	-0.491732	9.77574e-09	12.6614
1743	3566	DLST	ENSG00000119689	-0.615535	8.38998e-09	12.6603
6742	1811	SSBP1	ENSG00000106028	-0.507197	9.00637e-09	12.6542
10523	4095	CHERP	ENSG00000085872	-0.441308	9.19615e-09	12.6483
1365	1274	CLDN3	ENSG00000165215	6.09111	5.25791e-09	12.647
6117	4345	RPA1	ENSG00000132383	-0.539698	8.72769e-09	12.6418
26190	9539	FBXW2	ENSG00000119402	-0.27431	8.62678e-09	12.6405
4666	7923	NACA	ENSG00000196531	-0.307959	8.193e-09	12.6384
375387	2554	NRROS	ENSG00000174004	1.80151	1.62431e-08	12.6344
25934	1633	NIPSNAP3A	ENSG00000136783	-0.741202	1.04726e-08	12.628
9632	4713	SEC24C	ENSG00000176986	-0.234538	8.54845e-09	12.6231
91768	5240	CABLES1	ENSG00000134508	0.613962	9.27258e-09	12.6166
9274	3121	BCL7C	ENSG00000099385	-0.575024	9.88877e-09	12.6143
100289187	1398	TMEM225B	ENSG00000244219	2.05974	1.68182e-08	12.6142
8447	5143	DOC2B	ENSG00000272636	7.62387	7.93224e-09	12.6138
6785	3060	ELOVL4	ENSG00000118402	1.02915	1.15797e-08	12.6083
84617	3310	TUBB6	ENSG00000176014	-0.894691	8.57625e-09	12.593
4355	6025	MPP2	ENSG00000108852	1.22901	1.36525e-08	12.592
90993	3130	CREB3L1	ENSG00000157613	-1.2282	8.59674e-09	12.5893
2014	896	EMP3	ENSG00000142227	-0.957994	8.83989e-09	12.5862
9439	5630	MED23	ENSG00000112282	-0.384942	9.71052e-09	12.5856
637	2660	BID	ENSG00000015475	0.537298	1.05409e-08	12.5849
57701	5390	NCKAP5L	ENSG00000167566	-0.45753	9.19615e-09	12.5845
5714	1539	PSMD8	ENSG00000099341	-0.400934	8.94335e-09	12.5787
8890	2074	EIF2B4	ENSG00000115211	-0.409369	1.01678e-08	12.5785
23471	3820	TRAM1	ENSG00000067167	-0.373677	8.61218e-09	12.5784
9570	10730	GOSR2	ENSG00000108433	-0.448037	9.41973e-09	12.5691
53981	5295	CPSF2	ENSG00000165934	-0.483373	9.40145e-09	12.5615
9146	3393	HGS	ENSG00000185359	-0.393613	9.00637e-09	12.5593
254228	3539	CALHM5	ENSG00000178033	1.15151	1.10361e-08	12.5587
84433	4497	CARD11	ENSG00000198286	4.76509	3.49201e-09	12.5585
4222	2717	MEOX1	ENSG00000005102	5.80658	6.27886e-09	12.5544
25932	4471	CLIC4	ENSG00000169504	-0.61373	8.76857e-09	12.5497
7841	2895	MOGS	ENSG00000115275	-0.402066	9.28537e-09	12.5486
55824	11321	PAG1	ENSG00000076641	1.26244	1.2864e-08	12.5417
55635	5438	DEPDC1	ENSG00000024526	-2.12828	1.69424e-08	12.5396
8448	3430	DOC2A	ENSG00000149927	3.65221	1.6031e-08	12.5277
23221	6119	RHOBTB2	ENSG00000008853	0.635881	1.04284e-08	12.5261
55780	3354	ERMARD	ENSG00000130023	-0.604703	1.16325e-08	12.5222
29967	4149	LRP12	ENSG00000147650	0.707088	9.87512e-09	12.5053
6331	8681	SCN5A	ENSG00000183873	4.53028	1.12663e-08	12.5044
7110	6888	TMF1	ENSG00000144747	-0.316218	9.71502e-09	12.4933
57030	2976	SLC17A7	ENSG00000104888	5.61755	1.69402e-08	12.4924
83988	4815	NCALD	ENSG00000104490	0.92916	1.12513e-08	12.4904
214	6375	ALCAM	ENSG00000170017	0.615803	9.31805e-09	12.4828
57001	2261	SDHAF3	ENSG00000196636	0.641642	1.46134e-08	12.478
26259	6406	FBXW8	ENSG00000174989	-0.604142	1.04924e-08	12.4737
30851	1383	TAX1BP3	ENSG00000213977	-0.816895	1.50113e-08	12.4694
4509	207	ATP8	ENSG00000228253	0.850912	9.58924e-09	12.4674
7812	4313	CSDE1	ENSG00000009307	-0.679905	9.42973e-09	12.4594
7041	1866	TGFB1I1	ENSG00000140682	-1.22267	9.95881e-09	12.4569
9491	4456	PSMF1	ENSG00000125818	-0.307904	9.94455e-09	12.4554
51021	2634	MRPS16	ENSG00000182180	-0.388239	1.04726e-08	12.4512
23431	7323	AP4E1	ENSG00000081014	-0.341992	1.14679e-08	12.4453
103910	1178	MYL12B	ENSG00000118680	-0.641065	9.65696e-09	12.4447
10266	785	RAMP2	ENSG00000131477	2.89662	1.67879e-08	12.4445
4799	6155	NFX1	ENSG00000086102	-0.510815	1.05868e-08	12.4387
9459	6448	ARHGEF6	ENSG00000129675	-0.358738	1.10169e-08	12.4387
4500	426	MT1L	ENSG00000260549	2.13766	1.94587e-08	12.4361
4677	2871	NARS	ENSG00000134440	-0.716482	9.89153e-09	12.4359
58516	3778	SINHCAF	ENSG00000139146	1.20102	1.53081e-08	12.4353
375	2198	ARF1	ENSG00000143761	-0.383011	9.70063e-09	12.4312
5655	3450	KLK10	ENSG00000129451	5.18203	4.76003e-09	12.422
5522	5372	PPP2R2C	ENSG00000074211	4.97441	1.68779e-08	12.4205
10286	1304	BCAS2	ENSG00000116752	-0.386899	1.20162e-08	12.4183
56252	9297	YLPM1	ENSG00000119596	-0.354256	1.02677e-08	12.4178
9785	4505	DHX38	ENSG00000140829	-0.4704	1.04284e-08	12.4165
23361	6181	ZNF629	ENSG00000102870	-0.323521	1.09786e-08	12.4105
3955	3156	LFNG	ENSG00000106003	1.13492	1.28505e-08	12.4098
9703	7435	KIAA0100	ENSG00000007202	-0.264756	9.97525e-09	12.4089
25836	10487	NIPBL	ENSG00000164190	-0.402194	1.04726e-08	12.4082
23504	8368	RIMBP2	ENSG00000060709	6.06897	1.4257e-08	12.405
9361	3516	LONP1	ENSG00000196365	-0.988782	1.03151e-08	12.4013
6528	4361	SLC5A5	ENSG00000105641	6.0996	7.01848e-09	12.395
83401	1976	ELOVL3	ENSG00000119915	3.99401	1.82958e-08	12.3909
4288	13123	MKI67	ENSG00000148773	-2.64071	1.44539e-08	12.3822
79954	4028	NOL10	ENSG00000115761	-0.565087	1.2132e-08	12.3817
375616	7912	KCP	ENSG00000135253	2.96813	1.70863e-08	12.3812
84461	5187	NEURL4	ENSG00000215041	-0.449506	1.16e-08	12.3777
284071	6039	MEIOC	ENSG00000180336	1.7682	2.06873e-08	12.3769
83746	3312	L3MBTL2	ENSG00000100395	-0.432418	1.2669e-08	12.3737
26272	2685	FBXO4	ENSG00000151876	-0.693222	1.62347e-08	12.3703
80024	3711	SLC8B1	ENSG00000089060	0.499105	1.19143e-08	12.367
22843	6683	PPM1E	ENSG00000175175	3.01251	1.83235e-08	12.3541
4048	5449	LTA4H	ENSG00000111144	0.783347	1.08321e-08	12.3504
55226	6785	NAT10	ENSG00000135372	-0.675447	1.18507e-08	12.3465
8678	2269	BECN1	ENSG00000126581	-0.536937	1.15797e-08	12.3444
51382	1806	ATP6V1D	ENSG00000100554	-0.39652	1.13772e-08	12.344
644050	2191	LINC01529	ENSG00000225872	5.14304	6.01307e-09	12.3401
2617	2860	GARS	ENSG00000106105	-1.19296	1.04924e-08	12.3389
3306	2770	HSPA2	ENSG00000126803	2.32962	1.08247e-08	12.3358
4357	2047	MPST	ENSG00000128309	0.578365	1.13692e-08	12.3348
84063	3403	KIRREL2	ENSG00000126259	5.89552	1.10192e-08	12.3335
57186	10381	RALGAPA2	ENSG00000188559	0.787685	1.50113e-08	12.3284
3326	2895	HSP90AB1	ENSG00000096384	-0.17261	1.04879e-08	12.3267
169270	4662	ZNF596	ENSG00000172748	-0.861552	1.91077e-08	12.3262
26097	2250	CHTOP	ENSG00000160679	-0.431334	1.16325e-08	12.321
80204	4972	FBXO11	ENSG00000138081	-0.317633	1.10516e-08	12.3198
7534	5634	YWHAZ	ENSG00000164924	-0.591292	1.05722e-08	12.3191
10236	8129	HNRNPR	ENSG00000125944	-0.37366	1.10192e-08	12.3136
286257	812	PAXX	ENSG00000148362	0.482928	1.44539e-08	12.3109
79762	2972	C1orf115	ENSG00000162817	2.83963	2.15082e-08	12.3088
398	942	ARHGDIG	ENSG00000242173	3.82186	1.32414e-08	12.3083
79973	3008	ZNF442	ENSG00000198342	1.23623	2.18107e-08	12.3058
257397	12729	TAB3	ENSG00000157625	0.451552	1.23514e-08	12.3042
115557	2946	ARHGEF25	ENSG00000240771	0.365982	1.18584e-08	12.2991
9354	6128	UBE4A	ENSG00000110344	-0.49281	1.14378e-08	12.2981
51586	6243	MED15	ENSG00000099917	-0.406473	1.11195e-08	12.2942
5888	2820	RAD51	ENSG00000051180	-1.97202	2.20545e-08	12.294
84248	4409	FYTTD1	ENSG00000122068	-0.429379	1.14171e-08	12.2891
8295	12677	TRRAP	ENSG00000196367	-0.363451	1.13772e-08	12.2854
4077	5632	NBR1	ENSG00000188554	-0.39329	1.10514e-08	12.2824
285368	4088	PRRT3	ENSG00000163704	1.49882	1.46879e-08	12.2758
51133	4210	KCTD3	ENSG00000136636	-0.409627	1.16235e-08	12.2653
9144	1822	SYNGR2	ENSG00000108639	2.02475	1.4004e-08	12.2649
353091	1631	RAET1G	ENSG00000203722	1.18756	2.00959e-08	12.2633
51141	2620	INSIG2	ENSG00000125629	0.722748	1.26e-08	12.2584
10403	2172	NDC80	ENSG00000080986	-1.64588	2.15067e-08	12.2551
84159	8214	ARID5B	ENSG00000150347	-0.838332	1.13116e-08	12.2492
85019	3788	TMEM241	ENSG00000134490	1.09672	1.74607e-08	12.244
399909	8890	PCNX3	ENSG00000197136	-0.416898	1.18845e-08	12.2421
147807	1460	ZNF524	ENSG00000171443	0.542077	1.45504e-08	12.2351
23522	8934	KAT6B	ENSG00000156650	-0.788763	1.2492e-08	12.2331
10536	2672	P3H3	ENSG00000110811	-0.685169	1.15763e-08	12.2294
57035	2302	RSRP1	ENSG00000117616	-0.735393	1.18939e-08	12.2269
3550	1935	IK	ENSG00000113141	-0.527331	1.22109e-08	12.2257
2318	9138	FLNC	ENSG00000128591	-0.76637	1.13772e-08	12.2216
984	4320	CDK11B	ENSG00000248333	-0.424234	1.23514e-08	12.2187
85360	3303	SYDE1	ENSG00000105137	-0.499131	1.18745e-08	12.217
1388	2616	ATF6B	ENSG00000213676	-0.452087	1.1889e-08	12.2143
167359	3420	NIM1K	ENSG00000177453	1.68193	2.15605e-08	12.2131
5641	2175	LGMN	ENSG00000100600	0.647324	1.19674e-08	12.2124
255027	2483	MPV17L	ENSG00000156968	2.02604	2.36179e-08	12.2084
6167	1570	RPL37	ENSG00000145592	-0.304299	1.15512e-08	12.2077
5156	7191	PDGFRA	ENSG00000134853	0.446403	1.15354e-08	12.2029
147699	2216	PPM1N	ENSG00000213889	2.329	2.38517e-08	12.202
100506834	4388	GAS1RR	ENSG00000226237	1.52699	2.00168e-08	12.2015
1840	3927	DTX1	ENSG00000135144	7.21975	1.25462e-08	12.1967
6135	634	RPL11	ENSG00000142676	-0.335297	1.16e-08	12.194
55339	11423	WDR33	ENSG00000136709	-0.34603	1.32018e-08	12.1901
23129	7140	PLXND1	ENSG00000004399	0.278773	1.17302e-08	12.1859
65003	1699	MRPL11	ENSG00000174547	-0.69547	1.48836e-08	12.1845
11260	6389	XPOT	ENSG00000184575	-1.00087	1.19152e-08	12.1739
1203	2843	CLN5	ENSG00000102805	0.595979	1.38404e-08	12.1694
9295	6779	SRSF11	ENSG00000116754	-0.358164	1.20361e-08	12.1645
50813	2305	COPS7A	ENSG00000111652	-0.61901	1.2492e-08	12.1643
158158	6808	RASEF	ENSG00000165105	1.38335	2.41043e-08	12.1635
11340	1579	EXOSC8	ENSG00000120699	-0.719527	1.83985e-08	12.1635
84261	1964	FBXW9	ENSG00000132004	-1.09412	2.04849e-08	12.1571
3748	6364	KCNC3	ENSG00000131398	4.07837	2.28481e-08	12.1567
729830	11842	FAM160A1	ENSG00000164142	3.34818	2.47544e-08	12.1548
51106	5953	TFB1M	ENSG00000029639	0.62432	1.87258e-08	12.1481
166	2130	AES	ENSG00000104964	-0.352222	1.2132e-08	12.1449
84315	2844	MON1A	ENSG00000164077	0.489932	1.6615e-08	12.138
51765	3526	STK26	ENSG00000134602	1.42859	2.15514e-08	12.1306
7175	10246	TPR	ENSG00000047410	-0.397713	1.25154e-08	12.1299
4584	11665	MUC3A	ENSG00000169894	4.49564	9.15974e-09	12.1292
80164	4518	PRR36	ENSG00000183248	3.47379	2.22812e-08	12.1253
1613	2310	DAPK3	ENSG00000167657	-0.528894	1.29374e-08	12.1165
91949	3271	COG7	ENSG00000168434	-0.655604	1.60984e-08	12.1105
9638	3944	FEZ1	ENSG00000149557	0.950253	1.36525e-08	12.1086
440823	10184	MIAT	ENSG00000225783	3.93891	1.79249e-08	12.0984
5792	8201	PTPRF	ENSG00000142949	0.35634	1.28104e-08	12.0964
55763	3755	EXOC1	ENSG00000090989	-0.450141	1.39931e-08	12.0939
11018	1969	TMED1	ENSG00000099203	-0.457018	1.52075e-08	12.0912
89845	6234	ABCC10	ENSG00000124574	-0.489654	1.50893e-08	12.0889
10198	5891	MPHOSPH9	ENSG00000051825	-0.535117	1.81584e-08	12.0879
171546	2534	SPTSSA	ENSG00000165389	0.367241	1.43787e-08	12.0849
11073	5371	TOPBP1	ENSG00000163781	-0.470781	1.56341e-08	12.0785
100131096	3189	TNRC6C-AS1	ENSG00000204282	6.43097	1.15048e-08	12.0782
64344	6397	HIF3A	ENSG00000124440	3.72785	2.52254e-08	12.0769
56994	1859	CHPT1	ENSG00000111666	0.636961	1.42611e-08	12.0742
126375	4121	ZNF792	ENSG00000180884	0.648235	2.44412e-08	12.074
1366	2044	CLDN7	ENSG00000181885	2.20864	2.40803e-08	12.0725
6141	887	RPL18	ENSG00000063177	-0.257393	1.28505e-08	12.0679
2324	6837	FLT4	ENSG00000037280	3.91462	1.84629e-08	12.0595
1645	1379	AKR1C1	ENSG00000187134	0.863163	1.40334e-08	12.0586
284422	908	SMIM24	ENSG00000095932	5.71868	1.60118e-08	12.0483
84448	5506	ABLIM2	ENSG00000163995	3.91236	1.52235e-08	12.0461
92912	3624	UBE2Q2	ENSG00000140367	-0.571835	1.43542e-08	12.0308
8533	2075	COPS3	ENSG00000141030	-0.444101	1.53493e-08	12.027
728448	2637	PPIEL	NA	-0.664342	2.21177e-08	12.0237
100506060	1891	SMG1P7	ENSG00000261556	-1.89709	2.63576e-08	12.0201
55212	4330	BBS7	ENSG00000138686	0.363587	1.53695e-08	12.0201
4714	951	NDUFB8	ENSG00000166136	-0.35169	1.44729e-08	12.0171
23086	11264	EXPH5	ENSG00000110723	2.29066	2.78648e-08	12.0163
79174	2893	CRELD2	ENSG00000184164	-0.779065	1.50483e-08	12.0129
8334	546	HIST1H2AC	ENSG00000180573	-0.373522	1.82421e-08	12.0127
3768	5569	KCNJ12	ENSG00000184185	1.84371	2.52254e-08	12.0091
64759	10902	TNS3	ENSG00000136205	0.761301	1.35841e-08	12.0067
54998	1294	AURKAIP1	ENSG00000175756	-0.411012	1.47687e-08	12.0049
5355	1049	PLP2	ENSG00000102007	-1.02175	1.50893e-08	12.0022
547	9699	KIF1A	ENSG00000130294	7.50963	1.56341e-08	12.0019
84230	7681	LRRC8C	ENSG00000171488	0.805979	1.91807e-08	11.9951
51067	2677	YARS2	ENSG00000139131	-0.56968	1.88951e-08	11.9923
84102	5599	SLC41A2	ENSG00000136052	0.59884	1.75651e-08	11.9922
7415	3859	VCP	ENSG00000165280	-0.490476	1.38102e-08	11.9911
6328	12239	SCN3A	ENSG00000153253	4.35857	1.51138e-08	11.9838
101928034	1390	LOC101928034	NA	-2.00695	2.2736e-08	11.9814
10644	4822	IGF2BP2	ENSG00000073792	-0.412516	1.44735e-08	11.9784
6811	2089	STX5	ENSG00000162236	-0.482954	1.5427e-08	11.9782
5356	3358	PLRG1	ENSG00000171566	-0.335485	1.50182e-08	11.9768
80854	8608	SETD7	ENSG00000145391	-0.355248	1.4102e-08	11.9754
5887	4442	RAD23B	ENSG00000119318	-0.887434	1.40337e-08	11.9715
79774	4809	GRTP1	ENSG00000139835	2.10722	2.7814e-08	11.9707
91749	3920	MFSD4B	ENSG00000173214	0.832872	2.44052e-08	11.9613
25906	1268	ANAPC15	ENSG00000110200	-0.943877	2.56189e-08	11.9584
55872	2150	PBK	ENSG00000168078	-2.07918	2.75844e-08	11.958
26009	7487	ZZZ3	ENSG00000036549	-0.312899	1.52235e-08	11.9565
64405	4577	CDH22	ENSG00000149654	5.06472	9.15383e-09	11.9559
3899	10751	AFF3	ENSG00000144218	-0.512239	1.57811e-08	11.9511
79568	1512	MAIP1	ENSG00000162972	-0.557408	2.23044e-08	11.9451
59283	8751	CACNG8	ENSG00000142408	4.47999	2.69155e-08	11.9441
63901	3942	FAM111A	ENSG00000166801	-0.382805	1.62431e-08	11.9434
549	5557	AUH	ENSG00000148090	0.56409	1.87258e-08	11.9426
292	1351	SLC25A5	ENSG00000005022	0.286682	1.50113e-08	11.9373
905	7217	CCNT2	ENSG00000082258	-0.550949	1.69457e-08	11.9348
219931	7926	TPCN2	ENSG00000162341	-0.577652	1.84546e-08	11.9295
6880	1582	TAF9	ENSG00000273841	-0.594163	1.69878e-08	11.9281
57156	5402	TMEM63C	ENSG00000165548	6.31359	1.28554e-08	11.9249
55544	2623	RBM38	ENSG00000132819	1.01947	2.26067e-08	11.9185
402778	3709	IFITM10	ENSG00000244242	1.10066	2.19628e-08	11.9154
79142	2437	PHF23	ENSG00000040633	-0.681772	1.64121e-08	11.9082
80127	4115	BBOF1	ENSG00000119636	-1.11408	2.58404e-08	11.9034
100287932	1526	TIMM23	ENSG00000265354	-0.432452	1.66083e-08	11.9031
27153	3434	ZNF777	ENSG00000196453	-0.458659	1.8395e-08	11.9019
64224	3109	HERPUD2	ENSG00000122557	-0.354962	1.80601e-08	11.8967
9444	16622	QKI	ENSG00000112531	-0.233343	1.51376e-08	11.8929
3953	6901	LEPR	ENSG00000116678	0.850801	1.73403e-08	11.8877
8446	1639	DUSP11	ENSG00000144048	-0.528204	1.90206e-08	11.8868
2256	3411	FGF11	ENSG00000161958	2.6607	3.11879e-08	11.886
57479	6943	PRR12	ENSG00000126464	-0.445317	1.61804e-08	11.8847
9948	3257	WDR1	ENSG00000071127	-0.810966	1.50113e-08	11.884
7280	1621	TUBB2A	ENSG00000137267	-0.350984	1.60904e-08	11.8828
94121	4054	SYTL4	ENSG00000102362	0.817875	2.26651e-08	11.8802
92609	4791	TIMM50	ENSG00000105197	-0.461476	1.72197e-08	11.8777
197407	3640	ZNF48	ENSG00000180035	0.796695	2.33853e-08	11.8756
64844	3918	2020-03-07	ENSG00000136536	-0.320304	1.59346e-08	11.872
8623	4874	ASMTL	ENSG00000169093	0.564481	1.71763e-08	11.8689
2065	6193	ERBB3	ENSG00000065361	4.08567	3.16722e-08	11.8677
84243	3139	ZDHHC18	ENSG00000204160	0.30093	1.7608e-08	11.8652
3177	4179	SLC29A2	ENSG00000174669	1.96039	2.9454e-08	11.8625
28962	4816	OSTM1	ENSG00000081087	0.750683	1.63134e-08	11.8599
133522	11503	PPARGC1B	ENSG00000155846	2.09255	2.92157e-08	11.8583
3784	3507	KCNQ1	ENSG00000053918	4.70732	7.9479e-09	11.8566
9143	2051	SYNGR3	ENSG00000127561	3.4381	3.22254e-08	11.8527
51510	2070	CHMP5	ENSG00000086065	-0.251697	1.64557e-08	11.8493
128434	1966	VSTM2L	ENSG00000132821	2.32104	2.65489e-08	11.8456
91351	8130	DDX60L	ENSG00000181381	-0.453646	1.9385e-08	11.8444
51552	4363	RAB14	ENSG00000119396	-0.40801	1.60455e-08	11.843
27316	3419	RBMX	ENSG00000147274	-0.777942	1.63042e-08	11.8429
55388	4569	MCM10	ENSG00000065328	-1.21773	3.27452e-08	11.8376
10742	2894	RAI2	ENSG00000131831	5.09054	2.148e-08	11.8359
163255	3532	ZNF540	ENSG00000171817	1.85778	3.2308e-08	11.8347
60680	5602	CELF5	ENSG00000161082	5.91255	1.96428e-08	11.8279
55558	6756	PLXNA3	ENSG00000130827	-0.714807	1.60118e-08	11.8279
1363	2428	CPE	ENSG00000109472	1.31671	1.60904e-08	11.82
9538	2715	EI24	ENSG00000149547	-0.289655	1.64742e-08	11.8192
10524	2369	KAT5	ENSG00000172977	-0.848633	2.16176e-08	11.8169
7389	1477	UROD	ENSG00000126088	-0.478035	1.72421e-08	11.8106
10901	1341	DHRS4	ENSG00000157326	-0.651914	2.33853e-08	11.7996
5687	1283	PSMA6	ENSG00000100902	-0.366788	1.74434e-08	11.7989
84456	5433	L3MBTL3	ENSG00000198945	1.06989	1.9474e-08	11.7928
153642	3406	ARSK	ENSG00000164291	0.457095	2.1216e-08	11.7908
79789	12904	CLMN	ENSG00000165959	3.63799	2.24326e-08	11.7908
26521	1155	TIMM8B	ENSG00000150779	-0.375884	2.10808e-08	11.7833
60436	3624	TGIF2	ENSG00000118707	0.674275	2.29332e-08	11.7813
57455	5188	REXO1	ENSG00000079313	-0.326448	1.88951e-08	11.7771
202052	5102	DNAJC18	ENSG00000170464	0.558144	1.97769e-08	11.7753
89	3331	ACTN3	ENSG00000248746	4.51408	2.52254e-08	11.7742
79905	5198	TMC7	ENSG00000170537	1.54443	3.44569e-08	11.7536
7840	12925	ALMS1	ENSG00000116127	-0.953543	2.38342e-08	11.7496
10437	1028	IFI30	ENSG00000216490	1.8651	2.5014e-08	11.7457
563	1265	AZGP1	ENSG00000160862	5.38729	1.11195e-08	11.7446
11143	3764	KAT7	ENSG00000136504	-0.518554	1.95734e-08	11.7439
27339	2341	PRPF19	ENSG00000110107	-0.249901	1.77468e-08	11.7416
23336	7355	SYNM	ENSG00000182253	1.82199	2.19628e-08	11.7409
113829	2933	SLC35A4	ENSG00000176087	-0.556948	1.85144e-08	11.7382
7204	12108	TRIO	ENSG00000038382	-0.406804	1.69424e-08	11.7372
2824	4229	GPM6B	ENSG00000046653	1.79187	3.58307e-08	11.7344
26996	4111	GPR160	ENSG00000173890	2.46391	2.97565e-08	11.7337
8570	4274	KHSRP	ENSG00000088247	-0.33145	1.70863e-08	11.7316
11065	1259	UBE2C	ENSG00000175063	-2.6381	3.46907e-08	11.7167
5528	3064	PPP2R5D	ENSG00000112640	-0.419618	1.89059e-08	11.7101
3611	2186	ILK	ENSG00000166333	-0.479197	1.75004e-08	11.7093
2954	2180	GSTZ1	ENSG00000100577	-0.736807	2.68007e-08	11.7059
23191	5293	CYFIP1	ENSG00000273749	-0.458871	1.7608e-08	11.7054
7216	5639	TRO	ENSG00000067445	0.724277	2.01792e-08	11.704
83596	1904	BCL2L12	ENSG00000126453	-0.785389	2.85545e-08	11.6988
7384	1617	UQCRC1	ENSG00000010256	-0.331174	1.82149e-08	11.6903
92304	466	SCGB3A1	ENSG00000161055	3.86482	2.15523e-08	11.6877
56271	1282	BEX4	ENSG00000102409	0.907811	1.98982e-08	11.6872
51063	2982	CALHM2	ENSG00000138172	-0.560601	1.89059e-08	11.6816
58486	2741	ZBED5	ENSG00000236287	-0.423769	2.06873e-08	11.6785
10270	3543	AKAP8	ENSG00000105127	-0.417801	2.09812e-08	11.6741
57787	5243	MARK4	ENSG00000007047	0.518628	1.89059e-08	11.6676
102724164	1301	NA	NA	0.932078	3.01012e-08	11.667
65084	9080	TMEM135	ENSG00000166575	-0.383278	2.28863e-08	11.6633
478	3771	ATP1A3	ENSG00000105409	4.72432	3.44608e-08	11.6621
5116	11045	PCNT	ENSG00000160299	-0.484399	1.94587e-08	11.6562
7456	4995	WIPF1	ENSG00000115935	-0.648476	1.85245e-08	11.6559
22911	4415	WDR47	ENSG00000085433	0.502658	2.08426e-08	11.6553
342897	2421	NCCRP1	ENSG00000188505	6.32474	2.23956e-08	11.6552
10634	2729	GAS2L1	ENSG00000185340	0.52989	2.04072e-08	11.6541
10361	2123	NPM2	ENSG00000158806	3.96801	2.85564e-08	11.6524
3316	841	HSPB2	ENSG00000170276	-0.703443	2.48914e-08	11.6488
5585	3326	PKN1	ENSG00000123143	-0.225518	1.84395e-08	11.646
55728	11254	N4BP2	ENSG00000078177	-0.736043	2.73196e-08	11.6445
51084	3267	CRYL1	ENSG00000165475	0.892788	2.32073e-08	11.6419
25793	2353	FBXO7	ENSG00000100225	-0.29741	1.92842e-08	11.6394
23521	1181	RPL13A	ENSG00000142541	-0.387262	1.84203e-08	11.633
5794	4333	PTPRH	ENSG00000080031	1.5666	3.71513e-08	11.6246
5036	2626	PA2G4	ENSG00000170515	-0.276628	1.9937e-08	11.6176
283869	1016	NPW	ENSG00000183971	3.68406	3.89841e-08	11.6134
55173	2182	MRPS10	ENSG00000048544	-0.318827	2.18296e-08	11.6125
140733	5290	MACROD2	ENSG00000172264	1.7546	3.27832e-08	11.6094
84793	2509	FOXD2-AS1	ENSG00000237424	1.58277	3.92983e-08	11.6084
11171	1907	STRAP	ENSG00000023734	-0.543724	1.93488e-08	11.6048
387104	11818	SOGA3	ENSG00000255330	1.96011	3.02197e-08	11.603
92610	3124	TIFA	ENSG00000145365	1.14932	3.02197e-08	11.5943
7411	2044	VBP1	ENSG00000155959	-0.467416	2.19628e-08	11.5933
340120	4623	ANKRD34B	ENSG00000189127	3.2579	8.00882e-09	11.5898
4258	1411	MGST2	ENSG00000085871	1.12865	3.23024e-08	11.5838
[truncated: 5,802 more rows]

## Sheet: Supp Table 5
Supplementary Table 5. Compass in-silico prediction of differential metabolic flux in phenylbutyrate-treated Combined D,L-2HGA fibroblasts
wilcox_stat	wilcox_pval	cohens_d	adjusted_pval	metadata_r_id	reaction_name	formula	associated_genes	subsystem	EC_number	confidence
36	0.0021645	5.37741	0.00304006	2HBO	2-Hydroxybutyrate:NAD+ oxidoreductase	1.00 * 2-Hydroxybutyrate [c] + 1.00 * Nicotinamide adenine dinucleotide [c] --> 1.00 * proton [c] + 1.00 * 2-Oxobutanoate [c] + 1.00 * Nicotinamide adenine dinucleotide - reduced [c] LDHA; LDHAL6B; LDHB; LDHC; UEVLD	LDHA; LDHAL6B; LDHB; LDHC; UEVLD	Propanoate metabolism	1.1.1.27	4
31	0.0411255	1.42181	0.0504057	2HBO	2-Hydroxybutyrate:NAD+ oxidoreductase	1.00 * 2-Hydroxybutyrate [c] + 1.00 * Nicotinamide adenine dinucleotide [c] --> 1.00 * proton [c] + 1.00 * 2-Oxobutanoate [c] + 1.00 * Nicotinamide adenine dinucleotide - reduced [c] LDHA; LDHAL6B; LDHB; LDHC; UEVLD	LDHA; LDHAL6B; LDHB; LDHC; UEVLD	Propanoate metabolism	1.1.1.27	4
36	0.0021645	8.97671	0.00304006	34DHOXPEGOX	3,4-Dihydroxyphenylethyleneglycol:NAD+ oxidoreductase	1.00 * proton [c] + 1.00 * Nicotinamide adenine dinucleotide - reduced [c] + 1.00 * 3,4-Dihydroxymandelaldehyde [c] --> 1.00 * Nicotinamide adenine dinucleotide [c] + 1.00 * 3,4-Dihydroxyphenylethyleneglycol [c] ADH1; ADH4; ADH5; ADH6A; ADH7; ADHFE1	ADH1; ADH4; ADH5; ADH6A; ADH7; ADHFE1	Tyrosine metabolism	1.1.1.1	4
16	0.818182	-1.11079	0.858861	34DHPLACOX_NADP_	3,4-Dihydroxyphenylacetaldehyde:NADP+ oxidoreductase	1.00 * Water [c] + 1.00 * Nicotinamide adenine dinucleotide phosphate [c] + 1.00 * 3,4-Dihydroxyphenylacetaldehyde [c] --> 2.00 * proton [c] + 1.00 * Nicotinamide adenine dinucleotide phosphate - reduced [c] + 1.00 * (3,4-dihydroxyphenyl)acetate [c] ALDH3A1; ALDH3B1; ALDH3B3	ALDH3A1; ALDH3B1; ALDH3B3	Tyrosine metabolism	1.2.1.5	4
16	0.818182	-1.11079	0.858861	34DHPLACOX	3,4-Dihydroxyphenylacetaldehyde:NAD+ oxidoreductase	1.00 * Water [c] + 1.00 * Nicotinamide adenine dinucleotide [c] + 1.00 * 3,4-Dihydroxyphenylacetaldehyde [c] --> 2.00 * proton [c] + 1.00 * Nicotinamide adenine dinucleotide - reduced [c] + 1.00 * (3,4-dihydroxyphenyl)acetate [c] ALDH1A3; ALDH3A1; ALDH3B1; ALDH3B3	ALDH1A3; ALDH3A1; ALDH3B1; ALDH3B3	Tyrosine metabolism	1.2.1.5	4
16	0.818182	-1.16164	0.858861	34DHXMANDACOX_NADP_	3,4-Dihydroxymandelaldehyde:NADP+ oxidoreductase	1.00 * Water [c] + 1.00 * Nicotinamide adenine dinucleotide phosphate [c] + 1.00 * 3,4-Dihydroxymandelaldehyde [c] --> 2.00 * proton [c] + 1.00 * Nicotinamide adenine dinucleotide phosphate - reduced [c] + 1.00 * 3,4-Dihydroxymandelate [c] ALDH3B1; ALDH3B3	ALDH3B1; ALDH3B3	Tyrosine metabolism	1.2.1.5	4
16	0.818182	-1.16164	0.858861	34DHXMANDACOX	3,4-Dihydroxymandelaldehyde:NAD+ oxidoreductase	1.00 * Water [c] + 1.00 * Nicotinamide adenine dinucleotide [c] + 1.00 * 3,4-Dihydroxymandelaldehyde [c] --> 2.00 * proton [c] + 1.00 * Nicotinamide adenine dinucleotide - reduced [c] + 1.00 * 3,4-Dihydroxymandelate [c] ALDH1A3; ALDH3A1; ALDH3B1	ALDH1A3; ALDH3A1; ALDH3B1	Tyrosine metabolism	1.2.1.5	4
36	0.0021645	7.51495	0.00304006	34HPPOR	4-Hydroxyphenylpyruvate:oxygen oxidoreductase	1.00 * O2 [c] + 1.00 * 3-(4-hydroxyphenyl)pyruvate [c] --> 1.00 * carbon dioxide [c] + 1.00 * homogentisate [c] HPD	HPD	Tyrosine metabolism	1.13.11.27	4
36	0.0021645	3.58918	0.00304006	3DSPHR	3-Dehydrosphinganine reductase	1.00 * proton [c] + 1.00 * Nicotinamide adenine dinucleotide phosphate - reduced [c] + 1.00 * (2S)-1-hydroxy-3-oxooctadecan-2-aminium [c] --> 1.00 * Nicotinamide adenine dinucleotide phosphate [c] + 1.00 * sphinganine(1+) [c] KDSR	KDSR	Sphingolipid metabolism	1.1.1.102	4
36	0.0021645	4.55689	0.00304006	3HAO	3-hydroxyanthranilate 3,4-dioxygenase	1.00 * O2 [c] + 1.00 * 3-hydroxyanthranilate [c] --> 1.00 * proton [c] + 1.00 * cis,cis-2-amino-3-(3-oxoprop-1-enyl)but-2-enedioate [c] HAAO	HAAO	Tryptophan metabolism	1.13.11.6	4
35	0.004329	2.60574	0.00582391	3HLYTCL	3-Hydroxy-L-tyrosine carboxy-lyase	1.00 * proton [c] + 1.00 * L-dopa [c] --> 1.00 * carbon dioxide [c] + 1.00 * dopaminium(1+) [c] DDC	DDC	Tyrosine metabolism	4.1.1.28	4
31	0.0411255	1.8018	0.0504057	3SALACBOXL	3-Sulfino-L-alanine carboxy-lyase	2.00 * proton [c] + 1.00 * 3-Sulfino-L-alanine [c] --> 1.00 * carbon dioxide [c] + 1.00 * Hypotaurine [c] CSAD; GAD1; GAD2	CSAD; GAD1; GAD2	Taurine and hypotaurine metabolism	4.1.1.15	4
36	0.0021645	11.9517	0.00304006	41R1H2MAE12BOOX	4-[(1R)-1-Hydroxy-2-(methylamino)ethyl]-1,2-benzenediol:oxygen oxidoreductase(deaminating)(flavin-containing)	1.00 * Water [c] + 1.00 * O2 [c] + 1.00 * Adrenaline [c] --> 1.00 * Hydrogen peroxide [c] + 1.00 * 3,4-Dihydroxymandelaldehyde [c] + 1.00 * methylammonium [c] MAOA; MAOB	MAOA; MAOB	Tyrosine metabolism	1.4.3.4	4
36	0.0021645	8.97671	0.00304006	41R2A1H12BOOX	4-[(1R)-2-Amino-1-hydroxyethyl]-1,2-benzenediol:oxygen oxidoreductase(deaminating)(flavin-containing)	1.00 * Water [c] + 1.00 * O2 [c] + 1.00 * Norepinephrine [c] --> 1.00 * Hydrogen peroxide [c] + 1.00 * Ammonium [c] + 1.00 * 3,4-Dihydroxymandelaldehyde [c] MAOA; MAOB	MAOA; MAOB	Tyrosine metabolism	1.4.3.4	4
36	0.0021645	5.91995	0.00304006	5ADTSTSTERONESULT	5alpha-Dihydrotestosterone sulfotransferase	1.00 * (2R,3S,4R,5R)-5-(6-amino-9H-purin-9-yl)-4-hydroxy-2-({[(sulfonatooxy)phosphinato]oxy}methyl)oxolan-3-yl phosphate [c] + 1.00 * 17beta-hydroxy-5alpha-androstan-3-one [c] --> 1.00 * proton [c] + 1.00 * adenosine 3',5'-bismonophosphate(4-) [c] + 1.00 * 5alpha-Dihydrotestosterone sulfate [c] SULT1A1; SULT2A1	SULT1A1; SULT2A1	Steroid metabolism	2.8.2.2	4
36	0.0021645	3.15361	0.00304006	5HLTDL	5-Hydroxy-L-tryptophan decarboxy-lyase	1.00 * proton [c] + 1.00 * 5-hydroxy-L-tryptophan [c] --> 1.00 * carbon dioxide [c] + 1.00 * serotonin(1+) [c] DDC	DDC	Tryptophan metabolism	4.1.1.28	4
36	0.0021645	8.40598	0.00304006	A4GALTg	Lactosylceramide 4-alpha-galactosyltransferase	1.00 * galactosyl glucosyl ceramide [g] + 1.00 * UDP-D-galactose(2-) [g] --> 1.00 * proton [g] + 1.00 * trihexosyl ceramide [g] + 1.00 * UDP [g] A4GALT	A4GALT	Sphingolipid metabolism	2.4.1.228	4
34	0.00865801	1.87754	0.0113085	AACOAT	Acetoacetyl-CoA:acetate CoA-transferase	1.00 * ATP [c] + 1.00 * Coenzyme A [c] + 1.00 * acetoacetate [c] --> 1.00 * Acetoacetyl-CoA [c] + 1.00 * AMP [c] + 1.00 * Diphosphate [c] AACS	AACS	Propanoate metabolism	6.2.1.16	4
36	0.0021645	6.07112	0.00304006	AACTOOR	Aminoacetone:oxygen oxidoreductase(deaminating)(flavin-containing)	1.00 * Water [c] + 1.00 * O2 [c] + 1.00 * ammonioacetone [c] --> 1.00 * Hydrogen peroxide [c] + 1.00 * Ammonium [c] + 1.00 * methylglyoxal [c] AOC3	AOC3	Glycine, serine, alanine and threonine metabolism	1.4.3.6	4
33	0.0151515	1.76945	0.0191294	AATAi	2-aminoadipate transaminase, irreversible	1.00 * L-2-aminoadipate(1-) [c] + 1.00 * 2-Oxoglutarate [c] --> 1.00 * 2-oxoadipate(2-) [c] + 1.00 * L-glutamate(1-) [c] AADAT	AADAT	Lysine metabolism	2.6.1.39	4
36	0.0021645	4.24062	0.00304006	AATAi	2-aminoadipate transaminase, irreversible	1.00 * L-2-aminoadipate(1-) [c] + 1.00 * 2-Oxoglutarate [c] --> 1.00 * 2-oxoadipate(2-) [c] + 1.00 * L-glutamate(1-) [c] AADAT	AADAT	Lysine metabolism	2.6.1.39	4
36	0.0021645	3.28517	0.00304006	ABTArm	4-aminobutyrate transaminase, reversible (mitochondrial)	1.00 * 2-Oxoglutarate [m] + 1.00 * 4-Aminobutanoate [m] --> 1.00 * L-glutamate(1-) [m] + 1.00 * Succinic semialdehyde [m] ABAT	ABAT	Glutamate metabolism	2.6.19.4	4
36	0.0021645	3.99017	0.00304006	ABTArm	4-aminobutyrate transaminase, reversible (mitochondrial)	1.00 * 2-Oxoglutarate [m] + 1.00 * 4-Aminobutanoate [m] --> 1.00 * L-glutamate(1-) [m] + 1.00 * Succinic semialdehyde [m] ABAT	ABAT	Glutamate metabolism	2.6.19.4	4
36	0.0021645	5.71047	0.00304006	ACACT10m	acetyl-CoA C-acetyltransferase, mitochondrial	1.00 * Coenzyme A [m] + 1.00 * 2-methylacetoacetyl-CoA(4-) [m] --> 1.00 * Acetyl-CoA [m] + 1.00 * Propanoyl-CoA [m] ACAA2; ACAT1; HADHB	ACAA2; ACAT1; HADHB	Valine, leucine, and isoleucine metabolism	2.3.1.9	4
22	0.588745	0.282624	0.62666	ACACT10m	acetyl-CoA C-acetyltransferase, mitochondrial	1.00 * Coenzyme A [m] + 1.00 * 2-methylacetoacetyl-CoA(4-) [m] --> 1.00 * Acetyl-CoA [m] + 1.00 * Propanoyl-CoA [m] ACAA2; ACAT1; HADHB	ACAA2; ACAT1; HADHB	Valine, leucine, and isoleucine metabolism	2.3.1.9	4
32	0.025974	1.90481	0.0322458	ACACT1r	acetyl-CoA C-acetyltransferase	2.00 * Acetyl-CoA [c] --> 1.00 * Coenzyme A [c] + 1.00 * Acetoacetyl-CoA [c] ACAT3	ACAT3	Tryptophan metabolism	2.3.1.9	0
36	0.0021645	6.10057	0.00304006	ACACT1r	acetyl-CoA C-acetyltransferase	2.00 * Acetyl-CoA [c] --> 1.00 * Coenzyme A [c] + 1.00 * Acetoacetyl-CoA [c] ACAT3	ACAT3	Tryptophan metabolism	2.3.1.9	0
36	0.0021645	3.23879	0.00304006	ACACT1rm	acetyl-CoA C-acetyltransferase, mitochondrial	2.00 * Acetyl-CoA [m] --> 1.00 * Coenzyme A [m] + 1.00 * Acetoacetyl-CoA [m] ACAT1; HADHA; HADHB	ACAT1; HADHA; HADHB	Tryptophan metabolism	2.3.1.9	0
27	0.179654	0.643232	0.203431	ACACT1x	acetyl-CoA C-acetyltransferase, mitochondrial	2.00 * Acetyl-CoA [x] --> 1.00 * Acetoacetyl-CoA [x] + 1.00 * Coenzyme A [x] ACAT3	ACAT3	Cholesterol metabolism	2.3.1.9	4
36	0.0021645	7.02784	0.00304006	ACACT4p	acetyl-CoA C-acetyltransferase (octanoyl-CoA), peroxisomal	1.00 * Coenzyme A [x] + 1.00 * 3-Oxodecanoyl-CoA [x] --> 1.00 * Acetyl-CoA [x] + 1.00 * Octanoyl-CoA (n-C8:0CoA) [x] ACAA1B	ACAA1B	Fatty acid oxidation	2.3.1.16	4
36	0.0021645	7.02784	0.00304006	ACACT5p	acetyl-CoA C-acyltransferase (decanoyl-CoA), peroxisomal	1.00 * Coenzyme A [x] + 1.00 * 3-Oxododecanoyl-CoA [x] --> 1.00 * Acetyl-CoA [x] + 1.00 * Decanoyl-CoA (n-C10:0CoA) [x] ACAA1B	ACAA1B	Fatty acid oxidation	2.3.1.16	4
36	0.0021645	7.02784	0.00304006	ACACT6p	acetyl-CoA C-acetyltransferase (dodecanoyl), peroxisomal	1.00 * Coenzyme A [x] + 1.00 * 3-Oxotetradecanoyl-CoA [x] --> 1.00 * Acetyl-CoA [x] + 1.00 * Dodecanoyl-CoA (n-C12:0CoA) [x] ACAA1B	ACAA1B	Fatty acid oxidation	2.3.1.16	4
36	0.0021645	7.03818	0.00304006	ACACT7p	acetyl-CoA acyltransferase (tetradecanoyl-CoA), peroxisomal	1.00 * Coenzyme A [x] + 1.00 * 3-oxopalmitoyl-CoA(4-) [x] --> 1.00 * Acetyl-CoA [x] + 1.00 * Tetradecanoyl-CoA (n-C14:0CoA) [x] ACAA1B	ACAA1B	Fatty acid oxidation	2.3.1.16	4
36	0.0021645	4.24845	0.00304006	ACCOACm	Acetyl-Coa carboxylase, beta isoform	1.00 * Acetyl-CoA [m] + 1.00 * ATP [m] + 1.00 * Bicarbonate [m] --> 1.00 * proton [m] + 1.00 * ADP [m] + 1.00 * Malonyl-CoA [m] + 1.00 * hydrogenphosphate [m] ACACB	ACACB	Fatty acid oxidation	6.4.1.2	4
36	0.0021645	2.63341	0.00304006	ACCOAL	acetate-CoA ligase (ADP-forming)	1.00 * ATP [c] + 1.00 * Coenzyme A [c] + 1.00 * propionate [c] --> 1.00 * ADP [c] + 1.00 * hydrogenphosphate [c] + 1.00 * Propanoyl-CoA [c] ACSS2	ACSS2	Propanoate metabolism	6.2.1.13	4
35	0.004329	2.18143	0.00582391	ACGAM2E	N-acetylglucosamine 2-epimerase	1.00 * N-acetyl-D-glucosamine [c] --> 1.00 * N-acetyl-D-mannosamine [c] RENBP	RENBP	Aminosugar metabolism	5.1.3.8	4
36	0.0021645	16.8408	0.00304006	ACGAM2E	N-acetylglucosamine 2-epimerase	1.00 * N-acetyl-D-glucosamine [c] --> 1.00 * N-acetyl-D-mannosamine [c] RENBP	RENBP	Aminosugar metabolism	5.1.3.8	4
35	0.004329	2.18143	0.00582391	ACGAMK	N-acetylglucosamine kinase	1.00 * ATP [c] + 1.00 * N-acetyl-D-glucosamine [c] --> 1.00 * ADP [c] + 1.00 * proton [c] + 1.00 * N-acetyl-D-glucosamine 6-phosphate(2-) [c] NAGK	NAGK	Aminosugar metabolism	2.7.1.59	4
35	0.004329	2.18143	0.00582391	ACGAMPM	phosphoacetylglucosamine mutase	1.00 * N-acetyl-D-glucosamine 6-phosphate(2-) [c] --> 1.00 * N-Acetyl-D-glucosamine 1-phosphate [c] PGM3	PGM3	Aminosugar metabolism	5.4.2.3	4
36	0.0021645	3.86498	0.00304006	ACGPID	N-acetylglucosaminylphosphatidylinositol deacetylase	1.00 * Water [c] + 1.00 * 6-(N-acetyl-alpha-D-glucosaminyl)-1-phosphatidyl-1D-myo-inositol(1-) [c] --> 1.00 * acetate [c] + 1.00 * 6-(alpha-D-glucosaminyl)-1-phosphatidyl-1D-myo-inositol [c] PIGL	PIGL	Phosphatidylinositol phosphate metabolism	3.5.1.89	4
36	0.0021645	6.63486	0.00304006	ACHEe	Acetylcholinesterase	1.00 * Water [e] + 1.00 * acetylcholine [e] --> 1.00 * proton [e] + 1.00 * acetate [e] + 1.00 * Choline [e] ACHE	ACHE	Glycerophospholipid metabolism	3.1.1.7	4
36	0.0021645	6.59956	0.00304006	ACNAM9PL2	N-Acetylneuraminate 9-phosphate pyruvate-lyase (pyruvate-phosphorylating)	1.00 * Water [c] + 1.00 * Phosphoenolpyruvate [c] + 1.00 * D-Mannose 6-phosphate [c] --> 1.00 * hydrogenphosphate [c] + 1.00 * 2-keto-3-deoxy-D-glycero-D-galactononic acid 9-phosphate [c] NANS	NANS	Aminosugar metabolism	2.5.1.56	4
36	0.0021645	6.98515	0.00304006	ACNAM9PL	N-Acetylneuraminate 9-phosphate pyruvate-lyase (pyruvate-phosphorylating)	1.00 * Water [c] + 1.00 * N-acetyl-D-mannosamine 6-phosphate(2-) [c] + 1.00 * Phosphoenolpyruvate [c] --> 1.00 * hydrogenphosphate [c] + 1.00 * N-Acetylneuraminate 9-phosphate [c] NANS	NANS	Aminosugar metabolism	2.5.1.56	4
18	1	-0.206928	1	ACOAD10m	acyl-CoA dehydrogenase (2-methylbutanoyl-CoA), mitochondrial	1.00 * 2-methylbutanoyl-CoA(4-) [m] + 1.00 * Flavin adenine dinucleotide oxidized [m] --> 1.00 * 2-methylcrotonoyl-CoA(4-) [m] + 1.00 * Flavin adenine dinucleotide reduced [m] ACADM; ACADSB	ACADM; ACADSB	Valine, leucine, and isoleucine metabolism	1.3.99.12	4
32	0.025974	1.87418	0.0322458	ACOAD8m	acyl-CoA dehydrogenase (isovaleryl-CoA), mitochondrial	1.00 * Flavin adenine dinucleotide oxidized [m] + 1.00 * Isovaleryl-CoA [m] --> 1.00 * Flavin adenine dinucleotide reduced [m] + 1.00 * 3-methylbut-2-enoyl-CoA(4-) [m] IVD	IVD	Valine, leucine, and isoleucine metabolism	1.3.99.10	4
36	0.0021645	3.65527	0.00304006	ACOAD9m	acyl-CoA dehydrogenase (isobutyryl-CoA), mitochondrial	1.00 * Flavin adenine dinucleotide oxidized [m] + 1.00 * isobutyryl-CoA(4-) [m] --> 1.00 * Flavin adenine dinucleotide reduced [m] + 1.00 * 2-Methylprop-2-enoyl-CoA [m] ACAD8; ACADM	ACAD8; ACADM	Valine, leucine, and isoleucine metabolism	1.3.99.12	4
36	0.0021645	6.79711	0.00304006	ACOAHi	acetyl-CoA hydrolase	1.00 * Water [c] + 1.00 * Acetyl-CoA [c] --> 1.00 * proton [c] + 1.00 * Coenzyme A [c] + 1.00 * acetate [c] ACOT12	ACOT12	Pyruvate metabolism	3.1.2.1	0
36	0.0021645	10.0578	0.00304006	ACOAO7p	acyl-CoA oxidase (hexadecanoyl-CoA), peroxisomal	1.00 * Palmitoyl-CoA (n-C16:0CoA) [x] + 1.00 * O2 [x] --> 1.00 * Hydrogen peroxide [x] + 1.00 * trans-Hexadec-2-enoyl-CoA [x] ACOX1	ACOX1	Fatty acid oxidation	1.3.3.6	4
0	0.0021645	-4.27034	0.00304006	ACONTm	Aconitate hydratase	1.00 * Citrate [m] --> 1.00 * Isocitrate [m] ACO1; ACO2	ACO1; ACO2	Citric acid cycle	4.2.1.3	0
0	0.0021645	-4.27034	0.00304006	ACONTm	Aconitate hydratase	1.00 * Citrate [m] --> 1.00 * Isocitrate [m] ACO1; ACO2	ACO1; ACO2	Citric acid cycle	4.2.1.3	0
36	0.0021645	12.4267	0.00304006	ACOX2x	acyl-Coenzyme A oxidase 2, branched chain	1.00 * O2 [x] + 1.00 * Flavin adenine dinucleotide reduced [x] + 1.00 * 3alpha,7alpha,12alpha-Trihydroxy-5beta-cholestanoyl-CoA(S) [x] --> 1.00 * Flavin adenine dinucleotide oxidized [x] + 2.00 * Water [x] + 1.00 * 3alpha,7alpha,12alpha-Trihydroxy-5beta-cholest-24-enoyl-CoA [x] ACOX2	ACOX2	Bile acid synthesis	1.3.3.6	4
31	0.0411255	1.99503	0.0504057	ACS2	acetyl-CoA synthase (propionate)	1.00 * ATP [c] + 1.00 * Coenzyme A [c] + 1.00 * propionate [c] --> 1.00 * AMP [c] + 1.00 * Diphosphate [c] + 1.00 * Propanoyl-CoA [c] AACS; ACSS2	AACS; ACSS2	Propanoate metabolism	6.2.1.16	4
36	0.0021645	3.43198	0.00304006	ACS	acetyl-CoA synthetase	1.00 * ATP [c] + 1.00 * Coenzyme A [c] + 1.00 * acetate [c] --> 1.00 * AMP [c] + 1.00 * Diphosphate [c] + 1.00 * Acetyl-CoA [c] AACS; ACSS2	AACS; ACSS2	Glycolysis/gluconeogenesis	6.2.1.1	4
36	0.0021645	9.35336	0.00304006	ADA	Adenosine deaminase	1.00 * Water [c] + 1.00 * proton [c] + 1.00 * Adenosine [c] --> 1.00 * Ammonium [c] + 1.00 * Inosine [c] ADA	ADA	Purine catabolism	3.5.4.4	4
36	0.0021645	8.22132	0.00304006	ADAe	Adenosine deaminase, extracellular	1.00 * proton [e] + 1.00 * Water [e] + 1.00 * Adenosine [e] --> 1.00 * Inosine [e] + 1.00 * Ammonium [e] ADA	ADA	Purine catabolism	3.5.4.4	4
27	0.179654	0.836706	0.203431	ADK1m	adenylate kinase, mitochondrial	1.00 * ATP [m] + 1.00 * AMP [m] --> 2.00 * ADP [m] AK2; AK4	AK2; AK4	Nucleotide interconversion	2.7.4.3	4
27	0.179654	0.836706	0.203431	ADK1m	adenylate kinase, mitochondrial	1.00 * ATP [m] + 1.00 * AMP [m] --> 2.00 * ADP [m] AK2; AK4	AK2; AK4	Nucleotide interconversion	2.7.4.3	4
36	0.0021645	8.41104	0.00304006	ADKd	adenylate kinase (d form)	1.00 * dAMP(2-) [c] + 1.00 * dATP [c] --> 2.00 * dADP [c] AK5	AK5	Nucleotide interconversion	2.7.4.3	4
36	0.0021645	8.41104	0.00304006	ADKd	adenylate kinase (d form)	1.00 * dAMP(2-) [c] + 1.00 * dATP [c] --> 2.00 * dADP [c] AK5	AK5	Nucleotide interconversion	2.7.4.3	4
36	0.0021645	5.19407	0.00304006	ADMDC	adenosylmethionine decarboxylase	1.00 * proton [c] + 1.00 * S-Adenosyl-L-methionine [c] --> 1.00 * carbon dioxide [c] + 1.00 * S-Adenosylmethioninamine [c] AMD1	AMD1	Arginine and Proline Metabolism	4.1.1.50	4
36	0.0021645	6.91813	0.00304006	ADNCYC	adenylate cyclase	1.00 * ATP [c] --> 1.00 * Diphosphate [c] + 1.00 * 3',5'-cyclic AMP(1-) [c] ADCY1; ADCY10; ADCY2; ADCY3; ADCY4; ADCY5; ADCY6; ADCY7; ADCY8; ADCY9	ADCY1; ADCY10; ADCY2; ADCY3; ADCY4; ADCY5; ADCY6; ADCY7; ADCY8; ADCY9	Nucleotide interconversion	4.6.1.1	4
36	0.0021645	3.81951	0.00304006	ADPRDP	ADPribose diphosphatase	1.00 * Water [c] + 1.00 * ADPribose [c] --> 2.00 * proton [c] + 1.00 * AMP [c] + 1.00 * alpha-D-Ribose 5-phosphate [c] NUDT5	NUDT5	Nucleotide interconversion	3.6.1.13	4
36	0.0021645	5.58099	0.00304006	ADRNCPT1	carnitine O-palmitoyltransferase	1.00 * adrenyl coenzyme A [c] + 1.00 * L-Carnitine [c] --> 1.00 * Coenzyme A [c] + 1.00 * Adrenyl carnitine [c] CPT1A; CPT1B; CPT1C	CPT1A; CPT1B; CPT1C	Fatty acid oxidation	2.3.1.21	4
36	0.0021645	7.89602	0.00304006	ADSK	adenylyl-sulfate kinase	1.00 * ATP [c] + 1.00 * 5'-adenylyl sulfate(2-) [c] --> 1.00 * ADP [c] + 1.00 * proton [c] + 1.00 * (2R,3S,4R,5R)-5-(6-amino-9H-purin-9-yl)-4-hydroxy-2-({[(sulfonatooxy)phosphinato]oxy}methyl)oxolan-3-yl phosphate [c] PAPSS1; PAPSS2	PAPSS1; PAPSS2	Nucleotide interconversion	2.7.1.25	4
36	0.0021645	5.94913	0.00304006	ADSL1	adenylosuccinate lyase	1.00 * N6-(1,2-Dicarboxyethyl)-AMP [c] --> 1.00 * AMP [c] + 1.00 * Fumarate [c] ADSL	ADSL	Nucleotide interconversion	4.3.2.2	4
36	0.0021645	21.2775	0.00304006	ADSL2	adenylosuccinate lyase	1.00 * (S)-2-[5-Amino-1-(5-phospho-D-ribosyl)imidazole-4-carboxamido]succinate [c] --> 1.00 * Fumarate [c] + 1.00 * 5-Amino-1-(5-Phospho-D-ribosyl)imidazole-4-carboxamide [c] ADSL	ADSL	Purine synthesis	4.3.2.2	4
36	0.0021645	7.39207	0.00304006	AG13T10g	N-acetyllactosaminide beta-1,3-N-acetylglucosaminyltransferase, Golgi apparatus	1.00 * UDP-N-acetyl-alpha-D-glucosamine(2-) [g] + 1.00 * keratan sulfate I biosynthesis, precursor 18 [g] --> 1.00 * proton [g] + 1.00 * UDP [g] + 1.00 * keratan sulfate I biosynthesis, precursor 19 [g] B3GNT2; B3GNT3; B3GNT4; B3GNT7; B3GNT8; B3GNTL1; B4GAT1	B3GNT2; B3GNT3; B3GNT4; B3GNT7; B3GNT8; B3GNTL1; B4GAT1	Keratan sulfate synthesis	2.4.1.149	4
36	0.0021645	7.39207	0.00304006	AG13T11g	N-acetyllactosaminide beta-1,3-N-acetylglucosaminyltransferase, Golgi apparatus	1.00 * UDP-N-acetyl-alpha-D-glucosamine(2-) [g] + 1.00 * keratan sulfate I biosynthesis, precursor 21 [g] --> 1.00 * proton [g] + 1.00 * UDP [g] + 1.00 * keratan sulfate I biosynthesis, precursor 22 [g] B3GNT2; B3GNT3; B3GNT4; B3GNT7; B3GNT8; B3GNTL1; B4GAT1	B3GNT2; B3GNT3; B3GNT4; B3GNT7; B3GNT8; B3GNTL1; B4GAT1	Keratan sulfate synthesis	2.4.1.149	4
36	0.0021645	7.39207	0.00304006	AG13T12g	N-acetyllactosaminide beta-1,3-N-acetylglucosaminyltransferase, Golgi apparatus	1.00 * UDP-N-acetyl-alpha-D-glucosamine(2-) [g] + 1.00 * keratan sulfate I biosynthesis, precursor 24 [g] --> 1.00 * proton [g] + 1.00 * UDP [g] + 1.00 * keratan sulfate I biosynthesis, precursor 25 [g] B3GNT2; B3GNT3; B3GNT4; B3GNT7; B3GNT8; B3GNTL1; B4GAT1	B3GNT2; B3GNT3; B3GNT4; B3GNT7; B3GNT8; B3GNTL1; B4GAT1	Keratan sulfate synthesis	2.4.1.149	4
36	0.0021645	7.39207	0.00304006	AG13T13g	N-acetyllactosaminide beta-1,3-N-acetylglucosaminyltransferase, Golgi apparatus	1.00 * UDP-N-acetyl-alpha-D-glucosamine(2-) [g] + 1.00 * keratan sulfate I biosynthesis, precursor 27 [g] --> 1.00 * proton [g] + 1.00 * UDP [g] + 1.00 * keratan sulfate I biosynthesis, precursor 28 [g] B3GNT2; B3GNT3; B3GNT4; B3GNT7; B3GNT8; B3GNTL1; B4GAT1	B3GNT2; B3GNT3; B3GNT4; B3GNT7; B3GNT8; B3GNTL1; B4GAT1	Keratan sulfate synthesis	2.4.1.149	4
36	0.0021645	7.39207	0.00304006	AG13T14g	N-acetyllactosaminide beta-1,3-N-acetylglucosaminyltransferase, Golgi apparatus	1.00 * UDP-N-acetyl-alpha-D-glucosamine(2-) [g] + 1.00 * keratan sulfate I biosynthesis, precursor 30 [g] --> 1.00 * proton [g] + 1.00 * UDP [g] + 1.00 * keratan sulfate I biosynthesis, precursor 31 [g] B3GNT2; B3GNT3; B3GNT4; B3GNT7; B3GNT8; B3GNTL1; B4GAT1	B3GNT2; B3GNT3; B3GNT4; B3GNT7; B3GNT8; B3GNTL1; B4GAT1	Keratan sulfate synthesis	2.4.1.149	4
36	0.0021645	7.39207	0.00304006	AG13T15g	N-acetyllactosaminide beta-1,3-N-acetylglucosaminyltransferase, Golgi apparatus	1.00 * UDP-N-acetyl-alpha-D-glucosamine(2-) [g] + 1.00 * keratan sulfate I biosynthesis, precursor 33 [g] --> 1.00 * proton [g] + 1.00 * UDP [g] + 1.00 * keratan sulfate I biosynthesis, precursor 34 [g] B3GNT2; B3GNT3; B3GNT4; B3GNT7; B3GNT8; B3GNTL1; B4GAT1	B3GNT2; B3GNT3; B3GNT4; B3GNT7; B3GNT8; B3GNTL1; B4GAT1	Keratan sulfate synthesis	2.4.1.149	4
36	0.0021645	6.07256	0.00304006	AG13T16g	N-acetyllactosaminide beta-1,3-N-acetylglucosaminyltransferase, Golgi apparatus	1.00 * UDP-N-acetyl-alpha-D-glucosamine(2-) [g] + 1.00 * keratan sulfate II boisynthesis, precursor 2 [g] --> 1.00 * proton [g] + 1.00 * UDP [g] + 1.00 * keratan sulfate II biosynthesis, precursor 3 [g] B3GNT2; B3GNT3; B3GNT4; B3GNT7; B3GNT8; B3GNTL1; B4GAT1	B3GNT2; B3GNT3; B3GNT4; B3GNT7; B3GNT8; B3GNTL1; B4GAT1	Keratan sulfate synthesis	2.4.1.149	4
36	0.0021645	6.07256	0.00304006	AG13T17g	N-acetyllactosaminide beta-1,3-N-acetylglucosaminyltransferase, Golgi apparatus	1.00 * UDP-N-acetyl-alpha-D-glucosamine(2-) [g] + 1.00 * keratan sulfate II biosynthesis, precursor 4 [g] --> 1.00 * proton [g] + 1.00 * UDP [g] + 1.00 * keratan sulfate II biosynthesis, precursor 5 [g] B3GNT2; B3GNT3; B3GNT4; B3GNT7; B3GNT8; B3GNTL1; B4GAT1	B3GNT2; B3GNT3; B3GNT4; B3GNT7; B3GNT8; B3GNTL1; B4GAT1	Keratan sulfate synthesis	2.4.1.149	4
36	0.0021645	6.07256	0.00304006	AG13T18g	N-acetyllactosaminide beta-1,3-N-acetylglucosaminyltransferase, Golgi apparatus	1.00 * UDP-N-acetyl-alpha-D-glucosamine(2-) [g] + 1.00 * keratan sulfate II biosynthesis, precursor 7 [g] --> 1.00 * proton [g] + 1.00 * UDP [g] + 1.00 * keratan sulfate II biosynthesis, precursor 8 [g] B3GNT2; B3GNT3; B3GNT4; B3GNT7; B3GNT8; B3GNTL1; B4GAT1	B3GNT2; B3GNT3; B3GNT4; B3GNT7; B3GNT8; B3GNTL1; B4GAT1	Keratan sulfate synthesis	2.4.1.149	4
36	0.0021645	6.65814	0.00304006	AG13T1g	N-acetyllactosaminide beta-1,3-N-acetylglucosaminyltransferase, Golgi apparatus	1.00 * UDP-N-acetyl-alpha-D-glucosamine(2-) [g] + 1.00 * keratan sulfate II biosynthesis, precursor 2 [g] --> 1.00 * proton [g] + 1.00 * UDP [g] + 1.00 * keratan sulfate II biosynthesis, precursor 3 [g] B3GNT2; B3GNT3; B3GNT4; B3GNT7; B3GNT8; B3GNTL1; B4GAT1	B3GNT2; B3GNT3; B3GNT4; B3GNT7; B3GNT8; B3GNTL1; B4GAT1	Keratan sulfate synthesis	2.4.1.149	4
36	0.0021645	6.65814	0.00304006	AG13T2g	N-acetyllactosaminide beta-1,3-N-acetylglucosaminyltransferase, Golgi apparatus	1.00 * UDP-N-acetyl-alpha-D-glucosamine(2-) [g] + 1.00 * keratan sulfate II biosynthesis, precursor 4 [g] --> 1.00 * proton [g] + 1.00 * UDP [g] + 1.00 * keratan sulfate II biosynthesis, precursor 5 [g] B3GNT2; B3GNT3; B3GNT4; B3GNT7; B3GNT8; B3GNTL1; B4GAT1	B3GNT2; B3GNT3; B3GNT4; B3GNT7; B3GNT8; B3GNTL1; B4GAT1	Keratan sulfate synthesis	2.4.1.149	4
36	0.0021645	6.65814	0.00304006	AG13T3g	N-acetyllactosaminide beta-1,3-N-acetylglucosaminyltransferase, Golgi apparatus	1.00 * UDP-N-acetyl-alpha-D-glucosamine(2-) [g] + 1.00 * keratan sulfate II biosynthesis, precursor 7 [g] --> 1.00 * proton [g] + 1.00 * UDP [g] + 1.00 * keratan sulfate II biosynthesis, precursor 8 [g] B3GNT2; B3GNT3; B3GNT4; B3GNT7; B3GNT8; B3GNTL1; B4GAT1	B3GNT2; B3GNT3; B3GNT4; B3GNT7; B3GNT8; B3GNTL1; B4GAT1	Keratan sulfate synthesis	2.4.1.149	4
36	0.0021645	7.39207	0.00304006	AG13T4g	N-acetyllactosaminide beta-1,3-N-acetylglucosaminyltransferase, Golgi apparatus	1.00 * UDP-N-acetyl-alpha-D-glucosamine(2-) [g] + 1.00 * keratan sulfate I biosynthesis, precursor 1 [g] --> 1.00 * proton [g] + 1.00 * UDP [g] + 1.00 * keratan sulfate I biosynthesis, precursor 2 [g] B3GNT2; B3GNT3; B3GNT4; B3GNT7; B3GNT8; B3GNTL1; B4GAT1	B3GNT2; B3GNT3; B3GNT4; B3GNT7; B3GNT8; B3GNTL1; B4GAT1	Keratan sulfate synthesis	2.4.1.149	4
36	0.0021645	7.39207	0.00304006	AG13T5g	N-acetyllactosaminide beta-1,3-N-acetylglucosaminyltransferase, Golgi apparatus	1.00 * UDP-N-acetyl-alpha-D-glucosamine(2-) [g] + 1.00 * keratan sulfate I biosynthesis, precursor 3 [g] --> 1.00 * proton [g] + 1.00 * UDP [g] + 1.00 * keratan sulfate I biosynthesis, precursor 4 [g] B3GNT2; B3GNT3; B3GNT4; B3GNT7; B3GNT8; B3GNTL1; B4GAT1	B3GNT2; B3GNT3; B3GNT4; B3GNT7; B3GNT8; B3GNTL1; B4GAT1	Keratan sulfate synthesis	2.4.1.149	4
36	0.0021645	7.39207	0.00304006	AG13T6g	N-acetyllactosaminide beta-1,3-N-acetylglucosaminyltransferase, Golgi apparatus	1.00 * UDP-N-acetyl-alpha-D-glucosamine(2-) [g] + 1.00 * keratan sulfate I biosynthesis, precursor 6 [g] --> 1.00 * proton [g] + 1.00 * UDP [g] + 1.00 * keratan sulfate I biosynthesis, precursor 7 [g] B3GNT2; B3GNT3; B3GNT4; B3GNT7; B3GNT8; B3GNTL1; B4GAT1	B3GNT2; B3GNT3; B3GNT4; B3GNT7; B3GNT8; B3GNTL1; B4GAT1	Keratan sulfate synthesis	2.4.1.149	4
36	0.0021645	7.39207	0.00304006	AG13T7g	N-acetyllactosaminide beta-1,3-N-acetylglucosaminyltransferase, Golgi apparatus	1.00 * UDP-N-acetyl-alpha-D-glucosamine(2-) [g] + 1.00 * keratan sulfate I biosynthesis, precursor 9 [g] --> 1.00 * proton [g] + 1.00 * UDP [g] + 1.00 * keratan sulfate I biosynthesis, precursor 10 [g] B3GNT2; B3GNT3; B3GNT4; B3GNT7; B3GNT8; B3GNTL1; B4GAT1	B3GNT2; B3GNT3; B3GNT4; B3GNT7; B3GNT8; B3GNTL1; B4GAT1	Keratan sulfate synthesis	2.4.1.149	4
36	0.0021645	7.39207	0.00304006	AG13T8g	N-acetyllactosaminide beta-1,3-N-acetylglucosaminyltransferase, Golgi apparatus	1.00 * UDP-N-acetyl-alpha-D-glucosamine(2-) [g] + 1.00 * keratan sulfate I biosynthesis, precursor 12 [g] --> 1.00 * proton [g] + 1.00 * UDP [g] + 1.00 * keratan sulfate I biosynthesis, precursor 13 [g] B3GNT2; B3GNT3; B3GNT4; B3GNT7; B3GNT8; B3GNTL1; B4GAT1	B3GNT2; B3GNT3; B3GNT4; B3GNT7; B3GNT8; B3GNTL1; B4GAT1	Keratan sulfate synthesis	2.4.1.149	4
36	0.0021645	7.39207	0.00304006	AG13T9g	N-acetyllactosaminide beta-1,3-N-acetylglucosaminyltransferase, Golgi apparatus	1.00 * UDP-N-acetyl-alpha-D-glucosamine(2-) [g] + 1.00 * keratan sulfate I biosynthesis, precursor 15 [g] --> 1.00 * proton [g] + 1.00 * UDP [g] + 1.00 * keratan sulfate I biosynthesis, precursor 16 [g] B3GNT2; B3GNT3; B3GNT4; B3GNT7; B3GNT8; B3GNTL1; B4GAT1	B3GNT2; B3GNT3; B3GNT4; B3GNT7; B3GNT8; B3GNTL1; B4GAT1	Keratan sulfate synthesis	2.4.1.149	4
36	0.0021645	3.57136	0.00304006	AGMTm	agmatinase (m)	1.00 * Water [m] + 1.00 * agmatinium(2+) [m] --> 1.00 * Putrescine [m] + 1.00 * Urea [m] AGMAT	AGMAT	Arginine and Proline Metabolism	3.5.3.11	4
36	0.0021645	4.69147	0.00304006	AGPAT1	1-acylglycerol-3-phosphate O-acyltransferase 1	1.00 * R total 2 coenzyme A [c] + 1.00 * lysophosphatidic acid [c] --> 1.00 * Coenzyme A [c] + 1.00 * phosphatidate(2-) [c] AGPAT1; AGPAT2; AGPAT3; AGPAT4; AGPAT5; GPAT4; MBOAT2	AGPAT1; AGPAT2; AGPAT3; AGPAT4; AGPAT5; GPAT4; MBOAT2	Triacylglycerol synthesis	2.3.1.51	4
36	0.0021645	3.10842	0.00304006	AGTim	alanine-glyoxylate transaminase (irreversible), mitochondrial	1.00 * L-alanine [m] + 1.00 * glyoxylate [m] --> 1.00 * pyruvate [m] + 1.00 * Glycine [m] AGXT2; ETNPPL	AGXT2; ETNPPL	Alanine and aspartate metabolism	2.6.1.44	4
9	0.179654	-1.11762	0.203431	AGTix	alanine-glyoxylate transaminase (irreversible), (peroxisomal)	1.00 * L-alanine [x] + 1.00 * glyoxylate [x] --> 1.00 * Glycine [x] + 1.00 * pyruvate [x] AGXT	AGXT	Alanine and aspartate metabolism	2.6.1.44	4
36	0.0021645	5.03074	0.00304006	AHC	adenosylhomocysteinase	1.00 * Water [c] + 1.00 * S-Adenosyl-L-homocysteine [c] --> 1.00 * Adenosine [c] + 1.00 * L-homocysteine [c] AHCYL1; GM4737	AHCYL1; GM4737	Methionine and cysteine metabolism	3.3.1.1	4
36	0.0021645	7.79815	0.00304006	AHEXASE2ly	beta-N-acetylhexosaminidase, lysosomal	3.00 * Water [l] + 1.00 * reducing GlcNAc removed form of n2m2nmasn (w/o peptide) [l] --> 1.00 * (alpha-D-mannosyl)2-beta-D-mannosyl-N-acetylglucosamine [l] + 3.00 * N-acetyl-D-glucosamine [l] HEXA; HEXB	HEXA; HEXB	N-glycan degradation	3.2.1.52	4
36	0.0021645	7.10173	0.00304006	AHEXASEly	beta-N-acetylhexosaminidase, lysosomal	2.00 * Water [l] + 1.00 * de-Fuc, reducing GlcNAc removed, de-Sia, de-Gal form of PA6 (w/o peptide linkage) [l] --> 1.00 * (alpha-D-mannosyl)2-beta-D-mannosyl-N-acetylglucosamine [l] + 2.00 * N-acetyl-D-glucosamine [l] HEXA; HEXB	HEXA; HEXB	N-glycan degradation	3.2.1.52	4
36	0.0021645	7.52436	0.00304006	AICART	phosphoribosylaminoimidazolecarboxamide formyltransferase	1.00 * 10-Formyltetrahydrofolate [c] + 1.00 * 5-Amino-1-(5-Phospho-D-ribosyl)imidazole-4-carboxamide [c] --> 1.00 * 5-Formamido-1-(5-phospho-D-ribosyl)imidazole-4-carboxamide [c] + 1.00 * 5,6,7,8-Tetrahydrofolate [c] ATIC	ATIC	Purine synthesis	2.1.2.3	4
36	0.0021645	15.3608	0.00304006	AICART	phosphoribosylaminoimidazolecarboxamide formyltransferase	1.00 * 10-Formyltetrahydrofolate [c] + 1.00 * 5-Amino-1-(5-Phospho-D-ribosyl)imidazole-4-carboxamide [c] --> 1.00 * 5-Formamido-1-(5-phospho-D-ribosyl)imidazole-4-carboxamide [c] + 1.00 * 5,6,7,8-Tetrahydrofolate [c] ATIC	ATIC	Purine synthesis	2.1.2.3	4
36	0.0021645	5.48013	0.00304006	AKGDm	2-oxoglutarate dehydrogenase	1.00 * 2-Oxoglutarate [m] + 1.00 * Coenzyme A [m] + 1.00 * Nicotinamide adenine dinucleotide [m] --> 1.00 * carbon dioxide [m] + 1.00 * Nicotinamide adenine dinucleotide - reduced [m] + 1.00 * Succinyl-CoA [m] DLD; DLST; OGDH; PDHX	DLD; DLST; OGDH; PDHX	Citric acid cycle	2.3.1.61	0
36	0.0021645	10.0625	0.00304006	AKR1C1	aldo-keto reductase family 1, member C1 (chlordecone reductase; 3-alpha hydroxysteroid dehydrogenase, type I; dihydrodiol dehydrogenase 4)	1.00 * proton [c] + 1.00 * Nicotinamide adenine dinucleotide phosphate - reduced [c] + 1.00 * progesterone [c] --> 1.00 * Nicotinamide adenine dinucleotide phosphate [c] + 1.00 * (20S)-20-hydroxypregn-4-en-3-one [c] AKR1C6	AKR1C6	Steroid metabolism	1.3.1.20	4
26	0.24026	0.733467	0.268574	AKR1C41	aldo-keto reductase family 1, member C4 (chlordecone reductase; 3-alpha hydroxysteroid dehydrogenase, type I; dihydrodiol dehydrogenase 4)	1.00 * proton [c] + 1.00 * Nicotinamide adenine dinucleotide - reduced [c] + 1.00 * 7alpha-hydroxy-5beta-cholestan-3-one [c] --> 1.00 * Nicotinamide adenine dinucleotide [c] + 1.00 * 5beta-cholestane-3alpha,7alpha-diol [c] AKR1C6	AKR1C6	Bile acid synthesis	1.1.1.50	4
26	0.24026	0.733467	0.268574	AKR1C42	aldo-keto reductase family 1, member C4 (chlordecone reductase; 3-alpha hydroxysteroid dehydrogenase, type I; dihydrodiol dehydrogenase 4)	1.00 * proton [c] + 1.00 * Nicotinamide adenine dinucleotide - reduced [c] + 1.00 * 7alpha,12alpha-dihydroxy-5beta-cholestan-3-one [c] --> 1.00 * Nicotinamide adenine dinucleotide [c] + 1.00 * 5beta-cholestane-3alpha,7alpha,12alpha-triol [c] AKR1C6	AKR1C6	Bile acid synthesis	1.1.1.50	4
36	0.0021645	11.2029	0.00304006	AKR1D2	aldo-keto reductase family 1, member D1 (delta 4-3-ketosteroid-5-beta-reductase)	1.00 * proton [c] + 1.00 * Nicotinamide adenine dinucleotide phosphate - reduced [c] + 1.00 * 7alpha,12alpha-Dihydroxycholest-4-en-3-one [c] --> 1.00 * Nicotinamide adenine dinucleotide phosphate [c] + 1.00 * 7alpha,12alpha-dihydroxy-5beta-cholestan-3-one [c] AKR1D1	AKR1D1	Bile acid synthesis	1.3.99.6	4
25	0.309524	0.832358	0.33962	AKR1D	aldo-keto reductase family 1, member D1 (delta 4-3-ketosteroid-5-beta-reductase)	1.00 * proton [c] + 1.00 * Nicotinamide adenine dinucleotide phosphate - reduced [c] + 1.00 * 7alpha-hydroxycholest-4-en-3-one [c] --> 1.00 * Nicotinamide adenine dinucleotide phosphate [c] + 1.00 * 7alpha-hydroxy-5beta-cholestan-3-one [c] AKR1D1	AKR1D1	Bile acid synthesis	1.3.99.6	4
0	0.0021645	-2.30153	0.00304006	ALATA_L	L-alanine transaminase	1.00 * 2-Oxoglutarate [c] + 1.00 * L-alanine [c] --> 1.00 * pyruvate [c] + 1.00 * L-glutamate(1-) [c] GPT; GPT2	GPT; GPT2	Glutamate metabolism	2.6.1.2	4
0	0.0021645	-3.79728	0.00304006	ALATA_L	L-alanine transaminase	1.00 * 2-Oxoglutarate [c] + 1.00 * L-alanine [c] --> 1.00 * pyruvate [c] + 1.00 * L-glutamate(1-) [c] GPT; GPT2	GPT; GPT2	Glutamate metabolism	2.6.1.2	4
22	0.588745	0.324623	0.62666	ALCD2if	alcohol dehydrogenase, forward rxn (ethanol -> acetaldehyde)	1.00 * Nicotinamide adenine dinucleotide [c] + 1.00 * ethanol [c] --> 1.00 * proton [c] + 1.00 * Nicotinamide adenine dinucleotide - reduced [c] + 1.00 * acetaldehyde [c] ADH1; ADH4; ADH5; ADH6A; ADH7; ADHFE1; ZADH2	ADH1; ADH4; ADH5; ADH6A; ADH7; ADHFE1; ZADH2	Glycolysis/gluconeogenesis	1.1.1.1	0
29	0.0930736	0.884166	0.110717	ALCD2yf	alcohol dehydrogenase (ethanol, NADP), forward reaction	1.00 * Nicotinamide adenine dinucleotide phosphate [c] + 1.00 * ethanol [c] --> 1.00 * proton [c] + 1.00 * Nicotinamide adenine dinucleotide phosphate - reduced [c] + 1.00 * acetaldehyde [c] AKR1A1	AKR1A1	Glycolysis/gluconeogenesis	1.1.1.2	0
36	0.0021645	4.61395	0.00304006	ALDD2x	aldehyde dehydrogenase (acetaldehyde, NAD)	1.00 * Water [c] + 1.00 * Nicotinamide adenine dinucleotide [c] + 1.00 * acetaldehyde [c] --> 2.00 * proton [c] + 1.00 * Nicotinamide adenine dinucleotide - reduced [c] + 1.00 * acetate [c] ALDH1A1; ALDH1A2; ALDH1A3; ALDH1B1; ALDH3A1; ALDH3A2; ALDH3B1; ALDH3B3; ALDH7A1; ALDH9A1	ALDH1A1; ALDH1A2; ALDH1A3; ALDH1B1; ALDH3A1; ALDH3A2; ALDH3B1; ALDH3B3; ALDH7A1; ALDH9A1	Glycolysis/gluconeogenesis	1.2.1.3	0
36	0.0021645	4.33789	0.00304006	ALDD2xm	aldehyde dehydrogenase (acetylaldehyde, NAD), mitochondrial	1.00 * Water [m] + 1.00 * Nicotinamide adenine dinucleotide [m] + 1.00 * acetaldehyde [m] --> 2.00 * proton [m] + 1.00 * Nicotinamide adenine dinucleotide - reduced [m] + 1.00 * acetate [m] ALDH1B1; ALDH2	ALDH1B1; ALDH2	Glycolysis/gluconeogenesis	1.2.1.3	0
36	0.0021645	4.92605	0.00304006	ALDD2y	aldehyde dehydrogenase (acetaldehyde, NADP)	1.00 * Water [c] + 1.00 * Nicotinamide adenine dinucleotide phosphate [c] + 1.00 * acetaldehyde [c] --> 2.00 * proton [c] + 1.00 * Nicotinamide adenine dinucleotide phosphate - reduced [c] + 1.00 * acetate [c] ALDH1A2; ALDH1B1; ALDH3A1; ALDH3A2; ALDH3B1; ALDH3B3; ALDH9A1	ALDH1A2; ALDH1B1; ALDH3A1; ALDH3A2; ALDH3B1; ALDH3B3; ALDH9A1	Glycolysis/gluconeogenesis	1.2.1.4	0
27	0.179654	1.33454	0.203431	ALOX52	Arachidonate 5-lipoxygenase	1.00 * 5(S)-HPETE(1-) [c] --> 1.00 * Water [c] + 1.00 * leukotriene A4(1-) [c] ALOX5	ALOX5	Eicosanoid metabolism	1.13.11.34	4
36	0.0021645	6.33228	0.00304006	ALOX5	Arachidonate 5-lipoxygenase	1.00 * O2 [c] + 1.00 * arachidonate [c] --> 1.00 * 5(S)-HPETE(1-) [c] ALOX5	ALOX5	Eicosanoid metabolism	1.13.11.34	4
2	0.00865801	-1.80031	0.0113085	ALR2	aldose reductase (methylglyoxal)	1.00 * proton [c] + 1.00 * Nicotinamide adenine dinucleotide phosphate - reduced [c] + 1.00 * methylglyoxal [c] --> 1.00 * Nicotinamide adenine dinucleotide phosphate [c] + 1.00 * hydroxyacetone [c] AKR1A1; AKR1B3; AKR7A5	AKR1A1; AKR1B3; AKR7A5	Pyruvate metabolism	1.1.1.21	4
2	0.00865801	-1.80031	0.0113085	ALR3	aldose reductase (acetol)	1.00 * proton [c] + 1.00 * Nicotinamide adenine dinucleotide phosphate - reduced [c] + 1.00 * hydroxyacetone [c] --> 1.00 * Nicotinamide adenine dinucleotide phosphate [c] + 1.00 * (S)-propane-1,2-diol [c] AKR1A1; AKR1B3; AKR7A5	AKR1A1; AKR1B3; AKR7A5	Pyruvate metabolism	1.1.1.21	4
36	0.0021645	12.4267	0.00304006	AMACRp	alpha-methylacyl-CoA racemase	1.00 * (25R)-3alpha,7alpha,12alpha-trihydroxy-5beta-cholestan-26-oyl-CoA(4-) [x] --> 1.00 * 3alpha,7alpha,12alpha-Trihydroxy-5beta-cholestanoyl-CoA(S) [x] AMACR	AMACR	Bile acid synthesis	5.1.99.4	4
36	0.0021645	6.98515	0.00304006	AMANK	N-acetyl-D-mannosamine kinase	1.00 * ATP [c] + 1.00 * N-acetyl-D-mannosamine [c] --> 1.00 * ADP [c] + 1.00 * proton [c] + 1.00 * N-acetyl-D-mannosamine 6-phosphate(2-) [c] GNE; NAGK	GNE; NAGK	Aminosugar metabolism	2.7.1.60	4
36	0.0021645	7.90177	0.00304006	AMPDA	Adenosine monophosphate deaminase	1.00 * Water [c] + 1.00 * proton [c] + 1.00 * AMP [c] --> 1.00 * Ammonium [c] + 1.00 * IMP [c] AMPD1; AMPD2; AMPD3	AMPD1; AMPD2; AMPD3	Nucleotide interconversion	3.5.4.6	4
36	0.0021645	3.34001	0.00304006	AMPTASECGe	alanyl aminopeptidase (cys-gly) (e)	1.00 * Water [e] + 1.00 * L-cysteinylglycine [e] --> 1.00 * L-cysteine [e] + 1.00 * Glycine [e] ANPEP	ANPEP	Glutathione metabolism	3.4.11.2	4
36	0.0021645	3.94343	0.00304006	AMY1e	alpha-amylase, extracellular (strch1 -> strch2)	8.00 * Water [e] + 1.00 * starch, structure 1 (1,6-{7[1,4-Glc], 4[1,4-Glc]}) [e] --> 8.00 * D-glucose [e] + 1.00 * starch, structure 2 (1,6-{2[1,4-Glc], [1,4-Glc]}) [e] AMY2A5; SLC3A1; SLC3A2; SLC7A9	AMY2A5; SLC3A1; SLC3A2; SLC7A9	Starch and sucrose metabolism	3.2.1.1	0
36	0.0021645	3.94343	0.00304006	AMY2e	alpha-amylase, extracellular (glygn2 -> glygn4)	8.00 * Water [e] + 1.00 * glycogen, structure 2 (glycogenin-1,6-{7[1,4-Glc], 4[1,4-Glc]}) [e] --> 8.00 * D-glucose [e] + 1.00 * glycogen, structure 4 (glycogenin-1,6-{2[1,4-Glc], [1,4-Glc]}) [e] AMY2A5; SLC3A1; SLC3A2; SLC7A9	AMY2A5; SLC3A1; SLC3A2; SLC7A9	Starch and sucrose metabolism	3.2.1.1	0
30	0.0649351	1.4369	0.0781394	ARABR	arabinose reductase	1.00 * proton [c] + 1.00 * Nicotinamide adenine dinucleotide phosphate - reduced [c] + 1.00 * L-arabinose [c] --> 1.00 * Nicotinamide adenine dinucleotide phosphate [c] + 1.00 * L-arabinitol [c] AKR1A1; AKR1B3; AKR7A5	AKR1A1; AKR1B3; AKR7A5	Pentose phosphate pathway	1.1.1.21	4
36	0.0021645	5.1372	0.00304006	ARACHCPT1	carnitine transferase	1.00 * L-Carnitine [c] + 1.00 * arachidyl coenzyme A [c] --> 1.00 * Coenzyme A [c] + 1.00 * arachidyl carnitine [c] CPT1A; CPT1B; CPT1C	CPT1A; CPT1B; CPT1C	Fatty acid oxidation	2.3.1.21	4
36	0.0021645	3.57136	0.00304006	ARGDCm	arginine decarboxylase (m)	1.00 * proton [m] + 1.00 * L-argininium(1+) [m] --> 1.00 * carbon dioxide [m] + 1.00 * agmatinium(2+) [m] AZIN2	AZIN2	Arginine and Proline Metabolism	4.1.1.19	4
36	0.0021645	7.30137	0.00304006	ARGN	arginase	1.00 * Water [c] + 1.00 * L-argininium(1+) [c] --> 1.00 * Ornithine [c] + 1.00 * Urea [c] ARG1; ARG2	ARG1; ARG2	Urea cycle	3.5.3.1	4
33	0.0151515	1.84002	0.0191294	ARGNm	arginase (m)	1.00 * Water [m] + 1.00 * L-argininium(1+) [m] --> 1.00 * Urea [m] + 1.00 * Ornithine [m] ARG2	ARG2	Urea cycle	3.5.3.1	4
36	0.0021645	11.444	0.00304006	ARGSL	argininosuccinate lyase	1.00 * N(omega)-(L-Arginino)succinate [c] --> 1.00 * Fumarate [c] + 1.00 * L-argininium(1+) [c] No genes		Alanine and aspartate metabolism	4.3.2.1	4
36	0.0021645	11.3252	0.00304006	ARSA	Arylsulfatase A	1.00 * Water [l] + 1.00 * sulfatide galactocerebroside [l] --> 1.00 * proton [l] + 1.00 * D-galactosyl-N-acylsphingosine [l] + 1.00 * sulfate [l] ARSA	ARSA	Sphingolipid metabolism	3.1.6.8	4
36	0.0021645	7.72982	0.00304006	ASAH1	N-acylsphingosine amidohydrolase	1.00 * Water [l] + 1.00 * N-acylsphingosine [l] --> 1.00 * R total [l] + 1.00 * sphingosine(1+) [l] ASAH1	ASAH1	Sphingolipid metabolism	3.5.1.23	4
36	0.0021645	4.79589	0.00304006	ASNS1	asparagine synthase (glutamine-hydrolysing)	1.00 * Water [c] + 1.00 * ATP [c] + 1.00 * L-aspartate(1-) [c] + 1.00 * L-glutamine [c] --> 1.00 * proton [c] + 1.00 * L-glutamate(1-) [c] + 1.00 * AMP [c] + 1.00 * Diphosphate [c] + 1.00 * L-asparagine [c] ASNS	ASNS	Alanine and aspartate metabolism	6.3.5.4	4
36	0.0021645	8.87043	0.00304006	ASPCTr	aspartate carbamoyltransferase (reversible)	1.00 * L-aspartate(1-) [c] + 1.00 * Carbamoyl phosphate [c] --> 1.00 * proton [c] + 1.00 * hydrogenphosphate [c] + 1.00 * N-Carbamoyl-L-aspartate [c] CAD	CAD	Pyrimidine synthesis	2.1.3.2	4
36	0.0021645	5.58891	0.00304006	ASPNATm	aspartate N-acetyltransferase, mitochondrial	1.00 * L-aspartate(1-) [m] + 1.00 * Acetyl-CoA [m] --> 1.00 * proton [m] + 1.00 * Coenzyme A [m] + 1.00 * N-acetyl-L-aspartate(2-) [m] No genes		Alanine and aspartate metabolism	2.3.1.17	4
36	0.0021645	4.05691	0.00304006	ASPTA	aspartate transaminase	1.00 * 2-Oxoglutarate [c] + 1.00 * L-aspartate(1-) [c] --> 1.00 * L-glutamate(1-) [c] + 1.00 * Oxaloacetate [c] GOT1	GOT1	Alanine and aspartate metabolism	2.6.1.1	4
18	1	-0.199822	1	ASPTA	aspartate transaminase	1.00 * 2-Oxoglutarate [c] + 1.00 * L-aspartate(1-) [c] --> 1.00 * L-glutamate(1-) [c] + 1.00 * Oxaloacetate [c] GOT1	GOT1	Alanine and aspartate metabolism	2.6.1.1	4
18	1	-0.199822	1	ASPTAm	aspartate transaminase	1.00 * 2-Oxoglutarate [m] + 1.00 * L-aspartate(1-) [m] --> 1.00 * L-glutamate(1-) [m] + 1.00 * Oxaloacetate [m] GOT2	GOT2	Alanine and aspartate metabolism	2.6.1.1	4
36	0.0021645	5.74926	0.00304006	ASPTAm	aspartate transaminase	1.00 * 2-Oxoglutarate [m] + 1.00 * L-aspartate(1-) [m] --> 1.00 * L-glutamate(1-) [m] + 1.00 * Oxaloacetate [m] GOT2	GOT2	Alanine and aspartate metabolism	2.6.1.1	4
36	0.0021645	8.63763	0.00304006	ATPH1e	ATP diphosphohydrolase	2.00 * Water [e] + 1.00 * ATP [e] --> 2.00 * proton [e] + 1.00 * AMP [e] + 2.00 * hydrogenphosphate [e] ENTPD1; ENTPD2; ENTPD3; ENTPD5; ENTPD6	ENTPD1; ENTPD2; ENTPD3; ENTPD5; ENTPD6	Nucleotide interconversion	3.6.1.5	4
27	0.179654	1.11368	0.203431	ATPH2e	ATP diphosphohydrolase	1.00 * Water [e] + 1.00 * ADP [e] --> 1.00 * proton [e] + 1.00 * AMP [e] + 1.00 * hydrogenphosphate [e] ENTPD1; ENTPD2; ENTPD3; ENTPD5; ENTPD6; ENTPD8	ENTPD1; ENTPD2; ENTPD3; ENTPD5; ENTPD6; ENTPD8	Nucleotide interconversion	3.6.1.5	4
36	0.0021645	7.85099	0.00304006	A_MANASEly	alpha-mannosidase, lysosomal	2.00 * Water [l] + 1.00 * (alpha-D-mannosyl)2-beta-D-mannosyl-N-acetylglucosamine [l] --> 2.00 * D-Mannose [l] + 1.00 * beta-1,4-mannose-N-acetylglucosamine [l] MAN2B1	MAN2B1	N-glycan degradation	3.2.1.24	0
36	0.0021645	8.40598	0.00304006	B3GALT3g	Beta-1,3-galactosyltransferase 3	1.00 * trihexosyl ceramide [g] + 1.00 * UDP-N-acetyl-D-galactosamine(2-) [g] --> 1.00 * proton [g] + 1.00 * UDP [g] + 1.00 * globoside [g] B3GALNT1	B3GALNT1	Sphingolipid metabolism	2.4.1.79	4
36	0.0021645	12.9623	0.00304006	B3GALT41g	Beta-1,3-galactosyltransferase 4	1.00 * UDP-D-galactose(2-) [g] + 1.00 * GA2 [g] --> 1.00 * proton [g] + 1.00 * UDP [g] + 1.00 * gibberellin A1(1-) [g] B3GALT4	B3GALT4	Sphingolipid metabolism	2.4.1.62	4
36	0.0021645	14.8331	0.00304006	B3GALT42g	Beta-1,3-galactosyltransferase 4	1.00 * UDP-D-galactose(2-) [g] + 1.00 * N-acetyl-beta-D-galactosaminyl-(1->4)-[alpha-N-acetylneuraminosyl-(2->3)]-beta-D-galactosyl-beta-D-glucosyl-(1<->1)-ceramide anion [g] --> 1.00 * proton [g] + 1.00 * UDP [g] + 1.00 * ganglioside GM1 [g] B3GALT4	B3GALT4	Sphingolipid metabolism	2.4.1.62	4
36	0.0021645	12.0497	0.00304006	B3GALT43g	Beta-1,3-galactosyltransferase 4	1.00 * UDP-D-galactose(2-) [g] + 1.00 * GD2 [g] --> 1.00 * proton [g] + 1.00 * UDP [g] + 1.00 * GD1b [g] B3GALT4	B3GALT4	Sphingolipid metabolism	2.4.1.62	4
36	0.0021645	12.0218	0.00304006	B3GALT44g	Beta-1,3-galactosyltransferase 4	1.00 * UDP-D-galactose(2-) [g] + 1.00 * GT2 [g] --> 1.00 * proton [g] + 1.00 * UDP [g] + 1.00 * GT1c [g] B3GALT4	B3GALT4	Sphingolipid metabolism	2.4.1.62	4
15	0.699134	-0.351882	0.738633	BAAT1x	bile acid Coenzyme A: amino acid N-acyltransferase	1.00 * Glycine [x] + 1.00 * choloyl-CoA(4-) [x] --> 1.00 * Coenzyme A [x] + 1.00 * glycocholate [x] BAAT	BAAT	Bile acid synthesis	2.3.1.65	4
18	1	0.0722673	1	BAAT2x	bile acid Coenzyme A: amino acid N-acyltransferase	1.00 * choloyl-CoA(4-) [x] + 1.00 * Taurine [x] --> 1.00 * Coenzyme A [x] + 1.00 * taurocholate [x] BAAT	BAAT	Bile acid synthesis	2.3.1.65	4
31	0.0411255	1.80079	0.0504057	BCDO	beta-Carotene dioxygenase	1.00 * O2 [c] + 1.00 * beta-carotene [c] --> 2.00 * retinal [c] BCO1	BCO1	Vitamin A metabolism	1.14.99.36	4
36	0.0021645	7.78759	0.00304006	BDMT_L	GDPmannose:chitobiosyldiphosphodolichol beta-D-mannosyltransferase (liver)	0.10 * N,N'-Diacetylchitobiosyldiphosphodolichol, human liver homolog [c] + 1.00 * GDP-alpha-D-mannose(2-) [c] --> 1.00 * proton [c] + 1.00 * GDP [c] + 0.10 * beta-D-Mannosyldiacetylchitobiosyldiphosphodolichol, human liver homolog [c] ALG1	ALG1	N-glycan synthesis	2.4.1.142	0
36	0.0021645	7.78759	0.00304006	BDMT_U	GDPmannose:chitobiosyldiphosphodolichol beta-D-mannosyltransferase (uterus)	1.00 * GDP-alpha-D-mannose(2-) [c] + 0.10 * N,N'-Diacetylchitobiosyldiphosphodolichol, human uterine homolog [c] --> 1.00 * proton [c] + 1.00 * GDP [c] + 0.10 * beta-D-Mannosyldiacetylchitobiosyldiphosphodolichol, human uterine homolog [c] ALG1	ALG1	N-glycan synthesis	2.4.1.142	0
36	0.0021645	7.50007	0.00304006	BHMT	betaine-homocysteine S-methyltransferase	1.00 * L-homocysteine [c] + 1.00 * glycine betaine [c] --> 1.00 * N,N-dimethylglycine [c] + 1.00 * L-methionine [c] BHMT; BHMT2	BHMT; BHMT2	Glycine, serine, alanine and threonine metabolism	2.1.1.5	4
36	0.0021645	7.89602	0.00304006	BPNT2	3',5'-bisphosphate nucleotidase (paps)	1.00 * Water [c] + 1.00 * (2R,3S,4R,5R)-5-(6-amino-9H-purin-9-yl)-4-hydroxy-2-({[(sulfonatooxy)phosphinato]oxy}methyl)oxolan-3-yl phosphate [c] --> 1.00 * hydrogenphosphate [c] + 1.00 * 5'-adenylyl sulfate(2-) [c] BPNT1	BPNT1	Nucleotide interconversion	3.1.3.7	4
36	0.0021645	2.84003	0.00304006	BPNT	3',5'-bisphosphate nucleotidase	1.00 * Water [c] + 1.00 * adenosine 3',5'-bismonophosphate(4-) [c] --> 1.00 * hydrogenphosphate [c] + 1.00 * AMP [c] BPNT1	BPNT1	Nucleotide interconversion	3.1.3.7	4
36	0.0021645	5.34918	0.00304006	BUP2	beta-ureidopropionase (D-3-amino-isobutanoate forming)	1.00 * Water [c] + 2.00 * proton [c] + 1.00 * 3-Ureidoisobutyrate [c] --> 1.00 * Ammonium [c] + 1.00 * carbon dioxide [c] + 1.00 * D-3-Amino-isobutanoate [c] UPB1	UPB1	Pyrimidine catabolism	3.5.1.6	4
36	0.0021645	7.85099	0.00304006	B_MANNASEly	beta-mannosidase, lysosomal	1.00 * Water [l] + 1.00 * beta-1,4-mannose-N-acetylglucosamine [l] --> 1.00 * D-Mannose [l] + 1.00 * N-acetyl-D-glucosamine [l] MANBA	MANBA	N-glycan degradation	3.2.1.25	0
36	0.0021645	17.2166	0.00304006	C14STRr	C-14 sterol reductase	1.00 * proton [r] + 1.00 * 4,4-dimethyl-5alpha-cholesta-8,14,24-trien-3beta-ol [r] + 1.00 * Nicotinamide adenine dinucleotide phosphate - reduced [r] --> 1.00 * 14-demethyllanosterol [r] + 1.00 * Nicotinamide adenine dinucleotide phosphate [r] TM7SF2	TM7SF2	Cholesterol metabolism	1.3.1.70	4
36	0.0021645	7.28054	0.00304006	C160CPT1	production of Palmitoylcarnitine	1.00 * L-Carnitine [c] + 1.00 * Palmitoyl-CoA (n-C16:0CoA) [c] --> 1.00 * Coenzyme A [c] + 1.00 * L-palmitoylcarnitine [c] CPT1A; CPT1B; CPT1C	CPT1A; CPT1B; CPT1C	Fatty acid oxidation	2.3.1.21	4
36	0.0021645	10.0251	0.00304006	C160CPT2	C160 transport into the mitochondria	1.00 * Coenzyme A [m] + 1.00 * L-palmitoylcarnitine [m] --> 1.00 * L-Carnitine [m] + 1.00 * Palmitoyl-CoA (n-C16:0CoA) [m] CPT1A; CPT2	CPT1A; CPT2	Fatty acid oxidation	2.3.1.21	4
36	0.0021645	9.56008	0.00304006	C161CPT12	carnitine O-palmitoyltransferase	1.00 * L-Carnitine [c] + 1.00 * trans-Hexadec-2-enoyl-CoA [c] --> 1.00 * Coenzyme A [c] + 1.00 * trans-Hexadec-2-enoyl carnitine [c] CPT1A; CPT1B; CPT1C	CPT1A; CPT1B; CPT1C	Fatty acid oxidation	2.3.1.21	4
36	0.0021645	8.80834	0.00304006	C161CPT1	production of palmitoleoylcarnitine	1.00 * L-Carnitine [c] + 1.00 * Hexadecenoyl-CoA (n-C16:1CoA) [c] --> 1.00 * Coenzyme A [c] + 1.00 * Hexadecenoyl carnitine [c] CPT1A; CPT1B; CPT1C	CPT1A; CPT1B; CPT1C	Fatty acid oxidation	2.3.1.21	4
36	0.0021645	9.56008	0.00304006	C161CPT22	C161 transport into the mitochondria	1.00 * Coenzyme A [m] + 1.00 * trans-Hexadec-2-enoyl carnitine [m] --> 1.00 * L-Carnitine [m] + 1.00 * trans-Hexadec-2-enoyl-CoA [m] CPT2	CPT2	Fatty acid oxidation	2.3.1.21	4
36	0.0021645	4.22795	0.00304006	C180CPT1	production of stearoylcarnitine	1.00 * L-Carnitine [c] + 1.00 * Stearoyl-CoA (n-C18:0CoA) [c] --> 1.00 * Coenzyme A [c] + 1.00 * stearoylcarnitine [c] CPT1A; CPT1B; CPT1C	CPT1A; CPT1B; CPT1C	Fatty acid oxidation	2.3.1.21	4
36	0.0021645	4.22795	0.00304006	C180CPT2	carnitine O-stearoyl transferase	1.00 * Coenzyme A [m] + 1.00 * stearoylcarnitine [m] --> 1.00 * L-Carnitine [m] + 1.00 * Stearoyl-CoA (n-C18:0CoA) [m] CPT2	CPT2	Fatty acid oxidation	2.3.1.21	4
36	0.0021645	3.43935	0.00304006	C181CPT1	transport of Octadecenoyl-CoA into mitochondrial matrix	1.00 * L-Carnitine [c] + 1.00 * Octadecenoyl-CoA (n-C18:1CoA) [c] --> 1.00 * Coenzyme A [c] + 1.00 * octadecenoyl carnitine [c] CPT1A; CPT1B; CPT1C	CPT1A; CPT1B; CPT1C	Fatty acid oxidation	2.3.1.21	4
36	0.0021645	6.36482	0.00304006	C204CPT1	carnitine C20:4 transferase	1.00 * L-Carnitine [c] + 1.00 * arachidonoyl-CoA(4-) [c] --> 1.00 * Coenzyme A [c] + 1.00 * C20:4 carnitine [c] CPT1A; CPT1B; CPT1C	CPT1A; CPT1B; CPT1C	Fatty acid oxidation	2.3.1.21	4
36	0.0021645	7.74508	0.00304006	C226CPT1	carnitine C22:6 transferase	1.00 * L-Carnitine [c] + 1.00 * cervonyl coenzyme A [c] --> 1.00 * Coenzyme A [c] + 1.00 * cervonyl carnitine [c] CPT1A; CPT1B; CPT1C	CPT1A; CPT1B; CPT1C	Fatty acid oxidation	2.3.1.21	4
36	0.0021645	3.75811	0.00304006	CATm	catalase	2.00 * Hydrogen peroxide [m] --> 1.00 * O2 [m] + 2.00 * Water [m] CAT	CAT	ROS detoxification	1.11.1.6	4
36	0.0021645	3.24811	0.00304006	CBPSam	carbamoyl-phosphate synthase (ammonia) (mitochondria	2.00 * ATP [m] + 1.00 * Bicarbonate [m] + 1.00 * Ammonium [m] --> 2.00 * proton [m] + 2.00 * ADP [m] + 1.00 * hydrogenphosphate [m] + 1.00 * Carbamoyl phosphate [m] CPS1	CPS1	Glutamate metabolism	6.3.4.16	4
27	0.179654	0.655525	0.203431	CBR2	Carbonyl reductase [NADPH] 1	1.00 * proton [c] + 1.00 * Nicotinamide adenine dinucleotide phosphate - reduced [c] + 1.00 * prostaglandin E2(1-) [c] --> 1.00 * Nicotinamide adenine dinucleotide phosphate [c] + 1.00 * prostaglandin F2alpha(1-) [c] CBR1	CBR1	Eicosanoid metabolism	1.1.1.197	4
36	0.0021645	5.14493	0.00304006	CDIPTr	phosphatidylinositol synthase (Homo sapiens)	1.00 * CDP-diacylglycerol(2-) [c] + 1.00 * myo-inositol [c] --> 1.00 * proton [c] + 1.00 * CMP [c] + 1.00 * 1-phosphatidyl-1D-myo-inositol(1-) [c] CDIPT	CDIPT	Glycerophospholipid metabolism	2.7.8.11	4
36	0.0021645	7.83414	0.00304006	CDIPTr	phosphatidylinositol synthase (Homo sapiens)	1.00 * CDP-diacylglycerol(2-) [c] + 1.00 * myo-inositol [c] --> 1.00 * proton [c] + 1.00 * CMP [c] + 1.00 * 1-phosphatidyl-1D-myo-inositol(1-) [c] CDIPT	CDIPT	Glycerophospholipid metabolism	2.7.8.11	4
36	0.0021645	7.83414	0.00304006	CDS	phosphatidate cytidylyltransferase	1.00 * proton [c] + 1.00 * phosphatidate(2-) [c] + 1.00 * CTP [c] --> 1.00 * Diphosphate [c] + 1.00 * CDP-diacylglycerol(2-) [c] CDS1; CDS2	CDS1; CDS2	Glycerophospholipid metabolism	2.7.7.41	4
36	0.0021645	16.286	0.00304006	CDSm	phosphatidate cytidylyltransferase	1.00 * proton [m] + 1.00 * CTP [m] + 1.00 * phosphatidate(2-) [m] --> 1.00 * Diphosphate [m] + 1.00 * CDP-diacylglycerol(2-) [m] CDS1; CDS2	CDS1; CDS2	Glycerophospholipid metabolism	2.7.7.41	4
36	0.0021645	10.6477	0.00304006	CERK	Ceramide kinase	1.00 * ATP [c] + 1.00 * N-acylsphingosine [c] --> 1.00 * ADP [c] + 1.00 * proton [c] + 1.00 * ceramide 1-phosphate(2-) [c] CERK	CERK	Sphingolipid metabolism	2.7.1.138	4
21	0.404657	0.57735	0.439509	CHAT	Choline O-acetyltransferase	1.00 * Acetyl-CoA [c] + 1.00 * Choline [c] --> 1.00 * Coenzyme A [c] + 1.00 * acetylcholine [c] CHAT	CHAT	Glycerophospholipid metabolism	2.3.1.6	4
36	0.00499812	0.880418	0.00672271	CHAT	Choline O-acetyltransferase	1.00 * Acetyl-CoA [c] + 1.00 * Choline [c] --> 1.00 * Coenzyme A [c] + 1.00 * acetylcholine [c] CHAT	CHAT	Glycerophospholipid metabolism	2.3.1.6	4
21	0.404657	0.57735	0.439509	CHATn	Choline O-acetyltransferase	1.00 * Acetyl-CoA [n] + 1.00 * Choline [n] --> 1.00 * acetylcholine [n] + 1.00 * Coenzyme A [n] CHAT	CHAT	Glycerophospholipid metabolism	2.3.1.6	4
21	0.404657	0.57735	0.439509	CHATn	Choline O-acetyltransferase	1.00 * Acetyl-CoA [n] + 1.00 * Choline [n] --> 1.00 * acetylcholine [n] + 1.00 * Coenzyme A [n] CHAT	CHAT	Glycerophospholipid metabolism	2.3.1.6	4
36	0.0021645	8.13751	0.00304006	CHLPCTD	choline phosphate cytididyltransferase	1.00 * proton [c] + 1.00 * CTP [c] + 1.00 * choline phosphate(1-) [c] --> 1.00 * Diphosphate [c] + 1.00 * CDPcholine [c] PCYT1A; PCYT1B	PCYT1A; PCYT1B	Glycerophospholipid metabolism	2.7.7.15	4
36	0.0021645	16.0582	0.00304006	CHLP	choline phosphate phosphatase	1.00 * Water [c] + 1.00 * choline phosphate(1-) [c] --> 1.00 * hydrogenphosphate [c] + 1.00 * Choline [c] PHOSPHO1	PHOSPHO1	Glycerophospholipid metabolism	2.7.7.15	0
36	0.0021645	3.90377	0.00304006	CHOLD2m	choline dehydrogenase (FAD acceptor), mitochondrial	1.00 * Flavin adenine dinucleotide oxidized [m] + 1.00 * Choline [m] --> 1.00 * Flavin adenine dinucleotide reduced [m] + 1.00 * betaine aldehyde [m] CHDH	CHDH	Glycine, serine, alanine and threonine metabolism	1.1.99.1	4
36	0.0021645	2.81943	0.00304006	CHSTEROLSULT	steroid sulfotransferase	1.00 * (2R,3S,4R,5R)-5-(6-amino-9H-purin-9-yl)-4-hydroxy-2-({[(sulfonatooxy)phosphinato]oxy}methyl)oxolan-3-yl phosphate [c] + 1.00 * cholesterol [c] --> 1.00 * proton [c] + 1.00 * adenosine 3',5'-bismonophosphate(4-) [c] + 1.00 * cholesterol sulfate [c] SULT1A1; SULT2B1	SULT1A1; SULT2B1	Steroid metabolism	2.8.2.2	4
21	0.404657	0.57735	0.439509	CHTNASEe	chitinase, extracellular	2.00 * Water [e] + 1.00 * chitin [e] --> 3.00 * N-acetyl-D-glucosamine [e] CHIL5	CHIL5	Aminosugar metabolism	3.2.1.14	4
26	0.24026	0.94329	0.268574	CK	ATP Creatine kinase	1.00 * ATP [m] + 1.00 * creatine [m] --> 1.00 * ADP [m] + 1.00 * N-phosphocreatinate(2-) [m] CKMT1; CKMT2	CKMT1; CKMT2	Urea cycle	2.7.3.2	4
26	0.24026	0.94329	0.268574	CKc	ATP Creatine kinase (c)	1.00 * ATP [c] + 1.00 * creatine [c] --> 1.00 * ADP [c] + 1.00 * N-phosphocreatinate(2-) [c] CKB; CKM	CKB; CKM	Urea cycle	2.7.3.2	4
36	0.0021645	6.21755	0.00304006	CORE2GTg	Core 2 acetylglucosaminyltransferase, Golgi apparatus	1.00 * T antigen (core 1) [g] + 1.00 * UDP-N-acetyl-alpha-D-glucosamine(2-) [g] --> 1.00 * proton [g] + 1.00 * UDP [g] + 1.00 * Core 2 [g] GCNT1; GCNT3; GCNT4	GCNT1; GCNT3; GCNT4	O-glycan synthesis	2.4.1.102	0
36	0.0021645	6.07256	0.00304006	CORE3GTg	Core 3 beta-GlcNAc-transferase, Golgi apparatus	1.00 * UDP-N-acetyl-alpha-D-glucosamine(2-) [g] + 1.00 * Tn antigen [g] --> 1.00 * proton [g] + 1.00 * UDP [g] + 1.00 * Core 3 [g] B3GNT6	B3GNT6	O-glycan synthesis	2.4.1.147	0
36	0.0021645	6.07256	0.00304006	CORE4GTg	Core 4 beta6-GalNAc-transferase, Golgi apparatus	1.00 * UDP-N-acetyl-alpha-D-glucosamine(2-) [g] + 1.00 * Core 3 [g] --> 1.00 * proton [g] + 1.00 * UDP [g] + 1.00 * Core 4 [g] GCNT3	GCNT3	O-glycan synthesis	2.4.1.148	0
36	0.0021645	5.50327	0.00304006	CORE6GTg	Core 6 beta-GlcNAc-transferase A, Golgi apparatus	1.00 * UDP-N-acetyl-alpha-D-glucosamine(2-) [g] + 1.00 * Tn antigen [g] --> 1.00 * proton [g] + 1.00 * UDP [g] + 1.00 * Core 6 [g] GCNT1	GCNT1	O-glycan synthesis	2.4.1.102	0
36	0.0021645	3.67549	0.00304006	CSNAT2m	carnitine O-aceyltransferase, mitochondrial	1.00 * Coenzyme A [m] + 1.00 * propionyl-carnitine [m] --> 1.00 * Propanoyl-CoA [m] + 1.00 * L-Carnitine [m] CRAT	CRAT	Fatty acid oxidation	2.3.1.7	4
36	0.0021645	4.37883	0.00304006	CSNAT2x	carnitine dimethyl nonanoyl transferase, revsible, peroxisomal	1.00 * L-Carnitine [x] + 1.00 * 4,8 dimethylnonanoyl-CoA [x] --> 1.00 * Coenzyme A [x] + 1.00 * 4,8-dimethylnonanoyl carnitine [x] CRAT; CROT	CRAT; CROT	Fatty acid oxidation	2.3.1.7	4
36	0.0021645	5.26367	0.00304006	CSNAT2x	carnitine dimethyl nonanoyl transferase, revsible, peroxisomal	1.00 * L-Carnitine [x] + 1.00 * 4,8 dimethylnonanoyl-CoA [x] --> 1.00 * Coenzyme A [x] + 1.00 * 4,8-dimethylnonanoyl carnitine [x] CRAT; CROT	CRAT; CROT	Fatty acid oxidation	2.3.1.7	4
34	0.00865801	2.32656	0.0113085	CSNAT3x	carnitine O-aceyltransferase, peroxisomal	1.00 * L-Carnitine [x] + 1.00 * Propanoyl-CoA [x] --> 1.00 * Coenzyme A [x] + 1.00 * propionyl-carnitine [x] CRAT	CRAT	Fatty acid oxidation	2.3.1.7	4
36	0.0021645	4.8773	0.00304006	CSNATm	carnitine O-aceyltransferase, mitochondrial	1.00 * Coenzyme A [m] + 1.00 * O-acetylcarnitine [m] --> 1.00 * Acetyl-CoA [m] + 1.00 * L-Carnitine [m] CRAT	CRAT	Fatty acid oxidation	2.3.1.7	4
36	0.0021645	8.26155	0.00304006	CSNATr	carnitine O-acetyltransferase	1.00 * Acetyl-CoA [c] + 1.00 * L-Carnitine [c] --> 1.00 * Coenzyme A [c] + 1.00 * O-acetylcarnitine [c] CRAT	CRAT	Fatty acid oxidation	2.3.1.7	4
36	0.0021645	8.26155	0.00304006	CSNATr	carnitine O-acetyltransferase	1.00 * Acetyl-CoA [c] + 1.00 * L-Carnitine [c] --> 1.00 * Coenzyme A [c] + 1.00 * O-acetylcarnitine [c] CRAT	CRAT	Fatty acid oxidation	2.3.1.7	4
36	0.0021645	4.48332	0.00304006	CSm	citrate synthase	1.00 * Water [m] + 1.00 * Acetyl-CoA [m] + 1.00 * Oxaloacetate [m] --> 1.00 * proton [m] + 1.00 * Coenzyme A [m] + 1.00 * Citrate [m] CSL	CSL	Citric acid cycle	4.1.3.7	0
22	0.588745	0.572705	0.62666	CYSGLTH	Glutathione:cystine oxidoreductase	1.00 * L-cystine [c] + 2.00 * Reduced glutathione [c] --> 2.00 * L-cysteine [c] + 1.00 * Oxidized glutathione [c] No genes		Methionine and cysteine metabolism	1.8.4.4	4
36	0.0021645	3.10402	0.00304006	CYSGLTH	Glutathione:cystine oxidoreductase	1.00 * L-cystine [c] + 2.00 * Reduced glutathione [c] --> 2.00 * L-cysteine [c] + 1.00 * Oxidized glutathione [c] No genes		Methionine and cysteine metabolism	1.8.4.4	4
34	0.00865801	1.91135	0.0113085	CYSO	cysteine oxidase	1.00 * O2 [c] + 1.00 * L-cysteine [c] --> 2.00 * proton [c] + 1.00 * 3-Sulfino-L-alanine [c] CDO1	CDO1	Taurine and hypotaurine metabolism	1.13.11.20	4
36	0.0021645	2.8304	0.00304006	CYSTGL	cystathionine g-lyase	1.00 * Water [c] + 1.00 * L-cystathionine [c] --> 1.00 * Ammonium [c] + 1.00 * 2-Oxobutanoate [c] + 1.00 * L-cysteine [c] CTH	CTH	Methionine and cysteine metabolism	4.4.1.1	4
36	0.0021645	2.8304	0.00304006	CYSTS	cystathionine beta-synthase	1.00 * L-homocysteine [c] + 1.00 * L-serine [c] --> 1.00 * Water [c] + 1.00 * L-cystathionine [c] CBS	CBS	Methionine and cysteine metabolism	4.2.1.22	4
18	1	-0.229465	1	CYTK10	cytidylate kinase (CMP,dGTP)	1.00 * CMP [c] + 1.00 * dGTP [c] --> 1.00 * CDP [c] + 1.00 * dGDP [c] CMPK1	CMPK1	Nucleotide interconversion	2.7.4.14	4
18	1	-0.229465	1	CYTK10	cytidylate kinase (CMP,dGTP)	1.00 * CMP [c] + 1.00 * dGTP [c] --> 1.00 * CDP [c] + 1.00 * dGDP [c] CMPK1	CMPK1	Nucleotide interconversion	2.7.4.14	4
0	0.0021645	-2.21928	0.00304006	CYTK10n	cytidylate kinase (CMP,dGTP),nuclear	1.00 * CMP [n] + 1.00 * dGTP [n] --> 1.00 * CDP [n] + 1.00 * dGDP [n] CMPK1	CMPK1	Nucleotide interconversion	2.7.4.14	4
0	0.0021645	-2.21928	0.00304006	CYTK10n	cytidylate kinase (CMP,dGTP),nuclear	1.00 * CMP [n] + 1.00 * dGTP [n] --> 1.00 * CDP [n] + 1.00 * dGDP [n] CMPK1	CMPK1	Nucleotide interconversion	2.7.4.14	4
18	1	-0.229465	1	CYTK11	cytidylate kinase (dCMP,dGTP)	1.00 * dGTP [c] + 1.00 * dCMP [c] --> 1.00 * dGDP [c] + 1.00 * dCDP [c] CMPK1	CMPK1	Nucleotide interconversion	2.7.4.14	4
18	1	-0.229465	1	CYTK11	cytidylate kinase (dCMP,dGTP)	1.00 * dGTP [c] + 1.00 * dCMP [c] --> 1.00 * dGDP [c] + 1.00 * dCDP [c] CMPK1	CMPK1	Nucleotide interconversion	2.7.4.14	4
0	0.0021645	-2.21928	0.00304006	CYTK11n	cytidylate kinase (dCMP,dGTP),nuclear	1.00 * dGTP [n] + 1.00 * dCMP [n] --> 1.00 * dGDP [n] + 1.00 * dCDP [n] CMPK1	CMPK1	Nucleotide interconversion	2.7.4.14	4
0	0.0021645	-2.21928	0.00304006	CYTK11n	cytidylate kinase (dCMP,dGTP),nuclear	1.00 * dGTP [n] + 1.00 * dCMP [n] --> 1.00 * dGDP [n] + 1.00 * dCDP [n] CMPK1	CMPK1	Nucleotide interconversion	2.7.4.14	4
18	1	-0.229465	1	CYTK12	cytidylate kinase (dCMP,dCTP)	1.00 * dCMP [c] + 1.00 * dCTP [c] --> 2.00 * dCDP [c] CMPK1	CMPK1	Nucleotide interconversion	2.7.4.14	4
18	1	-0.229465	1	CYTK12	cytidylate kinase (dCMP,dCTP)	1.00 * dCMP [c] + 1.00 * dCTP [c] --> 2.00 * dCDP [c] CMPK1	CMPK1	Nucleotide interconversion	2.7.4.14	4
0	0.0021645	-2.21928	0.00304006	CYTK12n	cytidylate kinase (dCMP,dCTP),nuclear	1.00 * dCMP [n] + 1.00 * dCTP [n] --> 2.00 * dCDP [n] CMPK1	CMPK1	Nucleotide interconversion	2.7.4.14	4
0	0.0021645	-2.21928	0.00304006	CYTK12n	cytidylate kinase (dCMP,dCTP),nuclear	1.00 * dCMP [n] + 1.00 * dCTP [n] --> 2.00 * dCDP [n] CMPK1	CMPK1	Nucleotide interconversion	2.7.4.14	4
18	1	-0.229465	1	CYTK13	cytidylate kinase (dCMP,dATP)	1.00 * dATP [c] + 1.00 * dCMP [c] --> 1.00 * dADP [c] + 1.00 * dCDP [c] CMPK1	CMPK1	Nucleotide interconversion	2.7.4.14	4
18	1	-0.229465	1	CYTK13	cytidylate kinase (dCMP,dATP)	1.00 * dATP [c] + 1.00 * dCMP [c] --> 1.00 * dADP [c] + 1.00 * dCDP [c] CMPK1	CMPK1	Nucleotide interconversion	2.7.4.14	4
0	0.0021645	-2.21928	0.00304006	CYTK13n	cytidylate kinase (dCMP,dATP),nuclear	1.00 * dCMP [n] + 1.00 * dATP [n] --> 1.00 * dCDP [n] + 1.00 * dADP [n] CMPK1	CMPK1	Nucleotide interconversion	2.7.4.14	4
0	0.0021645	-2.21928	0.00304006	CYTK13n	cytidylate kinase (dCMP,dATP),nuclear	1.00 * dCMP [n] + 1.00 * dATP [n] --> 1.00 * dCDP [n] + 1.00 * dADP [n] CMPK1	CMPK1	Nucleotide interconversion	2.7.4.14	4
18	1	-0.229465	1	CYTK14	cytidylate kinase (dCMP,UTP)	1.00 * UTP [c] + 1.00 * dCMP [c] --> 1.00 * UDP [c] + 1.00 * dCDP [c] CMPK1	CMPK1	Nucleotide interconversion	2.7.4.14	4
18	1	-0.229465	1	CYTK14	cytidylate kinase (dCMP,UTP)	1.00 * UTP [c] + 1.00 * dCMP [c] --> 1.00 * UDP [c] + 1.00 * dCDP [c] CMPK1	CMPK1	Nucleotide interconversion	2.7.4.14	4
0	0.0021645	-2.21928	0.00304006	CYTK14n	cytidylate kinase (dCMP,CTP),nuclear	1.00 * dCMP [n] + 1.00 * UTP [n] --> 1.00 * dCDP [n] + 1.00 * UDP [n] CMPK1	CMPK1	Nucleotide interconversion	2.7.4.14	4
0	0.0021645	-2.21928	0.00304006	CYTK14n	cytidylate kinase (dCMP,CTP),nuclear	1.00 * dCMP [n] + 1.00 * UTP [n] --> 1.00 * dCDP [n] + 1.00 * UDP [n] CMPK1	CMPK1	Nucleotide interconversion	2.7.4.14	4
0	0.0021645	-2.21928	0.00304006	CYTK1n	cytidylate kinase (CMP),nuclear	1.00 * ATP [n] + 1.00 * CMP [n] --> 1.00 * CDP [n] + 1.00 * ADP [n] CMPK1	CMPK1	Nucleotide interconversion	2.7.4.14	4
0	0.0021645	-2.21928	0.00304006	CYTK1n	cytidylate kinase (CMP),nuclear	1.00 * ATP [n] + 1.00 * CMP [n] --> 1.00 * CDP [n] + 1.00 * ADP [n] CMPK1	CMPK1	Nucleotide interconversion	2.7.4.14	4
0	0.0021645	-2.21928	0.00304006	CYTK2n	cytidylate kinase (dCMP),nuclear	1.00 * ATP [n] + 1.00 * dCMP [n] --> 1.00 * dCDP [n] + 1.00 * ADP [n] CMPK1	CMPK1	Nucleotide interconversion	2.7.4.14	4
0	0.0021645	-2.21928	0.00304006	CYTK2n	cytidylate kinase (dCMP),nuclear	1.00 * ATP [n] + 1.00 * dCMP [n] --> 1.00 * dCDP [n] + 1.00 * ADP [n] CMPK1	CMPK1	Nucleotide interconversion	2.7.4.14	4
0	0.0021645	-2.21928	0.00304006	CYTK3n	cytidylate kinase (dCMP,CTP),nuclear	1.00 * CTP [n] + 1.00 * dCMP [n] --> 1.00 * CDP [n] + 1.00 * dCDP [n] CMPK1	CMPK1	Nucleotide interconversion	2.7.4.14	4
0	0.0021645	-2.21928	0.00304006	CYTK3n	cytidylate kinase (dCMP,CTP),nuclear	1.00 * CTP [n] + 1.00 * dCMP [n] --> 1.00 * CDP [n] + 1.00 * dCDP [n] CMPK1	CMPK1	Nucleotide interconversion	2.7.4.14	4
0	0.0021645	-2.21928	0.00304006	CYTK4n	cytidylate kinase (dCMP,GTP),nuclear	1.00 * dCMP [n] + 1.00 * GTP [n] --> 1.00 * dCDP [n] + 1.00 * GDP [n] CMPK1	CMPK1	Nucleotide interconversion	2.7.4.14	4
0	0.0021645	-2.21928	0.00304006	CYTK4n	cytidylate kinase (dCMP,GTP),nuclear	1.00 * dCMP [n] + 1.00 * GTP [n] --> 1.00 * dCDP [n] + 1.00 * GDP [n] CMPK1	CMPK1	Nucleotide interconversion	2.7.4.14	4
18	1	-0.229465	1	CYTK5	cytidylate kinase (dCMP)	1.00 * CTP [c] + 1.00 * dCMP [c] --> 1.00 * CDP [c] + 1.00 * dCDP [c] CMPK1	CMPK1	Nucleotide interconversion	2.7.4.14	4
18	1	-0.229465	1	CYTK5	cytidylate kinase (dCMP)	1.00 * CTP [c] + 1.00 * dCMP [c] --> 1.00 * CDP [c] + 1.00 * dCDP [c] CMPK1	CMPK1	Nucleotide interconversion	2.7.4.14	4
0	0.0021645	-2.21928	0.00304006	CYTK5n	cytidylate kinase (CMP),nuclear	1.00 * CMP [n] + 1.00 * GTP [n] --> 1.00 * CDP [n] + 1.00 * GDP [n] CMPK1	CMPK1	Nucleotide interconversion	2.7.4.14	4
0	0.0021645	-2.21928	0.00304006	CYTK5n	cytidylate kinase (CMP),nuclear	1.00 * CMP [n] + 1.00 * GTP [n] --> 1.00 * CDP [n] + 1.00 * GDP [n] CMPK1	CMPK1	Nucleotide interconversion	2.7.4.14	4
18	1	-0.229465	1	CYTK6	cytidylate kinase (CMP,CTP)	1.00 * CMP [c] + 1.00 * CTP [c] --> 2.00 * CDP [c] CMPK1	CMPK1	Nucleotide interconversion	2.7.4.14	4
18	1	-0.229465	1	CYTK6	cytidylate kinase (CMP,CTP)	1.00 * CMP [c] + 1.00 * CTP [c] --> 2.00 * CDP [c] CMPK1	CMPK1	Nucleotide interconversion	2.7.4.14	4
0	0.0021645	-2.21928	0.00304006	CYTK6n	cytidylate kinase (CMP,CTP),nuclear	1.00 * CTP [n] + 1.00 * CMP [n] --> 2.00 * CDP [n] CMPK1	CMPK1	Nucleotide interconversion	2.7.4.14	4
0	0.0021645	-2.21928	0.00304006	CYTK6n	cytidylate kinase (CMP,CTP),nuclear	1.00 * CTP [n] + 1.00 * CMP [n] --> 2.00 * CDP [n] CMPK1	CMPK1	Nucleotide interconversion	2.7.4.14	4
18	1	-0.229465	1	CYTK7	cytidylate kinase (CMP,UTP)	1.00 * CMP [c] + 1.00 * UTP [c] --> 1.00 * UDP [c] + 1.00 * CDP [c] CMPK1	CMPK1	Nucleotide interconversion	2.7.4.14	4
18	1	-0.229465	1	CYTK7	cytidylate kinase (CMP,UTP)	1.00 * CMP [c] + 1.00 * UTP [c] --> 1.00 * UDP [c] + 1.00 * CDP [c] CMPK1	CMPK1	Nucleotide interconversion	2.7.4.14	4
0	0.0021645	-2.21928	0.00304006	CYTK7n	cytidylate kinase (CMP,UTP),nuclear	1.00 * CMP [n] + 1.00 * UTP [n] --> 1.00 * CDP [n] + 1.00 * UDP [n] CMPK1	CMPK1	Nucleotide interconversion	2.7.4.14	4
0	0.0021645	-2.21928	0.00304006	CYTK7n	cytidylate kinase (CMP,UTP),nuclear	1.00 * CMP [n] + 1.00 * UTP [n] --> 1.00 * CDP [n] + 1.00 * UDP [n] CMPK1	CMPK1	Nucleotide interconversion	2.7.4.14	4
18	1	-0.229465	1	CYTK8	cytidylate kinase (CMP,dATP)	1.00 * dATP [c] + 1.00 * CMP [c] --> 1.00 * dADP [c] + 1.00 * CDP [c] CMPK1	CMPK1	Nucleotide interconversion	2.7.4.14	4
18	1	-0.229465	1	CYTK8	cytidylate kinase (CMP,dATP)	1.00 * dATP [c] + 1.00 * CMP [c] --> 1.00 * dADP [c] + 1.00 * CDP [c] CMPK1	CMPK1	Nucleotide interconversion	2.7.4.14	4
0	0.0021645	-2.21928	0.00304006	CYTK8n	cytidylate kinase (CMP,dATP),nuclear	1.00 * CMP [n] + 1.00 * dATP [n] --> 1.00 * CDP [n] + 1.00 * dADP [n] CMPK1	CMPK1	Nucleotide interconversion	2.7.4.14	4
0	0.0021645	-2.21928	0.00304006	CYTK8n	cytidylate kinase (CMP,dATP),nuclear	1.00 * CMP [n] + 1.00 * dATP [n] --> 1.00 * CDP [n] + 1.00 * dADP [n] CMPK1	CMPK1	Nucleotide interconversion	2.7.4.14	4
18	1	-0.229465	1	CYTK9	cytidylate kinase (CMP,dCTP)	1.00 * CMP [c] + 1.00 * dCTP [c] --> 1.00 * CDP [c] + 1.00 * dCDP [c] CMPK1	CMPK1	Nucleotide interconversion	2.7.4.14	4
18	1	-0.229465	1	CYTK9	cytidylate kinase (CMP,dCTP)	1.00 * CMP [c] + 1.00 * dCTP [c] --> 1.00 * CDP [c] + 1.00 * dCDP [c] CMPK1	CMPK1	Nucleotide interconversion	2.7.4.14	4
0	0.0021645	-2.21928	0.00304006	CYTK9n	cytidylate kinase (CMP,dCTP),nuclear	1.00 * CMP [n] + 1.00 * dCTP [n] --> 1.00 * CDP [n] + 1.00 * dCDP [n] CMPK1	CMPK1	Nucleotide interconversion	2.7.4.14	4
0	0.0021645	-2.21928	0.00304006	CYTK9n	cytidylate kinase (CMP,dCTP),nuclear	1.00 * CMP [n] + 1.00 * dCTP [n] --> 1.00 * CDP [n] + 1.00 * dCDP [n] CMPK1	CMPK1	Nucleotide interconversion	2.7.4.14	4
33	0.0151515	1.86559	0.0191294	D3AIBTm	D-3-Amino-isobutanoate:pyruvate aminotransferase, mitochondrial	1.00 * pyruvate [m] + 1.00 * D-3-Amino-isobutanoate [m] --> 1.00 * 2-methyl-3-oxopropanoate [m] + 1.00 * L-alanine [m] AGXT2	AGXT2	Pyrimidine catabolism	2.6.1.40	4
33	0.0151515	1.86559	0.0191294	D3AIBTm	D-3-Amino-isobutanoate:pyruvate aminotransferase, mitochondrial	1.00 * pyruvate [m] + 1.00 * D-3-Amino-isobutanoate [m] --> 1.00 * 2-methyl-3-oxopropanoate [m] + 1.00 * L-alanine [m] AGXT2	AGXT2	Pyrimidine catabolism	2.6.1.40	4
36	0.0021645	6.89644	0.00304006	DADA	Deoxyadenosine deaminase	1.00 * Water [c] + 1.00 * proton [c] + 1.00 * 2-deoxyadenosine [c] --> 1.00 * Ammonium [c] + 1.00 * Deoxyinosine [c] ADA	ADA	Nucleotide interconversion	3.5.4.4	4
36	0.0021645	5.7889	0.00304006	DADAe	Deoxyadenosine deaminase, extracellular	1.00 * proton [e] + 1.00 * Water [e] + 1.00 * 2-deoxyadenosine [e] --> 1.00 * Ammonium [e] + 1.00 * Deoxyinosine [e] ADA	ADA	Nucleotide interconversion	3.5.4.4	4
36	0.0021645	6.56412	0.00304006	DADNK	deoxyadenosine kinase	1.00 * ATP [c] + 1.00 * 2-deoxyadenosine [c] --> 1.00 * ADP [c] + 1.00 * proton [c] + 1.00 * dAMP(2-) [c] No genes		Nucleotide interconversion	2.7.1.76	4
36	0.0021645	8.13751	0.00304006	DAGK_hs	Diacylglycerol phosphate kinase (homo sapiens)	1.00 * ATP [c] + 1.00 * diglyceride [c] --> 1.00 * ADP [c] + 1.00 * proton [c] + 1.00 * phosphatidate(2-) [c] DGKA; DGKB; DGKD; DGKE; DGKG; DGKH; DGKI; DGKQ; DGKZ	DGKA; DGKB; DGKD; DGKE; DGKG; DGKH; DGKI; DGKQ; DGKZ	Glycerophospholipid metabolism	2.7.1.107	4
36	0.0021645	9.82857	0.00304006	DAGK_hs	Diacylglycerol phosphate kinase (homo sapiens)	1.00 * ATP [c] + 1.00 * diglyceride [c] --> 1.00 * ADP [c] + 1.00 * proton [c] + 1.00 * phosphatidate(2-) [c] DGKA; DGKB; DGKD; DGKE; DGKG; DGKH; DGKI; DGKQ; DGKZ	DGKA; DGKB; DGKD; DGKE; DGKG; DGKH; DGKI; DGKQ; DGKZ	Glycerophospholipid metabolism	2.7.1.107	4
36	0.0021645	2.1953	0.00304006	DAGKn_hs	Diacylglycerol phosphate kinase (homo sapiens)	1.00 * ATP [n] + 1.00 * diglyceride [n] --> 1.00 * proton [n] + 1.00 * ADP [n] + 1.00 * phosphatidate(2-) [n] DGKI; DGKZ	DGKI; DGKZ	Glycerophospholipid metabolism	2.7.1.107	4
31	0.0411255	1.6631	0.0504057	DASPO1p	D-aspartate oxidase, peroxisomal	1.00 * O2 [x] + 1.00 * Water [x] + 1.00 * D-aspartate(1-) [x] --> 1.00 * Hydrogen peroxide [x] + 1.00 * Ammonium [x] + 1.00 * Oxaloacetate [x] DDO	DDO	Alanine and aspartate metabolism	1.4.3.1	4
6	0.0649351	-1.55561	0.0781394	DCK1n	Deoxycytidine kinase, nuclear (ATP)	1.00 * ATP [n] + 1.00 * Deoxycytidine [n] --> 1.00 * proton [n] + 1.00 * dCMP [n] + 1.00 * ADP [n] DCK	DCK	Nucleotide interconversion	2.7.1.74	4
6	0.0649351	-1.55561	0.0781394	DCK1n	Deoxycytidine kinase, nuclear (ATP)	1.00 * ATP [n] + 1.00 * Deoxycytidine [n] --> 1.00 * proton [n] + 1.00 * dCMP [n] + 1.00 * ADP [n] DCK	DCK	Nucleotide interconversion	2.7.1.74	4
6	0.0649351	-1.55561	0.0781394	DCK2n	Deoxycytidine kinase, nuclear (UTP)	1.00 * UTP [n] + 1.00 * Deoxycytidine [n] --> 1.00 * proton [n] + 1.00 * dCMP [n] + 1.00 * UDP [n] DCK	DCK	Nucleotide interconversion	2.7.1.74	4
6	0.0649351	-1.55561	0.0781394	DCK2n	Deoxycytidine kinase, nuclear (UTP)	1.00 * UTP [n] + 1.00 * Deoxycytidine [n] --> 1.00 * proton [n] + 1.00 * dCMP [n] + 1.00 * UDP [n] DCK	DCK	Nucleotide interconversion	2.7.1.74	4
36	0.0021645	7.80136	0.00304006	DCSPTN1CPT1	carnitine O-palmitoyltransferase	1.00 * L-Carnitine [c] + 1.00 * docosa-4,7,10,13,16-pentaenoyl coenzyme A [c] --> 1.00 * Coenzyme A [c] + 1.00 * docosa-4,7,10,13,16-pentaenoyl carnitine [c] CPT1A; CPT1B; CPT1C	CPT1A; CPT1B; CPT1C	Fatty acid oxidation	2.3.1.21	4
33	0.0151515	1.64148	0.0191294	DCT	Dopachrome tautomerase	1.00 * L-dopachromate [c] --> 1.00 * 5,6-dihydroxyindole-2-carboxylate [c] DCT	DCT	Tyrosine metabolism	5.3.3.12	4
36	0.0021645	3.22519	0.00304006	DESAT16_2	palmitoyl-CoA desaturase (n-C16:0CoA -> n-C16:1CoA)	1.00 * O2 [c] + 1.00 * proton [c] + 1.00 * Nicotinamide adenine dinucleotide - reduced [c] + 1.00 * Palmitoyl-CoA (n-C16:0CoA) [c] --> 2.00 * Water [c] + 1.00 * Nicotinamide adenine dinucleotide [c] + 1.00 * Hexadecenoyl-CoA (n-C16:1CoA) [c] SCD4	SCD4	Fatty acid synthesis	1.14.19.1	4
34	0.00865801	1.82047	0.0113085	DESAT18_10	fatty acyl-CoA desaturase (n-C18:2CoA -> n-C18:3CoA)	1.00 * O2 [c] + 1.00 * proton [c] + 1.00 * Nicotinamide adenine dinucleotide - reduced [c] + 1.00 * alpha-Linolenoyl-CoA [c] --> 2.00 * Water [c] + 1.00 * Nicotinamide adenine dinucleotide [c] + 1.00 * stearidonyl coenzyme A [c] FADS2	FADS2	Fatty acid synthesis	1.14.19.1	4
31	0.0411255	1.61273	0.0504057	DESAT18_3	stearoyl-CoA desaturase (n-C18:0CoA -> n-C18:1CoA)	1.00 * O2 [c] + 1.00 * proton [c] + 1.00 * Nicotinamide adenine dinucleotide - reduced [c] + 1.00 * Stearoyl-CoA (n-C18:0CoA) [c] --> 2.00 * Water [c] + 1.00 * Nicotinamide adenine dinucleotide [c] + 1.00 * Octadecenoyl-CoA (n-C18:1CoA) [c] SCD4	SCD4	Fatty acid synthesis	1.14.19.1	4
36	0.0021645	3.91088	0.00304006	DESAT18_4	stearoyl-CoA desaturase (n-C18:0CoA -> n-C18:1CoA)	1.00 * O2 [c] + 1.00 * proton [c] + 1.00 * Nicotinamide adenine dinucleotide - reduced [c] + 1.00 * Stearoyl-CoA (n-C18:0CoA) [c] --> 2.00 * Water [c] + 1.00 * Nicotinamide adenine dinucleotide [c] + 1.00 * vaccenyl coenzyme A [c] SCD4	SCD4	Fatty acid synthesis	1.14.19.1	4
36	0.0021645	3.34709	0.00304006	DESAT18_5	stearoyl-CoA desaturase (n-C18:0CoA -> n-C18:1CoA)	1.00 * O2 [c] + 1.00 * proton [c] + 1.00 * Nicotinamide adenine dinucleotide - reduced [c] + 1.00 * Stearoyl-CoA (n-C18:0CoA) [c] --> 2.00 * Water [c] + 1.00 * Nicotinamide adenine dinucleotide [c] + 1.00 * trans-Octadec-2-enoyl-CoA [c] SCD4	SCD4	Fatty acid synthesis	1.14.19.1	4
36	0.0021645	9.33737	0.00304006	DESAT18_6	fatty acyl-CoA desaturase (n-C18:1CoA -> n-C18:2CoA)	1.00 * O2 [c] + 1.00 * proton [c] + 1.00 * Nicotinamide adenine dinucleotide - reduced [c] + 1.00 * Octadecenoyl-CoA (n-C18:1CoA) [c] --> 2.00 * Water [c] + 1.00 * Nicotinamide adenine dinucleotide [c] + 1.00 * linoelaidyl coenzyme A [c] FADS2	FADS2	Fatty acid synthesis	1.14.99.25	4
36	0.0021645	11.286	0.00304006	DESAT18_7	fatty acyl-CoA desaturase (n-C18:1CoA -> n-C18:2CoA)	1.00 * O2 [c] + 1.00 * proton [c] + 1.00 * Nicotinamide adenine dinucleotide - reduced [c] + 1.00 * vaccenyl coenzyme A [c] --> 2.00 * Water [c] + 1.00 * Nicotinamide adenine dinucleotide [c] + 1.00 * linoelaidyl coenzyme A [c] FADS2	FADS2	Fatty acid synthesis	1.14.19.1	4
36	0.0021645	11.711	0.00304006	DESAT18_8	fatty acyl-CoA desaturase (n-C18:1CoA -> n-C18:2CoA)	1.00 * O2 [c] + 1.00 * proton [c] + 1.00 * Nicotinamide adenine dinucleotide - reduced [c] + 1.00 * trans-Octadec-2-enoyl-CoA [c] --> 2.00 * Water [c] + 1.00 * Nicotinamide adenine dinucleotide [c] + 1.00 * linoelaidyl coenzyme A [c] FADS2	FADS2	Fatty acid synthesis	1.14.99.25	4
36	0.0021645	5.39645	0.00304006	DESAT18_9	fatty acyl-CoA desaturase (n-C18:2CoA -> n-C18:3CoA)	1.00 * O2 [c] + 1.00 * proton [c] + 1.00 * Nicotinamide adenine dinucleotide - reduced [c] + 1.00 * linoleic coenzyme A [c] --> 2.00 * Water [c] + 1.00 * Nicotinamide adenine dinucleotide [c] + 1.00 * gamma-linolenoyl-CoA(4-) [c] FADS1; FADS2	FADS1; FADS2	Fatty acid synthesis	1.14.99.25	4
36	0.0021645	2.81816	0.00304006	DESAT20_1	fatty acyl-CoA desaturase (n-C20:3CoA -> n-C20:4CoA)	1.00 * O2 [c] + 1.00 * proton [c] + 1.00 * Nicotinamide adenine dinucleotide - reduced [c] + 1.00 * dihomo-gamma-linolenyl coenzyme A [c] --> 2.00 * Water [c] + 1.00 * Nicotinamide adenine dinucleotide [c] + 1.00 * arachidonoyl-CoA(4-) [c] FADS1	FADS1	Fatty acid synthesis	1.14.19.1	4
36	0.0021645	2.39665	0.00304006	DESAT20_2	fatty acyl-CoA desaturase (n-C20:4CoA -> n-C20:5CoA)	1.00 * O2 [c] + 1.00 * proton [c] + 1.00 * Nicotinamide adenine dinucleotide - reduced [c] + 1.00 * eicosatetranoyl coenzyme A [c] --> 2.00 * Water [c] + 1.00 * Nicotinamide adenine dinucleotide [c] + 1.00 * timnodonyl coenzyme A [c] FADS1	FADS1	Fatty acid synthesis	1.14.19.1	4
36	0.0021645	5.32911	0.00304006	DESAT22_1p	fatty acyl-CoA desaturase (n-C22:4CoA -> n-C22:5CoA)	1.00 * proton [x] + 1.00 * Nicotinamide adenine dinucleotide - reduced [x] + 1.00 * O2 [x] + 1.00 * adrenyl coenzyme A [x] --> 1.00 * Nicotinamide adenine dinucleotide [x] + 2.00 * Water [x] + 1.00 * docosa-4,7,10,13,16-pentaenoyl coenzyme A [x] No genes		Fatty acid synthesis	1.14.19.1	4
36	0.0021645	14.0246	0.00304006	DESAT22_2p	fatty acyl-CoA desaturase (n-C22:5CoA -> n-C22:6CoA)	1.00 * proton [x] + 1.00 * Nicotinamide adenine dinucleotide - reduced [x] + 1.00 * O2 [x] + 1.00 * clupanodonyl CoA [x] --> 1.00 * Nicotinamide adenine dinucleotide [x] + 2.00 * Water [x] + 1.00 * cervonyl coenzyme A [x] No genes		Fatty acid synthesis	1.14.19.1	4
36	0.0021645	4.7793	0.00304006	DESAT24_1	fatty acyl-CoA desaturase (n-C24:5CoA -> n-C24:6CoA)	1.00 * O2 [c] + 1.00 * proton [c] + 1.00 * Nicotinamide adenine dinucleotide - reduced [c] + 1.00 * tetracosapentaenoyl coenzyme A, n-3 [c] --> 2.00 * Water [c] + 1.00 * Nicotinamide adenine dinucleotide [c] + 1.00 * tetracosahexaenoyl coenzyme A [c] FADS2	FADS2	Fatty acid synthesis	1.14.99.25	4
36	0.0021645	5.68452	0.00304006	DGNSKm	deoxyguanosine kinase	1.00 * ATP [m] + 1.00 * Deoxyguanosine [m] --> 1.00 * proton [m] + 1.00 * ADP [m] + 1.00 * dGMP [m] DGUOK	DGUOK	Nucleotide interconversion	2.7.1.113	4
36	0.0021645	11.6886	0.00304006	DHCR71r	7-dehydrocholesterol reductase	1.00 * proton [r] + 1.00 * Nicotinamide adenine dinucleotide phosphate - reduced [r] + 1.00 * 7-dehydrodesmosterol [r] --> 1.00 * Nicotinamide adenine dinucleotide phosphate [r] + 1.00 * desmosterol [r] DHCR7	DHCR7	Cholesterol metabolism	1.3.1.21	4
36	0.0021645	6.99562	0.00304006	DHCR72r	7-dehydrocholesterol reductase	1.00 * cholesta-5,7-dien-3beta-ol [r] + 1.00 * proton [r] + 1.00 * Nicotinamide adenine dinucleotide phosphate - reduced [r] --> 1.00 * Nicotinamide adenine dinucleotide phosphate [r] + 1.00 * cholesterol [r] DHCR7	DHCR7	Cholesterol metabolism	1.3.1.21	4
36	0.0021645	6.06503	0.00304006	DHEASULT	Dehydroepiandrosterone sulfotransferase	1.00 * (2R,3S,4R,5R)-5-(6-amino-9H-purin-9-yl)-4-hydroxy-2-({[(sulfonatooxy)phosphinato]oxy}methyl)oxolan-3-yl phosphate [c] + 1.00 * 3beta-hydroxyandrost-5-en-17-one [c] --> 1.00 * proton [c] + 1.00 * adenosine 3',5'-bismonophosphate(4-) [c] + 1.00 * 3beta-hydroxyandrost-5-en-17-one 3-sulfate(1-) [c] SULT1A1; SULT1E1; SULT2A1	SULT1A1; SULT1E1; SULT2A1	Steroid metabolism	2.8.2.2	4
35	0.004329	2.33485	0.00582391	DHORD9	dihydoorotic acid dehydrogenase (quinone10)	1.00 * ubiquinone-10 [m] + 1.00 * (S)-dihydroorotate [c] --> 1.00 * Ubiquinol-10 [m] + 1.00 * Orotate [c] DHODH	DHODH	Pyrimidine synthesis	1.3.3.1	4
35	0.004329	2.33485	0.00582391	DHORTS	dihydroorotase	1.00 * Water [c] + 1.00 * (S)-dihydroorotate [c] --> 1.00 * proton [c] + 1.00 * N-Carbamoyl-L-aspartate [c] CAD	CAD	Pyrimidine synthesis	3.5.2.3	4
36	0.0021645	2.94136	0.00304006	DHPM1	dihydropyrimidinase (5,6-dihydrouracil)	1.00 * Water [c] + 1.00 * 5,6-dihydrouracil [c] --> 1.00 * proton [c] + 1.00 * N-carbamoyl-beta-alaninate [c] DPYS; DPYSL2; DPYSL3	DPYS; DPYSL2; DPYSL3	Pyrimidine catabolism	3.5.2.2	4
33	0.0151515	1.93555	0.0191294	DHPR	6,7-dihydropteridine reductase	1.00 * proton [c] + 1.00 * Nicotinamide adenine dinucleotide - reduced [c] + 1.00 * 6,7-dihydrobiopterin [c] --> 1.00 * Nicotinamide adenine dinucleotide [c] + 1.00 * 5,6,7,8-tetrahydrobiopterin [c] QDPR	QDPR	Tetrahydrobiopterin metabolism	1.6.99.7	4
36	0.0021645	7.79379	0.00304006	DLNLCGCPT1	carnitine O-palmitoyltransferase	1.00 * L-Carnitine [c] + 1.00 * dihomo-gamma-linolenyl coenzyme A [c] --> 1.00 * Coenzyme A [c] + 1.00 * dihomo-gamma-linolenyl carnitine [c] CPT1A; CPT1B; CPT1C	CPT1A; CPT1B; CPT1C	Fatty acid oxidation	2.3.1.21	4
36	0.0021645	11.3612	0.00304006	DMATTx	dimethylallyltranstransferase	1.00 * Dimethylallyl diphosphate [x] + 1.00 * Isopentenyl diphosphate [x] --> 1.00 * Geranyl diphosphate [x] + 1.00 * Diphosphate [x] FDPS	FDPS	Cholesterol metabolism	2.5.1.1	4
36	0.0021645	7.50007	0.00304006	DMGDHm	dimethylglycine dehydrogenase, mitochondrial	1.00 * Water [m] + 1.00 * Flavin adenine dinucleotide oxidized [m] + 1.00 * N,N-dimethylglycine [m] --> 1.00 * Flavin adenine dinucleotide reduced [m] + 1.00 * formaldehyde [m] + 1.00 * Sarcosine [m] DMGDH	DMGDH	Glycine, serine, alanine and threonine metabolism	1.5.99.2	4
36	0.0021645	7.78759	0.00304006	DOLASNT_Ler	Dolichyl-diphosphooligosaccharide:protein-L-asparagine oligopolysaccharidotransferase (liver)	1.00 * protein-linked asparagine residue (N-glycosylation site) [r] + 0.10 * (alpha-D-Glucosyl)3-(alpha-D-mannosyl)8-beta-D-mannosyl-diacetylchitobiosyldiphosphodolichol, human liver homolog [r] --> 1.00 * proton [r] + 0.10 * Dolichol diphosphate, human liver homolog [r] + 1.00 * (alpha-D-Glucosyl)3-(alpha-D-mannosyl)8-beta-D-mannosyl-diacetylchitobiosyl-L-asparagine (protein) [r] DAD1; DDOST; RP…	DAD1; DDOST; RPN1; RPN2	N-glycan synthesis	2.4.1.119	0
36	0.0021645	7.78759	0.00304006	DOLASNT_Uer	Dolichyl-diphosphooligosaccharide:protein-L-asparagine oligopolysaccharidotransferase (uterus)	1.00 * protein-linked asparagine residue (N-glycosylation site) [r] + 0.10 * (alpha-D-Glucosyl)3-(alpha-D-mannosyl)8-beta-D-mannosyl-diacetylchitobiosyldiphosphodolichol, human uterine homolog [r] --> 1.00 * proton [r] + 1.00 * (alpha-D-Glucosyl)3-(alpha-D-mannosyl)8-beta-D-mannosyl-diacetylchitobiosyl-L-asparagine (protein) [r] + 0.10 * Dolichol diphosphate, human uterine homolog [r] DAD1; DDOST…	DAD1; DDOST; RPN1; RPN2	N-glycan synthesis	2.4.1.119	0
36	0.0021645	7.78759	0.00304006	DOLDPP_Ler	Dolichyl-diphosphate phosphohydrolase, human (liver)	1.00 * Water [r] + 0.10 * Dolichol diphosphate, human liver homolog [r] --> 0.10 * dolichyl phosphate(2-) [r] + 1.00 * proton [r] + 1.00 * hydrogenphosphate [r] DOLPP1	DOLPP1	N-glycan synthesis	3.6.1.43	0
36	0.0021645	7.78759	0.00304006	DOLDPP_Uer	Dolichyl-diphosphate phosphohydrolase, human (uterus)	1.00 * Water [r] + 0.10 * Dolichol diphosphate, human uterine homolog [r] --> 1.00 * proton [r] + 0.10 * dolichyl phosphate(2-) [r] + 1.00 * hydrogenphosphate [r] DOLPP1	DOLPP1	N-glycan synthesis	3.6.1.43	0
36	0.0021645	4.35788	0.00304006	DOLGPP_Ler	Dolichyl-beta-D-glucosyl-phosphate dolichylphosphohydrolase (liver)	1.00 * Water [r] + 0.10 * Dolichyl beta-D-glucosyl phosphate, human liver homolog [r] --> 0.10 * dolichyl phosphate(2-) [r] + 1.00 * proton [r] + 1.00 * D-glucose [r] No genes		N-glycan synthesis	3.1.4.48	0
36	0.0021645	4.35788	0.00304006	DOLGPP_Uer	Dolichyl-beta-D-glucosyl-phosphate dolichylphosphohydrolase (uterus)	1.00 * Water [r] + 0.10 * Dolichyl beta-D-glucosyl phosphate, human uterine homolog [r] --> 1.00 * proton [r] + 0.10 * dolichyl phosphate(2-) [r] + 1.00 * D-glucose [r] No genes		N-glycan synthesis	3.1.4.48	0
36	0.0021645	10.6118	0.00304006	DOLK_L	Dolichol kinase, human (liver)	1.00 * CTP [c] + 0.10 * Dolichol, human liver homolog [c] --> 1.00 * proton [c] + 1.00 * CDP [c] + 0.10 * dolichyl phosphate(2-) [c] No genes		N-glycan synthesis	2.7.1.108	0
36	0.0021645	10.6118	0.00304006	DOLK_U	Dolichol kinase, human (uterus)	1.00 * CTP [c] + 0.10 * Dolichol, human uterine homolog [c] --> 1.00 * proton [c] + 1.00 * CDP [c] + 0.10 * dolichyl phosphate(2-) [c] No genes		N-glycan synthesis	2.7.1.108	0
36	0.0021645	7.78759	0.00304006	DOLPH_Ler	Dolichol-phosphate phosphohydrolase, human (liver)	0.10 * Dolichyl phosphate D-mannose, human liver homolog [r] + 0.10 * (alpha-D-Mannosyl)4-beta-D-mannosyl-diacetylchitobiosyldiphosphodolichol, human liver homolog [r] --> 0.10 * dolichyl phosphate(2-) [r] + 1.00 * proton [r] + 0.10 * (alpha-D-Mannosyl)5-beta-D-mannosyl-diacetylchitobiosyldiphosphodolichol, human liver homolog [r] No genes		N-glycan synthesis	3.1.3.51	0
36	0.0021645	7.78759	0.00304006	DOLPH_Uer	Dolichol-phosphate phosphohydrolase, human (uterus)	0.10 * Dolichyl phosphate D-mannose, human uterine homolog [r] + 0.10 * (alpha-D-Mannosyl)4-beta-D-mannosyl-diacetylchitobiosyldiphosphodolichol, human uterine homolog [r] --> 1.00 * proton [r] + 0.10 * dolichyl phosphate(2-) [r] + 0.10 * (alpha-D-Mannosyl)5-beta-D-mannosyl-diacetylchitobiosyldiphosphodolichol, human uterine homolog [r] No genes		N-glycan synthesis	3.1.3.51	0
36	0.0021645	7.78759	0.00304006	DOLPMT1_Ler	dolichyl-phosphate-mannose-glycolipid alpha-mannosyltransferase (liver)	0.10 * Dolichyl phosphate D-mannose, human liver homolog [r] + 0.10 * (alpha-D-Mannosyl)6-beta-D-mannosyl-diacetylchitobiosyldiphosphodolichol, human liver homolog [r] --> 0.10 * dolichyl phosphate(2-) [r] + 1.00 * proton [r] + 0.10 * (alpha-D-Mannosyl)7-beta-D-mannosyl-diacetylchitobiosyldiphosphodolichol, human liver homolog [r] ALG3	ALG3	N-glycan synthesis	2.4.1.130	0
36	0.0021645	7.78759	0.00304006	DOLPMT1_Uer	dolichyl-phosphate-mannose-glycolipid alpha-mannosyltransferase (uterus)	0.10 * Dolichyl phosphate D-mannose, human uterine homolog [r] + 0.10 * (alpha-D-Mannosyl)6-beta-D-mannosyl-diacetylchitobiosyldiphosphodolichol, human uterine homolog [r] --> 1.00 * proton [r] + 0.10 * dolichyl phosphate(2-) [r] + 0.10 * (alpha-D-Mannosyl)7-beta-D-mannosyl-diacetylchitobiosyldiphosphodolichol, human uterine homolog [r] ALG3	ALG3	N-glycan synthesis	2.4.1.130	0
36	0.0021645	7.78759	0.00304006	DOLPMT2_Ler	dolichyl-phosphate-mannose-glycolipid alpha-mannosyltransferase (liver)	0.10 * Dolichyl phosphate D-mannose, human liver homolog [r] + 0.10 * (alpha-D-Mannosyl)7-beta-D-mannosyl-diacetylchitobiosyldiphosphodolichol, human liver homolog [r] --> 0.10 * dolichyl phosphate(2-) [r] + 1.00 * proton [r] + 0.10 * (alpha-D-Mannosyl)8-beta-D-mannosyl-diacetylchitobiosyldiphosphodolichol, human liver homolog [r] No genes		N-glycan synthesis	2.4.1.130	0
36	0.0021645	7.78759	0.00304006	DOLPMT2_Uer	dolichyl-phosphate-mannose-glycolipid alpha-mannosyltransferase (uterus)	0.10 * Dolichyl phosphate D-mannose, human uterine homolog [r] + 0.10 * (alpha-D-Mannosyl)7-beta-D-mannosyl-diacetylchitobiosyldiphosphodolichol, human uterine homolog [r] --> 1.00 * proton [r] + 0.10 * dolichyl phosphate(2-) [r] + 0.10 * (alpha-D-Mannosyl)8-beta-D-mannosyl-diacetylchitobiosyldiphosphodolichol, human uterine homolog [r] No genes		N-glycan synthesis	2.4.1.130	0
36	0.0021645	7.76362	0.00304006	DOLPMT3_Ler	dolichyl-phosphate-mannose-glycolipid alpha-mannosyltransferase (liver)	1.00 * GDP-alpha-D-mannose(2-) [c] + 0.10 * dolichyl phosphate(2-) [c] --> 1.00 * GDP [c] + 0.10 * Dolichyl phosphate D-mannose, human liver homolog [c] ALG12	ALG12	N-glycan synthesis	2.4.1.130	0
36	0.0021645	7.76362	0.00304006	DOLPMT3_Uer	dolichyl-phosphate-mannose-glycolipid alpha-mannosyltransferase (uterus)	1.00 * GDP-alpha-D-mannose(2-) [c] + 0.10 * dolichyl phosphate(2-) [c] --> 1.00 * GDP [c] + 0.10 * Dolichyl phosphate D-mannose, human uterine homolog [c] ALG12	ALG12	N-glycan synthesis	2.4.1.130	0
36	0.0021645	4.35788	0.00304006	DOLPMT4_Ler	dolichyl-phosphate-mannose-glycolipid alpha-mannosyltransferase (liver)	0.10 * dolichyl phosphate(2-) [r] --> 0.10 * dolichyl phosphate(2-) [c] No genes		N-glycan synthesis	2.4.1.130	0
36	0.0021645	4.35788	0.00304006	DOLPMT4_Uer	dolichyl-phosphate-mannose-glycolipid alpha-mannosyltransferase (uterus)	0.10 * dolichyl phosphate(2-) [r] --> 0.10 * dolichyl phosphate(2-) [c] No genes		N-glycan synthesis	2.4.1.130	0
36	0.0021645	7.78759	0.00304006	DOLPMT_L	Dolichyl-phosphate D-mannosyltransferase (liver)	0.10 * Dolichyl phosphate D-mannose, human liver homolog [r] + 0.10 * (alpha-D-Mannosyl)5-beta-D-mannosyl-diacetylchitobiosyldiphosphodolichol, human liver homolog [r] --> 0.10 * dolichyl phosphate(2-) [r] + 1.00 * proton [r] + 0.10 * (alpha-D-Mannosyl)6-beta-D-mannosyl-diacetylchitobiosyldiphosphodolichol, human liver homolog [r] DPM2; DPM3; GM20716	DPM2; DPM3; GM20716	N-glycan synthesis	2.4.1.83	0
36	0.0021645	7.78759	0.00304006	DOLPMT_U	Dolichyl-phosphate D-mannosyltransferase (uterus)	0.10 * Dolichyl phosphate D-mannose, human uterine homolog [r] + 0.10 * (alpha-D-Mannosyl)5-beta-D-mannosyl-diacetylchitobiosyldiphosphodolichol, human uterine homolog [r] --> 1.00 * proton [r] + 0.10 * dolichyl phosphate(2-) [r] + 0.10 * (alpha-D-Mannosyl)6-beta-D-mannosyl-diacetylchitobiosyldiphosphodolichol, human uterine homolog [r] DPM2; DPM3; GM20716	DPM2; DPM3; GM20716	N-glycan synthesis	2.4.1.83	0
36	0.0021645	9.98834	0.00304006	DOPABMO	dopamine beta-monooxygenase	1.00 * O2 [c] + 1.00 * proton [c] + 1.00 * dopaminium(1+) [c] + 1.00 * L-ascorbate [c] --> 1.00 * Water [c] + 1.00 * Norepinephrine [c] + 1.00 * dehydroascorbide(1-) [c] DBH; MOXD1	DBH; MOXD1	Tyrosine metabolism	1.14.17.1	4
36	0.0021645	13.5322	0.00304006	DOPACHRMISO	L-dopachrome isomerase 1	1.00 * O2 [c] + 2.00 * 2-Carboxy-2,3-dihydro-5,6-dihydroxyindole [c] --> 2.00 * Water [c] + 2.00 * L-dopachromate [c] TYR	TYR	Tyrosine metabolism	1.14.18.1	4
36	0.0021645	11.9958	0.00304006	DOPASULT	Dopamine Sulfotransferase	1.00 * (2R,3S,4R,5R)-5-(6-amino-9H-purin-9-yl)-4-hydroxy-2-({[(sulfonatooxy)phosphinato]oxy}methyl)oxolan-3-yl phosphate [c] + 1.00 * dopaminium(1+) [c] --> 1.00 * proton [c] + 1.00 * adenosine 3',5'-bismonophosphate(4-) [c] + 1.00 * dopamine 3-O-sulfate [c] SULT1A1	SULT1A1	Tyrosine metabolism	2.8.2.1	4
36	0.0021645	6.53176	0.00304006	DPGM	Diphosphoglyceromutase	1.00 * 3-Phospho-D-glyceroyl phosphate [c] --> 1.00 * proton [c] + 1.00 * 2,3-bisphosphonato-D-glycerate(5-) [c] BPGM; PGAM1; PGAM2	BPGM; PGAM1; PGAM2	Glycolysis/gluconeogenesis	5.4.2.1	0
36	0.0021645	6.53176	0.00304006	DPGase	Diphosphoglycerate phosphatase	1.00 * Water [c] + 1.00 * 2,3-bisphosphonato-D-glycerate(5-) [c] --> 1.00 * hydrogenphosphate [c] + 1.00 * 3-Phospho-D-glycerate [c] BPGM; PGAM1; PGAM2	BPGM; PGAM1; PGAM2	Glycolysis/gluconeogenesis	5.4.2.4	0
36	0.0021645	8.9302	0.00304006	DPMVDx	diphosphomevalonate decarboxylase	1.00 * ATP [x] + 1.00 * (R)-5-Diphosphomevalonate [x] --> 1.00 * ADP [x] + 1.00 * carbon dioxide [x] + 1.00 * Isopentenyl diphosphate [x] + 1.00 * hydrogenphosphate [x] MVD	MVD	Cholesterol metabolism	4.1.1.33	4
36	0.0021645	5.34918	0.00304006	DURAD2	dihydrothymin dehydrogenase (NADP)	1.00 * Nicotinamide adenine dinucleotide phosphate [c] + 1.00 * 5,6-dihydrothymine [c] --> 1.00 * proton [c] + 1.00 * Nicotinamide adenine dinucleotide phosphate - reduced [c] + 1.00 * Thymine [c] DPYD	DPYD	Pyrimidine catabolism	1.3.1.2	4
36	0.0021645	2.4893	0.00304006	DURAD2	dihydrothymin dehydrogenase (NADP)	1.00 * Nicotinamide adenine dinucleotide phosphate [c] + 1.00 * 5,6-dihydrothymine [c] --> 1.00 * proton [c] + 1.00 * Nicotinamide adenine dinucleotide phosphate - reduced [c] + 1.00 * Thymine [c] DPYD	DPYD	Pyrimidine catabolism	1.3.1.2	4
10	0.24026	-0.280067	0.268574	DURAD	dihydrouracil dehydrogenase (NADP)	1.00 * Nicotinamide adenine dinucleotide phosphate [c] + 1.00 * 5,6-dihydrouracil [c] --> 1.00 * proton [c] + 1.00 * Nicotinamide adenine dinucleotide phosphate - reduced [c] + 1.00 * uracil [c] DPYD	DPYD	Pyrimidine catabolism	1.3.1.2	4
34	0.00865801	1.90834	0.0113085	DUTPDPm	dUTP diphosphatase	1.00 * Water [m] + 1.00 * dUTP [m] --> 1.00 * proton [m] + 1.00 * Diphosphate [m] + 1.00 * dUMP [m] DUT; ITPA	DUT; ITPA	Nucleotide interconversion	3.6.1.23	4
33	0.0151515	1.88476	0.0191294	DUTPDPn	dUTP diphosphatase, nuclear	1.00 * Water [n] + 1.00 * dUTP [n] --> 1.00 * Diphosphate [n] + 1.00 * proton [n] + 1.00 * dUMP [n] DUT	DUT	Nucleotide interconversion	3.6.1.23	4
29	0.0930736	1.52027	0.110717	EBP1r	3-beta-hydroxysteroid-delta(8),delta(7)-isomerase	1.00 * zymosterol [r] --> 1.00 * 5alpha-cholesta-7,24-dien-3beta-ol [r] EBP	EBP	Cholesterol metabolism	5.3.3.5	4
29	0.0930736	1.25929	0.110717	EBP2r	3-beta-hydroxysteroid-delta(8),delta(7)-isomerase	1.00 * 5alpha-cholest-8-en-3beta-ol [r] --> 1.00 * 5alpha-cholest-7-en-3beta-ol [r] EBP	EBP	Cholesterol metabolism	5.3.3.5	4
36	0.0021645	6.52166	0.00304006	EICOSTETCPT1	carnitine O-palmitoyltransferase	1.00 * L-Carnitine [c] + 1.00 * eicosatetranoyl coenzyme A [c] --> 1.00 * Coenzyme A [c] + 1.00 * Eicosatetranoyl carnitine [c] CPT1A; CPT1B; CPT1C	CPT1A; CPT1B; CPT1C	Fatty acid oxidation	2.3.1.21	4
36	0.0021645	12.4271	0.00304006	ELAIDCPT1	carnitine O-palmitoyltransferase	1.00 * L-Carnitine [c] + 1.00 * trans-Octadec-2-enoyl-CoA [c] --> 1.00 * Coenzyme A [c] + 1.00 * Elaidic carnitine [c] CPT1A; CPT1B; CPT1C	CPT1A; CPT1B; CPT1C	Fatty acid oxidation	2.3.1.21	4
36	0.0021645	7.79815	0.00304006	ENGASE2ly	endo-beta-N-acetylglucosaminidase, lysosomal	1.00 * Water [l] + 1.00 * n2m2nmasn (w/o peptide linkage) [l] --> 1.00 * N-acetyl-D-glucosamine [l] + 1.00 * reducing GlcNAc removed form of n2m2nmasn (w/o peptide) [l] No genes		N-glycan degradation	3.2.1.96	0
36	0.0021645	6.65963	0.00304006	ENGASE3ly	endo-beta-N-acetylglucosaminidase, lysosomal	1.00 * Water [l] + 1.00 * keratan sulfate I, degradation product 2 [l] --> 1.00 * N-acetyl-D-glucosamine [l] + 1.00 * keratan sulfate I, degradation product 3 [l] No genes		Keratan sulfate degradation	3.2.1.96	0
36	0.0021645	7.10173	0.00304006	ENGASEly	endo-beta-N-acetylglucosaminidase, lysosomal	1.00 * Water [l] + 1.00 * de-Fuc form of PA6 (w/o peptide linkage) [l] --> 1.00 * N-acetyl-D-glucosamine [l] + 1.00 * de-Fuc, reducing GlcNAc removed form of PA6 (w/o peptide linkage) [l] No genes		N-glycan degradation	3.2.1.96	0
0	0.0021645	-2.85024	0.00304006	ENO	enolase	1.00 * D-Glycerate 2-phosphate [c] --> 1.00 * Water [c] + 1.00 * Phosphoenolpyruvate [c] ENO1; ENO2; ENO3	ENO1; ENO2; ENO3	Glycolysis/gluconeogenesis	4.2.1.11	0
18	1	0.174754	1	ENO	enolase	1.00 * D-Glycerate 2-phosphate [c] --> 1.00 * Water [c] + 1.00 * Phosphoenolpyruvate [c] ENO1; ENO2; ENO3	ENO1; ENO2; ENO3	Glycolysis/gluconeogenesis	4.2.1.11	0
36	0.0021645	6.06503	0.00304006	ESTSULT	Estrogen sulfotransferase	1.00 * (2R,3S,4R,5R)-5-(6-amino-9H-purin-9-yl)-4-hydroxy-2-({[(sulfonatooxy)phosphinato]oxy}methyl)oxolan-3-yl phosphate [c] + 1.00 * estrone [c] --> 1.00 * proton [c] + 1.00 * adenosine 3',5'-bismonophosphate(4-) [c] + 1.00 * estrone 3-sulfate(1-) [c] SULT1A1; SULT1E1	SULT1A1; SULT1E1	Steroid metabolism	2.8.2.4	4
36	0.0021645	3.02582	0.00304006	ETFQO	Electron transfer flavoprotein-ubiquinone oxidoreductase	1.00 * ubiquinone-10 [m] + 1.00 * Electron transfer flavoprotein reduced [m] --> 1.00 * Ubiquinol-10 [m] + 1.00 * Electron transfer flavoprotein oxidized [m] ETFDH	ETFDH	Fatty acid oxidation	1.5.5.1	4
36	0.0021645	18.1357	0.00304006	ETHAK	Ethanolamine kinase	1.00 * ATP [c] + 1.00 * etha[c] [c] --> 1.00 * ADP [c] + 1.00 * proton [c] + 1.00 * O-phosphonatoethanaminium(1-) [c] CHKA; CHKB; ETNK1; ETNK2	CHKA; CHKB; ETNK1; ETNK2	Glycerophospholipid metabolism	2.7.1.82	4
36	0.0021645	7.21093	0.00304006	F1PGT	fucose-1-phosphate guanylyltransferase	1.00 * proton [c] + 1.00 * GTP [c] + 1.00 * L-Fucose 1-phosphate [c] --> 1.00 * Diphosphate [c] + 1.00 * GDP-L-fucose(2-) [c] FPGT; TNNI3K	FPGT; TNNI3K	Fructose and mannose metabolism	2.7.7.30	0
36	0.0021645	7.08495	0.00304006	F6Tg	glycoprotein 6-alpha-L-fucosyltransferase	1.00 * GDP-L-fucose(2-) [g] + 1.00 * ((N-acetyl-D-glucosaminyl)2-(alpha-D-mannosyl)2-beta-D-mannosyl-diacetylchitobiosyl)-L-asparagine (protein) [g] --> 1.00 * proton [g] + 1.00 * N4-{N-Acetyl-beta-D-glucosaminyl-(1,2)-alpha-D-mannosyl-(1,3)-[N-acetyl-beta-D-glucosaminyl-(1,2)-alpha-D-mannosyl-(1,6)]-beta-D-mannosyl-(1,4)-N-acetyl-beta-D-glucosaminyl-(1,4)-[alpha-L-fucosyl-(1,6)]-N-acetyl-beta-D-…	FUT8	N-glycan synthesis	2.4.1.68	0
36	0.0021645	9.39214	0.00304006	FACOAL140i	fatty-acid--CoA ligase (tetradecanoate)	1.00 * ATP [c] + 1.00 * Coenzyme A [c] + 1.00 * tetradecanoate (n-C14:0) [c] --> 1.00 * AMP [c] + 1.00 * Diphosphate [c] + 1.00 * Tetradecanoyl-CoA (n-C14:0CoA) [c] ACSL3	ACSL3	Fatty acid oxidation	6.2.1.3	4
36	0.0021645	5.65287	0.00304006	FACOAL150	fatty-acid--CoA ligase	1.00 * ATP [c] + 1.00 * Coenzyme A [c] + 1.00 * pentadecanoate [c] --> 1.00 * AMP [c] + 1.00 * Diphosphate [c] + 1.00 * pentadecanoyl Coenzyme A [c] ACSL1; ACSL3; ACSL4	ACSL1; ACSL3; ACSL4	Fatty acid oxidation	6.2.1.3	4
36	0.0021645	8.44385	0.00304006	FACOAL160i	C160 fatty acid activation	1.00 * ATP [c] + 1.00 * Coenzyme A [c] + 1.00 * Hexadecanoate (n-C16:0) [c] --> 1.00 * AMP [c] + 1.00 * Diphosphate [c] + 1.00 * Palmitoyl-CoA (n-C16:0CoA) [c] ACSBG2; ACSL1; ACSL3; ACSL4; ACSL5	ACSBG2; ACSL1; ACSL3; ACSL4; ACSL5	Fatty acid oxidation	6.2.1.3	4
36	0.0021645	5.6577	0.00304006	FACOAL170	fatty-acid--CoA ligase	1.00 * ATP [c] + 1.00 * Coenzyme A [c] + 1.00 * margarate [c] --> 1.00 * AMP [c] + 1.00 * Diphosphate [c] + 1.00 * heptadecanoyl coa [c] ACSL1; ACSL3; ACSL4	ACSL1; ACSL3; ACSL4	Fatty acid oxidation	6.2.1.3	4
36	0.0021645	2.58053	0.00304006	FACOAL180i	C180 fatty acid activation	1.00 * ATP [c] + 1.00 * Coenzyme A [c] + 1.00 * octadecanoate (n-C18:0) [c] --> 1.00 * AMP [c] + 1.00 * Diphosphate [c] + 1.00 * Stearoyl-CoA (n-C18:0CoA) [c] ACSL1; ACSL3; ACSL5	ACSL1; ACSL3; ACSL5	Fatty acid oxidation	6.2.1.3	4
36	0.0021645	3.91088	0.00304006	FACOAL1812	fatty-acid--CoA ligase	1.00 * ATP [c] + 1.00 * Coenzyme A [c] + 1.00 * trans-vaccenate [c] --> 1.00 * AMP [c] + 1.00 * Diphosphate [c] + 1.00 * vaccenyl coenzyme A [c] ACSL1	ACSL1	Fatty acid oxidation	6.2.1.3	4
36	0.0021645	4.93456	0.00304006	FACOAL1812	fatty-acid--CoA ligase	1.00 * ATP [c] + 1.00 * Coenzyme A [c] + 1.00 * trans-vaccenate [c] --> 1.00 * AMP [c] + 1.00 * Diphosphate [c] + 1.00 * vaccenyl coenzyme A [c] ACSL1	ACSL1	Fatty acid oxidation	6.2.1.3	4
36	0.0021645	6.51686	0.00304006	FACOAL1813	fatty-acid--CoA ligase	1.00 * ATP [c] + 1.00 * Coenzyme A [c] + 1.00 * elaidate [c] --> 1.00 * AMP [c] + 1.00 * Diphosphate [c] + 1.00 * trans-Octadec-2-enoyl-CoA [c] ACSL1	ACSL1	Fatty acid oxidation	6.2.1.3	4
36	0.0021645	6.76219	0.00304006	FACOAL1813	fatty-acid--CoA ligase	1.00 * ATP [c] + 1.00 * Coenzyme A [c] + 1.00 * elaidate [c] --> 1.00 * AMP [c] + 1.00 * Diphosphate [c] + 1.00 * trans-Octadec-2-enoyl-CoA [c] ACSL1	ACSL1	Fatty acid oxidation	6.2.1.3	4
36	0.0021645	6.28195	0.00304006	FACOAL181i	C181 fatty acid activation	1.00 * ATP [c] + 1.00 * Coenzyme A [c] + 1.00 * octadecenoate (n-C18:1) [c] --> 1.00 * AMP [c] + 1.00 * Diphosphate [c] + 1.00 * Octadecenoyl-CoA (n-C18:1CoA) [c] ACSBG2; ACSL1; ACSL3; ACSL4	ACSBG2; ACSL1; ACSL3; ACSL4	Fatty acid oxidation	6.2.1.3	4
34	0.00865801	1.74852	0.0113085	FACOAL1821	fatty-acid--CoA ligase	1.00 * ATP [c] + 1.00 * Coenzyme A [c] + 1.00 * linoleate [c] --> 1.00 * AMP [c] + 1.00 * Diphosphate [c] + 1.00 * linoleic coenzyme A [c] ACSBG2; ACSL1; ACSL3; ACSL4	ACSBG2; ACSL1; ACSL3; ACSL4	Fatty acid oxidation	6.2.1.3	4
36	0.0021645	8.41039	0.00304006	FACOAL1821	fatty-acid--CoA ligase	1.00 * ATP [c] + 1.00 * Coenzyme A [c] + 1.00 * linoleate [c] --> 1.00 * AMP [c] + 1.00 * Diphosphate [c] + 1.00 * linoleic coenzyme A [c] ACSBG2; ACSL1; ACSL3; ACSL4	ACSBG2; ACSL1; ACSL3; ACSL4	Fatty acid oxidation	6.2.1.3	4
36	0.0021645	11.7133	0.00304006	FACOAL1822	fatty-acid--CoA ligase	1.00 * ATP [c] + 1.00 * Coenzyme A [c] + 1.00 * linoelaidic acid (all trans C18:2) [c] --> 1.00 * AMP [c] + 1.00 * Diphosphate [c] + 1.00 * linoelaidyl coenzyme A [c] ACSL1	ACSL1	Fatty acid oxidation	6.2.1.3	4
36	0.0021645	7.12112	0.00304006	FACOAL1822	fatty-acid--CoA ligase	1.00 * ATP [c] + 1.00 * Coenzyme A [c] + 1.00 * linoelaidic acid (all trans C18:2) [c] --> 1.00 * AMP [c] + 1.00 * Diphosphate [c] + 1.00 * linoelaidyl coenzyme A [c] ACSL1	ACSL1	Fatty acid oxidation	6.2.1.3	4
36	0.0021645	6.37741	0.00304006	FACOAL1831	fatty-acid--CoA ligase	1.00 * ATP [c] + 1.00 * Coenzyme A [c] + 1.00 * gamma-linolenate [c] --> 1.00 * AMP [c] + 1.00 * Diphosphate [c] + 1.00 * gamma-linolenoyl-CoA(4-) [c] ACSBG2; ACSL1; ACSL3; ACSL4; ACSL5; ACSL6	ACSBG2; ACSL1; ACSL3; ACSL4; ACSL5; ACSL6	Fatty acid oxidation	6.2.1.3	4
36	0.0021645	3.52721	0.00304006	FACOAL1831	fatty-acid--CoA ligase	1.00 * ATP [c] + 1.00 * Coenzyme A [c] + 1.00 * gamma-linolenate [c] --> 1.00 * AMP [c] + 1.00 * Diphosphate [c] + 1.00 * gamma-linolenoyl-CoA(4-) [c] ACSBG2; ACSL1; ACSL3; ACSL4; ACSL5; ACSL6	ACSBG2; ACSL1; ACSL3; ACSL4; ACSL5; ACSL6	Fatty acid oxidation	6.2.1.3	4
36	0.0021645	1.99179	0.00304006	FACOAL1832	fatty-acid--CoA ligase	1.00 * ATP [c] + 1.00 * Coenzyme A [c] + 1.00 * alpha-linolenate [c] --> 1.00 * AMP [c] + 1.00 * Diphosphate [c] + 1.00 * alpha-Linolenoyl-CoA [c] ACSL1	ACSL1	Fatty acid oxidation	6.2.1.3	4
34	0.00865801	1.81881	0.0113085	FACOAL184	fatty-acid--CoA ligase	1.00 * ATP [c] + 1.00 * Coenzyme A [c] + 1.00 * stearidonic acid C18:4, n-3 [c] --> 1.00 * AMP [c] + 1.00 * Diphosphate [c] + 1.00 * stearidonyl coenzyme A [c] ACSL1	ACSL1	Fatty acid oxidation	6.2.1.3	4
36	0.0021645	3.53075	0.00304006	FACOAL184	fatty-acid--CoA ligase	1.00 * ATP [c] + 1.00 * Coenzyme A [c] + 1.00 * stearidonic acid C18:4, n-3 [c] --> 1.00 * AMP [c] + 1.00 * Diphosphate [c] + 1.00 * stearidonyl coenzyme A [c] ACSL1	ACSL1	Fatty acid oxidation	6.2.1.3	4
36	0.0021645	7.24333	0.00304006	FACOAL191	fatty-acid--CoA ligase	1.00 * ATP [c] + 1.00 * Coenzyme A [c] + 1.00 * pristanic acid [c] --> 1.00 * AMP [c] + 1.00 * Diphosphate [c] + 1.00 * pristanoyl coa [c] SLC27A2	SLC27A2	Fatty acid oxidation	6.2.1.3	4
32	0.025974	2.07796	0.0322458	FACOAL200	fatty-acid--CoA ligase	1.00 * ATP [c] + 1.00 * Coenzyme A [c] + 1.00 * arachidate [c] --> 1.00 * AMP [c] + 1.00 * Diphosphate [c] + 1.00 * arachidyl coenzyme A [c] ACSL1	ACSL1	Fatty acid oxidation	6.2.1.3	4
36	0.0021645	4.23794	0.00304006	FACOAL203	fatty-acid--CoA ligase	1.00 * ATP [c] + 1.00 * Coenzyme A [c] + 1.00 * dihomo-gamma-linolenic acid (n-6) [c] --> 1.00 * AMP [c] + 1.00 * Diphosphate [c] + 1.00 * dihomo-gamma-linolenyl coenzyme A [c] ACSL1	ACSL1	Fatty acid oxidation	6.2.1.3	4
36	0.0021645	4.40612	0.00304006	FACOAL203	fatty-acid--CoA ligase	1.00 * ATP [c] + 1.00 * Coenzyme A [c] + 1.00 * dihomo-gamma-linolenic acid (n-6) [c] --> 1.00 * AMP [c] + 1.00 * Diphosphate [c] + 1.00 * dihomo-gamma-linolenyl coenzyme A [c] ACSL1	ACSL1	Fatty acid oxidation	6.2.1.3	4
36	0.0021645	3.09673	0.00304006	FACOAL2042	fatty-acid--CoA ligase	1.00 * ATP [c] + 1.00 * Coenzyme A [c] + 1.00 * eicosatetranoic acid [c] --> 1.00 * AMP [c] + 1.00 * Diphosphate [c] + 1.00 * eicosatetranoyl coenzyme A [c] ACSL1	ACSL1	Fatty acid oxidation	6.2.1.3	4
36	0.0021645	4.63878	0.00304006	FACOAL2042	fatty-acid--CoA ligase	1.00 * ATP [c] + 1.00 * Coenzyme A [c] + 1.00 * eicosatetranoic acid [c] --> 1.00 * AMP [c] + 1.00 * Diphosphate [c] + 1.00 * eicosatetranoyl coenzyme A [c] ACSL1	ACSL1	Fatty acid oxidation	6.2.1.3	4
36	0.0021645	6.44463	0.00304006	FACOAL204	fatty-acid--CoA ligase	1.00 * ATP [c] + 1.00 * Coenzyme A [c] + 1.00 * arachidonate [c] --> 1.00 * AMP [c] + 1.00 * Diphosphate [c] + 1.00 * arachidonoyl-CoA(4-) [c] ACSBG2; ACSL1; ACSL3; ACSL4	ACSBG2; ACSL1; ACSL3; ACSL4	Fatty acid oxidation	6.2.1.3	4
36	0.0021645	3.89431	0.00304006	FACOAL204	fatty-acid--CoA ligase	1.00 * ATP [c] + 1.00 * Coenzyme A [c] + 1.00 * arachidonate [c] --> 1.00 * AMP [c] + 1.00 * Diphosphate [c] + 1.00 * arachidonoyl-CoA(4-) [c] ACSBG2; ACSL1; ACSL3; ACSL4	ACSBG2; ACSL1; ACSL3; ACSL4	Fatty acid oxidation	6.2.1.3	4
36	0.0021645	2.30071	0.00304006	FACOAL205	fatty-acid--CoA ligase	1.00 * ATP [c] + 1.00 * Coenzyme A [c] + 1.00 * timnodonic acid C20:5, n-3 [c] --> 1.00 * AMP [c] + 1.00 * Diphosphate [c] + 1.00 * timnodonyl coenzyme A [c] ACSL1	ACSL1	Fatty acid oxidation	6.2.1.3	4
36	0.0021645	2.91949	0.00304006	FACOAL205	fatty-acid--CoA ligase	1.00 * ATP [c] + 1.00 * Coenzyme A [c] + 1.00 * timnodonic acid C20:5, n-3 [c] --> 1.00 * AMP [c] + 1.00 * Diphosphate [c] + 1.00 * timnodonyl coenzyme A [c] ACSL1	ACSL1	Fatty acid oxidation	6.2.1.3	4
36	0.0021645	8.79733	0.00304006	FACOAL206	fatty-acid--CoA ligase	1.00 * ATP [c] + 1.00 * Coenzyme A [c] + 1.00 * phytanate [c] --> 1.00 * AMP [c] + 1.00 * Diphosphate [c] + 1.00 * phytanoyl-CoA(4-) [c] SLC27A2	SLC27A2	Fatty acid oxidation	6.2.1.3	4
36	0.0021645	5.79969	0.00304006	FACOAL224	fatty-acid--CoA ligase	1.00 * ATP [c] + 1.00 * Coenzyme A [c] + 1.00 * adrenic acid [c] --> 1.00 * AMP [c] + 1.00 * Diphosphate [c] + 1.00 * adrenyl coenzyme A [c] ACSL1	ACSL1	Fatty acid oxidation	6.2.1.3	4
36	0.0021645	2.99405	0.00304006	FACOAL224	fatty-acid--CoA ligase	1.00 * ATP [c] + 1.00 * Coenzyme A [c] + 1.00 * adrenic acid [c] --> 1.00 * AMP [c] + 1.00 * Diphosphate [c] + 1.00 * adrenyl coenzyme A [c] ACSL1	ACSL1	Fatty acid oxidation	6.2.1.3	4
36	0.0021645	5.19285	0.00304006	FACOAL2251	fatty-acid--CoA ligase	1.00 * ATP [c] + 1.00 * Coenzyme A [c] + 1.00 * docosa-4,7,10,13,16-pentaenoic acid [c] --> 1.00 * AMP [c] + 1.00 * Diphosphate [c] + 1.00 * docosa-4,7,10,13,16-pentaenoyl coenzyme A [c] ACSL1	ACSL1	Fatty acid oxidation	6.2.1.3	4
34	0.00865801	1.89312	0.0113085	FACOAL2251	fatty-acid--CoA ligase	1.00 * ATP [c] + 1.00 * Coenzyme A [c] + 1.00 * docosa-4,7,10,13,16-pentaenoic acid [c] --> 1.00 * AMP [c] + 1.00 * Diphosphate [c] + 1.00 * docosa-4,7,10,13,16-pentaenoyl coenzyme A [c] ACSL1	ACSL1	Fatty acid oxidation	6.2.1.3	4
36	0.0021645	5.82047	0.00304006	FACOAL2252	fatty-acid--CoA ligase	1.00 * ATP [c] + 1.00 * Coenzyme A [c] + 1.00 * clupanodonic acid [c] --> 1.00 * AMP [c] + 1.00 * Diphosphate [c] + 1.00 * clupanodonyl CoA [c] ACSL1	ACSL1	Fatty acid oxidation	6.2.1.3	4
27	0.179654	1.22138	0.203431	FACOAL2252	fatty-acid--CoA ligase	1.00 * ATP [c] + 1.00 * Coenzyme A [c] + 1.00 * clupanodonic acid [c] --> 1.00 * AMP [c] + 1.00 * Diphosphate [c] + 1.00 * clupanodonyl CoA [c] ACSL1	ACSL1	Fatty acid oxidation	6.2.1.3	4
36	0.0021645	5.00961	0.00304006	FACOAL226	fatty-acid--CoA ligase	1.00 * ATP [c] + 1.00 * Coenzyme A [c] + 1.00 * cervonic acid, C22:6 n-3 [c] --> 1.00 * AMP [c] + 1.00 * Diphosphate [c] + 1.00 * cervonyl coenzyme A [c] ACSL1	ACSL1	Fatty acid oxidation	6.2.1.3	4
36	0.0021645	2.78236	0.00304006	FACOAL226	fatty-acid--CoA ligase	1.00 * ATP [c] + 1.00 * Coenzyme A [c] + 1.00 * cervonic acid, C22:6 n-3 [c] --> 1.00 * AMP [c] + 1.00 * Diphosphate [c] + 1.00 * cervonyl coenzyme A [c] ACSL1	ACSL1	Fatty acid oxidation	6.2.1.3	4
34	0.00865801	1.97196	0.0113085	FACOAL240	fatty-acid--CoA ligase	1.00 * ATP [c] + 1.00 * Coenzyme A [c] + 1.00 * lignocerate [c] --> 1.00 * AMP [c] + 1.00 * Diphosphate [c] + 1.00 * lignocericyl coenzyme A [c] ACSL1	ACSL1	Fatty acid oxidation	6.2.1.3	4
36	0.0021645	5.59735	0.00304006	FACOAL240	fatty-acid--CoA ligase	1.00 * ATP [c] + 1.00 * Coenzyme A [c] + 1.00 * lignocerate [c] --> 1.00 * AMP [c] + 1.00 * Diphosphate [c] + 1.00 * lignocericyl coenzyme A [c] ACSL1	ACSL1	Fatty acid oxidation	6.2.1.3	4
36	0.0021645	2.47936	0.00304006	FACOAL241	fatty-acid--CoA ligase	1.00 * ATP [c] + 1.00 * Coenzyme A [c] + 1.00 * nervonate [c] --> 1.00 * AMP [c] + 1.00 * Diphosphate [c] + 1.00 * nervonyl coenzyme A [c] ACSL1	ACSL1	Fatty acid oxidation	6.2.1.3	4
34	0.00865801	1.97196	0.0113085	FACOAL244_1	fatty-acid--CoA ligase	1.00 * ATP [c] + 1.00 * Coenzyme A [c] + 1.00 * tetracosatetraenoic acid n-6 [c] --> 1.00 * AMP [c] + 1.00 * Diphosphate [c] + 1.00 * tetracosatetraenoyl coenzyme A [c] ACSL1	ACSL1	Fatty acid oxidation	6.2.1.3	4
34	0.00865801	1.89312	0.0113085	FACOAL245_1	fatty-acid--CoA ligase	1.00 * ATP [c] + 1.00 * Coenzyme A [c] + 1.00 * tetracosapentaenoic acid, n-6 [c] --> 1.00 * AMP [c] + 1.00 * Diphosphate [c] + 1.00 * tetracosapentaenoyl coenzyme A, n-6 [c] ACSL1	ACSL1	Fatty acid oxidation	6.2.1.3	4
36	0.0021645	4.7793	0.00304006	FACOAL245_2	fatty-acid--CoA ligase	1.00 * ATP [c] + 1.00 * Coenzyme A [c] + 1.00 * tetracosapentaenoic acid, n-3 [c] --> 1.00 * AMP [c] + 1.00 * Diphosphate [c] + 1.00 * tetracosapentaenoyl coenzyme A, n-3 [c] ACSL1	ACSL1	Fatty acid oxidation	6.2.1.3	4
36	0.0021645	4.7793	0.00304006	FACOAL246_1	fatty-acid--CoA ligase	1.00 * ATP [c] + 1.00 * Coenzyme A [c] + 1.00 * tetracosahexaenoic acid, n-3 [c] --> 1.00 * AMP [c] + 1.00 * Diphosphate [c] + 1.00 * tetracosahexaenoyl coenzyme A [c] ACSL1	ACSL1	Fatty acid oxidation	6.2.1.3	4
34	0.00865801	1.97196	0.0113085	FACOAL246_1	fatty-acid--CoA ligase	1.00 * ATP [c] + 1.00 * Coenzyme A [c] + 1.00 * tetracosahexaenoic acid, n-3 [c] --> 1.00 * AMP [c] + 1.00 * Diphosphate [c] + 1.00 * tetracosahexaenoyl coenzyme A [c] ACSL1	ACSL1	Fatty acid oxidation	6.2.1.3	4
34	0.00865801	1.97196	0.0113085	FACOAL260	fatty-acid--CoA ligase (n-C26:0)	1.00 * ATP [c] + 1.00 * Coenzyme A [c] + 1.00 * cerotate [c] --> 1.00 * AMP [c] + 1.00 * Diphosphate [c] + 1.00 * Hexacosanoyl-CoA (n-C26:0CoA) [c] ACSL1	ACSL1	Fatty acid oxidation	6.2.1.3	4
36	0.0021645	2.86373	0.00304006	FACOAL40im	fatty-acid--CoA ligase (butanoate), mitochondrial	1.00 * Coenzyme A [m] + 1.00 * ATP [m] + 1.00 * butyrate [m] --> 1.00 * AMP [m] + 1.00 * Diphosphate [m] + 1.00 * Butanoyl-CoA [m] ACSM1	ACSM1	Fatty acid oxidation	6.2.1.2	4
36	0.0021645	9.38479	0.00304006	FACOAL80i	fatty-acid--CoA ligase (octanoate)	1.00 * ATP [c] + 1.00 * Coenzyme A [c] + 1.00 * octanoate (n-C8:0) [c] --> 1.00 * AMP [c] + 1.00 * Diphosphate [c] + 1.00 * Octanoyl-CoA (n-C8:0CoA) [c] ACSL3	ACSL3	Fatty acid oxidation	6.2.1.2	4
36	0.0021645	8.4233	0.00304006	FAEL183	fatty-acyl-CoA elongation (n-C18:3CoA)	1.00 * O2 [c] + 5.00 * proton [c] + 4.00 * Nicotinamide adenine dinucleotide phosphate - reduced [c] + 1.00 * Malonyl-CoA [c] + 1.00 * gamma-linolenoyl-CoA(4-) [c] --> 3.00 * Water [c] + 4.00 * Nicotinamide adenine dinucleotide phosphate [c] + 1.00 * carbon dioxide [c] + 1.00 * Coenzyme A [c] + 1.00 * dihomo-gamma-linolenyl coenzyme A [c] ELOVL2; ELOVL4; ELOVL5; ELOVL6	ELOVL2; ELOVL4; ELOVL5; ELOVL6	Fatty acid synthesis	2.3.1.86	4
36	0.0021645	3.09673	0.00304006	FAEL184	fatty-acyl-CoA elongation (n-C20:4CoA)	1.00 * O2 [c] + 5.00 * proton [c] + 4.00 * Nicotinamide adenine dinucleotide phosphate - reduced [c] + 1.00 * Malonyl-CoA [c] + 1.00 * stearidonyl coenzyme A [c] --> 3.00 * Water [c] + 4.00 * Nicotinamide adenine dinucleotide phosphate [c] + 1.00 * carbon dioxide [c] + 1.00 * Coenzyme A [c] + 1.00 * eicosatetranoyl coenzyme A [c] ELOVL2; ELOVL4; ELOVL5; ELOVL6	ELOVL2; ELOVL4; ELOVL5; ELOVL6	Fatty acid synthesis	2.3.1.86	4
36	0.0021645	3.02244	0.00304006	FAEL204	fatty-acyl-CoA elongation (n-C20:4CoA)	1.00 * O2 [c] + 5.00 * proton [c] + 4.00 * Nicotinamide adenine dinucleotide phosphate - reduced [c] + 1.00 * Malonyl-CoA [c] + 1.00 * arachidonoyl-CoA(4-) [c] --> 3.00 * Water [c] + 4.00 * Nicotinamide adenine dinucleotide phosphate [c] + 1.00 * carbon dioxide [c] + 1.00 * Coenzyme A [c] + 1.00 * adrenyl coenzyme A [c] ELOVL2; ELOVL4; ELOVL5; ELOVL6	ELOVL2; ELOVL4; ELOVL5; ELOVL6	Fatty acid synthesis	2.3.1.86	4
36	0.0021645	14.0677	0.00304006	FAEL205	fatty-acyl-CoA elongation (n-C20:5CoA)	1.00 * O2 [c] + 5.00 * proton [c] + 4.00 * Nicotinamide adenine dinucleotide phosphate - reduced [c] + 1.00 * Malonyl-CoA [c] + 1.00 * timnodonyl coenzyme A [c] --> 3.00 * Water [c] + 4.00 * Nicotinamide adenine dinucleotide phosphate [c] + 1.00 * carbon dioxide [c] + 1.00 * Coenzyme A [c] + 1.00 * clupanodonyl CoA [c] ELOVL2; ELOVL4; ELOVL5; ELOVL6	ELOVL2; ELOVL4; ELOVL5; ELOVL6	Fatty acid synthesis	2.3.1.86	4
0	0.0021645	-2.49386	0.00304006	FALDH	formaldehyde dehydrogenase	1.00 * Nicotinamide adenine dinucleotide [c] + 1.00 * formaldehyde [c] + 1.00 * Reduced glutathione [c] --> 1.00 * proton [c] + 1.00 * Nicotinamide adenine dinucleotide - reduced [c] + 1.00 * S-formylglutathionate(1-) [c] ADH5	ADH5	Tyrosine metabolism	1.2.1.1	4
0	0.0021645	-2.49386	0.00304006	FALDH	formaldehyde dehydrogenase	1.00 * Nicotinamide adenine dinucleotide [c] + 1.00 * formaldehyde [c] + 1.00 * Reduced glutathione [c] --> 1.00 * proton [c] + 1.00 * Nicotinamide adenine dinucleotide - reduced [c] + 1.00 * S-formylglutathionate(1-) [c] ADH5	ADH5	Tyrosine metabolism	1.2.1.1	4
36	0.0021645	14.5105	0.00304006	FAOXC140	Beta oxidation of long chain fatty acid	6.00 * Water [m] + 6.00 * Coenzyme A [m] + 6.00 * Nicotinamide adenine dinucleotide [m] + 6.00 * Flavin adenine dinucleotide oxidized [m] + 1.00 * Tetradecanoyl-CoA (n-C14:0CoA) [m] --> 6.00 * proton [m] + 6.00 * Nicotinamide adenine dinucleotide - reduced [m] + 7.00 * Acetyl-CoA [m] + 6.00 * Flavin adenine dinucleotide reduced [m] ACADM; ACADS	ACADM; ACADS	Fatty acid oxidation	1.3.99.3	4
36	0.0021645	5.87066	0.00304006	FAOXC150m	Beta oxidation of long chain fatty acid (odd chain)	6.00 * Water [m] + 6.00 * Coenzyme A [m] + 6.00 * Nicotinamide adenine dinucleotide [m] + 6.00 * Flavin adenine dinucleotide oxidized [m] + 1.00 * pentadecanoyl Coenzyme A [m] --> 6.00 * proton [m] + 6.00 * Nicotinamide adenine dinucleotide - reduced [m] + 6.00 * Acetyl-CoA [m] + 1.00 * Propanoyl-CoA [m] + 6.00 * Flavin adenine dinucleotide reduced [m] ACADM; ACADS	ACADM; ACADS	Fatty acid oxidation	1.3.99.3	4
36	0.0021645	9.82799	0.00304006	FAOXC16080m	Beta oxidation of long chain fatty acid	4.00 * Water [m] + 4.00 * Coenzyme A [m] + 4.00 * Nicotinamide adenine dinucleotide [m] + 4.00 * Flavin adenine dinucleotide oxidized [m] + 1.00 * Palmitoyl-CoA (n-C16:0CoA) [m] --> 4.00 * proton [m] + 4.00 * Nicotinamide adenine dinucleotide - reduced [m] + 4.00 * Acetyl-CoA [m] + 4.00 * Flavin adenine dinucleotide reduced [m] + 1.00 * Octanoyl-CoA (n-C8:0CoA) [m] ACADM; ACADS	ACADM; ACADS	Fatty acid oxidation	4.2.1.74	4
36	0.0021645	3.23992	0.00304006	FAOXC16080x	Beta oxidation of long chain fatty acid	4.00 * Nicotinamide adenine dinucleotide [x] + 4.00 * Coenzyme A [x] + 1.00 * Palmitoyl-CoA (n-C16:0CoA) [x] + 4.00 * O2 [x] + 4.00 * Water [x] --> 4.00 * proton [x] + 4.00 * Nicotinamide adenine dinucleotide - reduced [x] + 4.00 * Acetyl-CoA [x] + 1.00 * Octanoyl-CoA (n-C8:0CoA) [x] + 4.00 * Hydrogen peroxide [x] ACAA1B; ACOX1; EHHADH; HSD17B4	ACAA1B; ACOX1; EHHADH; HSD17B4	Fatty acid oxidation	4.2.1.74	4
36	0.0021645	15.2809	0.00304006	FAOXC160	Beta oxidation of long chain fatty acid	7.00 * Water [m] + 7.00 * Coenzyme A [m] + 7.00 * Nicotinamide adenine dinucleotide [m] + 7.00 * Flavin adenine dinucleotide oxidized [m] + 1.00 * Palmitoyl-CoA (n-C16:0CoA) [m] --> 7.00 * proton [m] + 7.00 * Nicotinamide adenine dinucleotide - reduced [m] + 8.00 * Acetyl-CoA [m] + 7.00 * Flavin adenine dinucleotide reduced [m] ACADM; ACADS	ACADM; ACADS	Fatty acid oxidation	1.3.99.3	4
36	0.0021645	7.48651	0.00304006	FAOXC161802m	Beta oxidation fatty acid	4.00 * Water [m] + 4.00 * Coenzyme A [m] + 4.00 * Nicotinamide adenine dinucleotide [m] + 3.00 * Flavin adenine dinucleotide oxidized [m] + 1.00 * trans-Hexadec-2-enoyl-CoA [m] --> 4.00 * proton [m] + 4.00 * Nicotinamide adenine dinucleotide - reduced [m] + 4.00 * Acetyl-CoA [m] + 3.00 * Flavin adenine dinucleotide reduced [m] + 1.00 * Octanoyl-CoA (n-C8:0CoA) [m] ACADM; ACADS	ACADM; ACADS	Fatty acid oxidation	4.2.1.74	4
36	0.0021645	7.50655	0.00304006	FAOXC16180m	Beta oxidation fatty acid	4.00 * Water [m] + 4.00 * Coenzyme A [m] + 4.00 * Nicotinamide adenine dinucleotide [m] + 3.00 * Flavin adenine dinucleotide oxidized [m] + 1.00 * Hexadecenoyl-CoA (n-C16:1CoA) [m] --> 4.00 * proton [m] + 4.00 * Nicotinamide adenine dinucleotide - reduced [m] + 4.00 * Acetyl-CoA [m] + 3.00 * Flavin adenine dinucleotide reduced [m] + 1.00 * Octanoyl-CoA (n-C8:0CoA) [m] ACADM; ACADS	ACADM; ACADS	Fatty acid oxidation	4.2.1.74	4
36	0.0021645	5.6577	0.00304006	FAOXC170m	Beta oxidation of long chain fatty acid (odd chain)	7.00 * Water [m] + 7.00 * Coenzyme A [m] + 7.00 * Nicotinamide adenine dinucleotide [m] + 7.00 * Flavin adenine dinucleotide oxidized [m] + 1.00 * heptadecanoyl coa [m] --> 7.00 * proton [m] + 7.00 * Nicotinamide adenine dinucleotide - reduced [m] + 7.00 * Acetyl-CoA [m] + 1.00 * Propanoyl-CoA [m] + 7.00 * Flavin adenine dinucleotide reduced [m] ACADM	ACADM	Fatty acid oxidation	1.3.99.3	4
36	0.0021645	4.77974	0.00304006	FAOXC180	Beta oxidation of long chain fatty acid	1.00 * Water [m] + 1.00 * Coenzyme A [m] + 1.00 * Nicotinamide adenine dinucleotide [m] + 1.00 * Flavin adenine dinucleotide oxidized [m] + 1.00 * Stearoyl-CoA (n-C18:0CoA) [m] --> 1.00 * proton [m] + 1.00 * Nicotinamide adenine dinucleotide - reduced [m] + 1.00 * Acetyl-CoA [m] + 1.00 * Flavin adenine dinucleotide reduced [m] + 1.00 * Palmitoyl-CoA (n-C16:0CoA) [m] ACADM; ACADS	ACADM; ACADS	Fatty acid oxidation	1.3.99.3	4
36	0.0021645	2.97258	0.00304006	FAOXC180x	Beta oxidation of long chain fatty acid	1.00 * Nicotinamide adenine dinucleotide [x] + 1.00 * Coenzyme A [x] + 1.00 * O2 [x] + 1.00 * Water [x] + 1.00 * Stearoyl-CoA (n-C18:0CoA) [x] --> 1.00 * proton [x] + 1.00 * Nicotinamide adenine dinucleotide - reduced [x] + 1.00 * Acetyl-CoA [x] + 1.00 * Palmitoyl-CoA (n-C16:0CoA) [x] + 1.00 * Hydrogen peroxide [x] ACAA1B; ACOX1; EHHADH; HSD17B4	ACAA1B; ACOX1; EHHADH; HSD17B4	Fatty acid oxidation	2.3.1.16	4
36	0.0021645	12.4271	0.00304006	FAOXC1811601m	Beta oxidation fatty acid	5.00 * Water [m] + 5.00 * Coenzyme A [m] + 5.00 * Nicotinamide adenine dinucleotide [m] + 4.00 * Flavin adenine dinucleotide oxidized [m] + 1.00 * trans-Octadec-2-enoyl-CoA [m] --> 5.00 * proton [m] + 5.00 * Nicotinamide adenine dinucleotide - reduced [m] + 5.00 * Acetyl-CoA [m] + 4.00 * Flavin adenine dinucleotide reduced [m] + 1.00 * Octanoyl-CoA (n-C8:0CoA) [m] ACADM; ACADS	ACADM; ACADS	Fatty acid oxidation	4.2.1.74	4
36	0.0021645	15.7607	0.00304006	FAOXC1811602m	Beta oxidation fatty acid	5.00 * Water [m] + 5.00 * Coenzyme A [m] + 5.00 * Nicotinamide adenine dinucleotide [m] + 4.00 * Flavin adenine dinucleotide oxidized [m] + 1.00 * vaccenyl coenzyme A [m] --> 5.00 * proton [m] + 5.00 * Nicotinamide adenine dinucleotide - reduced [m] + 5.00 * Acetyl-CoA [m] + 4.00 * Flavin adenine dinucleotide reduced [m] + 1.00 * Octanoyl-CoA (n-C8:0CoA) [m] ACADM; ACADS	ACADM; ACADS	Fatty acid oxidation	4.2.1.74	4
36	0.0021645	10.826	0.00304006	FAOXC1811603m	Beta oxidation fatty acid	5.00 * Water [m] + 5.00 * Coenzyme A [m] + 5.00 * Nicotinamide adenine dinucleotide [m] + 4.00 * Flavin adenine dinucleotide oxidized [m] + 1.00 * Octadecenoyl-CoA (n-C18:1CoA) [m] --> 5.00 * proton [m] + 5.00 * Nicotinamide adenine dinucleotide - reduced [m] + 5.00 * Acetyl-CoA [m] + 4.00 * Flavin adenine dinucleotide reduced [m] + 1.00 * Octanoyl-CoA (n-C8:0CoA) [m] ACADM; ACADS	ACADM; ACADS	Fatty acid oxidation	4.2.1.74	4
36	0.0021645	4.71408	0.00304006	FAOXC182806m	Beta oxidation of fatty acid	5.00 * Water [m] + 5.00 * Coenzyme A [m] + 5.00 * Nicotinamide adenine dinucleotide [m] + 3.00 * Flavin adenine dinucleotide oxidized [m] + 1.00 * linoleic coenzyme A [m] --> 5.00 * proton [m] + 5.00 * Nicotinamide adenine dinucleotide - reduced [m] + 5.00 * Acetyl-CoA [m] + 3.00 * Flavin adenine dinucleotide reduced [m] + 1.00 * Octanoyl-CoA (n-C8:0CoA) [m] ACADM; ACADS	ACADM; ACADS	Fatty acid oxidation	4.2.1.74	4
36	0.0021645	14.4863	0.00304006	FAOXC18280m	Beta oxidation of fatty acid	5.00 * Water [m] + 5.00 * Coenzyme A [m] + 5.00 * Nicotinamide adenine dinucleotide [m] + 3.00 * Flavin adenine dinucleotide oxidized [m] + 1.00 * linoelaidyl coenzyme A [m] --> 5.00 * proton [m] + 5.00 * Nicotinamide adenine dinucleotide - reduced [m] + 5.00 * Acetyl-CoA [m] + 3.00 * Flavin adenine dinucleotide reduced [m] + 1.00 * Octanoyl-CoA (n-C8:0CoA) [m] ACADM; ACADS	ACADM; ACADS	Fatty acid oxidation	4.2.1.74	4
36	0.0021645	3.70012	0.00304006	FAOXC183803m	Beta oxidation of fatty acid	5.00 * Water [m] + 5.00 * Coenzyme A [m] + 5.00 * Nicotinamide adenine dinucleotide [m] + 2.00 * Flavin adenine dinucleotide oxidized [m] + 1.00 * alpha-Linolenoyl-CoA [m] --> 5.00 * proton [m] + 5.00 * Nicotinamide adenine dinucleotide - reduced [m] + 5.00 * Acetyl-CoA [m] + 2.00 * Flavin adenine dinucleotide reduced [m] + 1.00 * Octanoyl-CoA (n-C8:0CoA) [m] ACADM; ACADS	ACADM; ACADS	Fatty acid oxidation	4.2.1.74	4
36	0.0021645	5.81612	0.00304006	FAOXC183806m	Beta oxidation of fatty acid	2.00 * O2 [m] + 5.00 * Water [m] + 5.00 * Coenzyme A [m] + 5.00 * Nicotinamide adenine dinucleotide [m] + 1.00 * gamma-linolenoyl-CoA(4-) [m] --> 5.00 * proton [m] + 5.00 * Nicotinamide adenine dinucleotide - reduced [m] + 5.00 * Acetyl-CoA [m] + 2.00 * Hydrogen peroxide [m] + 1.00 * Octanoyl-CoA (n-C8:0CoA) [m] ACADM; ACADS	ACADM; ACADS	Fatty acid oxidation	4.2.1.74	4
36	0.0021645	3.50398	0.00304006	FAOXC183806x	Beta oxidation of long chain fatty acid	5.00 * Nicotinamide adenine dinucleotide [x] + 5.00 * Coenzyme A [x] + 2.00 * O2 [x] + 5.00 * Water [x] + 1.00 * gamma-linolenoyl-CoA(4-) [x] --> 5.00 * proton [x] + 5.00 * Nicotinamide adenine dinucleotide - reduced [x] + 5.00 * Acetyl-CoA [x] + 1.00 * Octanoyl-CoA (n-C8:0CoA) [x] + 2.00 * Hydrogen peroxide [x] ACAA1B; ACOX1; EHHADH; HSD17B4	ACAA1B; ACOX1; EHHADH; HSD17B4	Fatty acid oxidation	4.2.1.74	4
36	0.0021645	6.09853	0.00304006	FAOXC18480m	Beta oxidation of fatty acid	5.00 * Water [m] + 5.00 * Coenzyme A [m] + 5.00 * Nicotinamide adenine dinucleotide [m] + 1.00 * Flavin adenine dinucleotide oxidized [m] + 1.00 * stearidonyl coenzyme A [m] --> 5.00 * proton [m] + 5.00 * Nicotinamide adenine dinucleotide - reduced [m] + 5.00 * Acetyl-CoA [m] + 1.00 * Flavin adenine dinucleotide reduced [m] + 1.00 * Octanoyl-CoA (n-C8:0CoA) [m] ACADM; ACADS	ACADM; ACADS	Fatty acid oxidation	4.2.1.74	4
36	0.0021645	2.96496	0.00304006	FAOXC18480x	Beta oxidation of long chain fatty acid	5.00 * Nicotinamide adenine dinucleotide [x] + 5.00 * Coenzyme A [x] + 1.00 * O2 [x] + 5.00 * Water [x] + 1.00 * stearidonyl coenzyme A [x] --> 5.00 * proton [x] + 5.00 * Nicotinamide adenine dinucleotide - reduced [x] + 5.00 * Acetyl-CoA [x] + 1.00 * Octanoyl-CoA (n-C8:0CoA) [x] + 1.00 * Hydrogen peroxide [x] ACAA1B; ACOX1; EHHADH; HSD17B4	ACAA1B; ACOX1; EHHADH; HSD17B4	Fatty acid oxidation	4.2.1.74	4
36	0.0021645	5.1372	0.00304006	FAOXC200180m	Beta oxidation of long chain fatty acid	1.00 * Water [m] + 1.00 * Coenzyme A [m] + 1.00 * Nicotinamide adenine dinucleotide [m] + 1.00 * Flavin adenine dinucleotide oxidized [m] + 1.00 * arachidyl coenzyme A [m] --> 1.00 * proton [m] + 1.00 * Nicotinamide adenine dinucleotide - reduced [m] + 1.00 * Acetyl-CoA [m] + 1.00 * Flavin adenine dinucleotide reduced [m] + 1.00 * Stearoyl-CoA (n-C18:0CoA) [m] ACADM; ACADS	ACADM; ACADS	Fatty acid oxidation	4.2.1.74	4
36	0.0021645	7.83532	0.00304006	FAOXC200180x	Beta oxidation of long chain fatty acid	1.00 * Nicotinamide adenine dinucleotide [x] + 1.00 * Coenzyme A [x] + 1.00 * O2 [x] + 1.00 * Water [x] + 1.00 * arachidyl coenzyme A [x] --> 1.00 * proton [x] + 1.00 * Nicotinamide adenine dinucleotide - reduced [x] + 1.00 * Acetyl-CoA [x] + 1.00 * Hydrogen peroxide [x] + 1.00 * Stearoyl-CoA (n-C18:0CoA) [x] ACAA1B; ACOX1; EHHADH; HSD17B4	ACAA1B; ACOX1; EHHADH; HSD17B4	Fatty acid oxidation	4.2.1.74	4
36	0.0021645	7.79379	0.00304006	FAOXC2031836m	Beta oxidation of fatty acid	1.00 * Water [m] + 1.00 * Coenzyme A [m] + 1.00 * Nicotinamide adenine dinucleotide [m] + 1.00 * Flavin adenine dinucleotide oxidized [m] + 1.00 * dihomo-gamma-linolenyl coenzyme A [m] --> 1.00 * proton [m] + 1.00 * Nicotinamide adenine dinucleotide - reduced [m] + 1.00 * Acetyl-CoA [m] + 1.00 * Flavin adenine dinucleotide reduced [m] + 1.00 * gamma-linolenoyl-CoA(4-) [m] ACADM; ACADS	ACADM; ACADS	Fatty acid oxidation	4.2.1.74	4
36	0.0021645	6.52166	0.00304006	FAOXC204184m	Beta oxidation fatty acid	1.00 * Water [m] + 1.00 * Coenzyme A [m] + 1.00 * Nicotinamide adenine dinucleotide [m] + 1.00 * Flavin adenine dinucleotide oxidized [m] + 1.00 * eicosatetranoyl coenzyme A [m] --> 1.00 * proton [m] + 1.00 * Nicotinamide adenine dinucleotide - reduced [m] + 1.00 * Acetyl-CoA [m] + 1.00 * Flavin adenine dinucleotide reduced [m] + 1.00 * stearidonyl coenzyme A [m] ACADM; ACADS	ACADM; ACADS	Fatty acid oxidation	4.2.1.74	4
36	0.0021645	6.35962	0.00304006	FAOXC204	Beta oxidation of long chain fatty acid	9.00 * Water [m] + 9.00 * Coenzyme A [m] + 9.00 * Nicotinamide adenine dinucleotide [m] + 5.00 * Flavin adenine dinucleotide oxidized [m] + 1.00 * arachidonoyl-CoA(4-) [m] --> 9.00 * proton [m] + 9.00 * Nicotinamide adenine dinucleotide - reduced [m] + 10.00 * Acetyl-CoA [m] + 5.00 * Flavin adenine dinucleotide reduced [m] ACADM; ACADS	ACADM; ACADS	Fatty acid oxidation	1.3.99.3	4
36	0.0021645	6.16229	0.00304006	FAOXC2051843m	Beta oxidation of fatty acid	1.00 * Water [m] + 1.00 * Coenzyme A [m] + 1.00 * Nicotinamide adenine dinucleotide [m] + 1.00 * timnodonyl coenzyme A [m] --> 1.00 * proton [m] + 1.00 * Nicotinamide adenine dinucleotide - reduced [m] + 1.00 * Acetyl-CoA [m] + 1.00 * stearidonyl coenzyme A [m] ACADM; ACADS	ACADM; ACADS	Fatty acid oxidation	4.2.1.74	4
36	0.0021645	2.92863	0.00304006	FAOXC2051843x	Beta oxidation of long chain fatty acid	1.00 * Nicotinamide adenine dinucleotide [x] + 1.00 * Coenzyme A [x] + 1.00 * Water [x] + 1.00 * timnodonyl coenzyme A [x] --> 1.00 * proton [x] + 1.00 * Nicotinamide adenine dinucleotide - reduced [x] + 1.00 * Acetyl-CoA [x] + 1.00 * stearidonyl coenzyme A [x] ACAA1B; ACOX1; EHHADH; HSD17B4	ACAA1B; ACOX1; EHHADH; HSD17B4	Fatty acid oxidation	4.2.1.74	4
36	0.0021645	5.58099	0.00304006	FAOXC2242046m	Beta oxidation of long chain fatty acid	1.00 * Water [m] + 1.00 * Coenzyme A [m] + 1.00 * Nicotinamide adenine dinucleotide [m] + 1.00 * Flavin adenine dinucleotide oxidized [m] + 1.00 * adrenyl coenzyme A [m] --> 1.00 * proton [m] + 1.00 * Nicotinamide adenine dinucleotide - reduced [m] + 1.00 * Acetyl-CoA [m] + 1.00 * Flavin adenine dinucleotide reduced [m] + 1.00 * arachidonoyl-CoA(4-) [m] ACADM; ACADS	ACADM; ACADS	Fatty acid oxidation	4.2.1.74	4
36	0.0021645	3.01552	0.00304006	FAOXC2242046x	Beta oxidation of long chain fatty acid	1.00 * Nicotinamide adenine dinucleotide [x] + 1.00 * Coenzyme A [x] + 1.00 * O2 [x] + 1.00 * Water [x] + 1.00 * adrenyl coenzyme A [x] --> 1.00 * proton [x] + 1.00 * Nicotinamide adenine dinucleotide - reduced [x] + 1.00 * Acetyl-CoA [x] + 1.00 * Hydrogen peroxide [x] + 1.00 * arachidonoyl-CoA(4-) [x] ACAA1B; ACOX1; EHHADH; HSD17B4	ACAA1B; ACOX1; EHHADH; HSD17B4	Fatty acid oxidation	4.2.1.74	4
36	0.0021645	8.99187	0.00304006	FAOXC2251836m	Beta oxidation of fatty acid	2.00 * Water [m] + 2.00 * Coenzyme A [m] + 2.00 * Nicotinamide adenine dinucleotide [m] + 1.00 * docosa-4,7,10,13,16-pentaenoyl coenzyme A [m] --> 2.00 * proton [m] + 2.00 * Nicotinamide adenine dinucleotide - reduced [m] + 2.00 * Acetyl-CoA [m] + 1.00 * gamma-linolenoyl-CoA(4-) [m] ACADM; ACADS	ACADM; ACADS	Fatty acid oxidation	4.2.1.74	4
36	0.0021645	2.52305	0.00304006	FAOXC2251836x	Beta oxidation of long chain fatty acid	2.00 * Nicotinamide adenine dinucleotide [x] + 2.00 * Coenzyme A [x] + 2.00 * Water [x] + 1.00 * docosa-4,7,10,13,16-pentaenoyl coenzyme A [x] --> 2.00 * proton [x] + 2.00 * Nicotinamide adenine dinucleotide - reduced [x] + 2.00 * Acetyl-CoA [x] + 1.00 * gamma-linolenoyl-CoA(4-) [x] ACAA1B; ACOX1; EHHADH; HSD17B4	ACAA1B; ACOX1; EHHADH; HSD17B4	Fatty acid oxidation	4.2.1.74	4
36	0.0021645	7.80136	0.00304006	FAOXC2252053m	Beta oxidation of long chain fatty acid	1.00 * O2 [m] + 1.00 * Water [m] + 1.00 * Coenzyme A [m] + 1.00 * Nicotinamide adenine dinucleotide [m] + 1.00 * docosa-4,7,10,13,16-pentaenoyl coenzyme A [m] --> 1.00 * proton [m] + 1.00 * Nicotinamide adenine dinucleotide - reduced [m] + 1.00 * Acetyl-CoA [m] + 1.00 * Hydrogen peroxide [m] + 1.00 * timnodonyl coenzyme A [m] ACADM; ACADS	ACADM; ACADS	Fatty acid oxidation	4.2.1.74	4
36	0.0021645	2.75693	0.00304006	FAOXC2252053x	Beta oxidation of long chain fatty acid	1.00 * Nicotinamide adenine dinucleotide [x] + 1.00 * Coenzyme A [x] + 1.00 * O2 [x] + 1.00 * Water [x] + 1.00 * docosa-4,7,10,13,16-pentaenoyl coenzyme A [x] --> 1.00 * proton [x] + 1.00 * Nicotinamide adenine dinucleotide - reduced [x] + 1.00 * Acetyl-CoA [x] + 1.00 * Hydrogen peroxide [x] + 1.00 * timnodonyl coenzyme A [x] ACAA1B; ACOX1; EHHADH; HSD17B4	ACAA1B; ACOX1; EHHADH; HSD17B4	Fatty acid oxidation	4.2.1.74	4
36	0.0021645	7.74508	0.00304006	FAOXC226205m	Beta oxidation of long chain fatty acid	1.00 * Water [m] + 1.00 * Coenzyme A [m] + 1.00 * Nicotinamide adenine dinucleotide [m] + 1.00 * cervonyl coenzyme A [m] --> 1.00 * proton [m] + 1.00 * Nicotinamide adenine dinucleotide - reduced [m] + 1.00 * Acetyl-CoA [m] + 1.00 * timnodonyl coenzyme A [m] ACADM; ACADS	ACADM; ACADS	Fatty acid oxidation	4.2.1.74	4
36	0.0021645	14.0181	0.00304006	FAOXC226205x	Beta oxidation of long chain fatty acid	1.00 * Nicotinamide adenine dinucleotide [x] + 1.00 * Coenzyme A [x] + 1.00 * Water [x] + 1.00 * cervonyl coenzyme A [x] --> 1.00 * proton [x] + 1.00 * Nicotinamide adenine dinucleotide - reduced [x] + 1.00 * Acetyl-CoA [x] + 1.00 * timnodonyl coenzyme A [x] ACAA1B; ACOX1; EHHADH; HSD17B4	ACAA1B; ACOX1; EHHADH; HSD17B4	Fatty acid oxidation	4.2.1.74	4
36	0.0021645	5.56343	0.00304006	FAOXC226	Beta oxidation of long chain fatty acid	10.00 * Water [m] + 10.00 * Coenzyme A [m] + 10.00 * Nicotinamide adenine dinucleotide [m] + 4.00 * Flavin adenine dinucleotide oxidized [m] + 1.00 * cervonyl coenzyme A [m] --> 10.00 * proton [m] + 10.00 * Nicotinamide adenine dinucleotide - reduced [m] + 11.00 * Acetyl-CoA [m] + 4.00 * Flavin adenine dinucleotide reduced [m] ACADM; ACADS	ACADM; ACADS	Fatty acid oxidation	1.3.99.3	4
36	0.0021645	5.28614	0.00304006	FAOXC240200x	Beta oxidation of long chain fatty acid	2.00 * Nicotinamide adenine dinucleotide [x] + 2.00 * Coenzyme A [x] + 2.00 * O2 [x] + 2.00 * Water [x] + 1.00 * lignocericyl coenzyme A [x] --> 2.00 * proton [x] + 2.00 * Nicotinamide adenine dinucleotide - reduced [x] + 2.00 * Acetyl-CoA [x] + 2.00 * Hydrogen peroxide [x] + 1.00 * arachidyl coenzyme A [x] ACAA1B; ACOX1; EHHADH; HSD17B4	ACAA1B; ACOX1; EHHADH; HSD17B4	Fatty acid oxidation	4.2.1.74	4
36	0.0021645	2.47936	0.00304006	FAOXC241181x	Beta oxidation of long chain fatty acid	3.00 * Nicotinamide adenine dinucleotide [x] + 3.00 * Coenzyme A [x] + 3.00 * O2 [x] + 3.00 * Water [x] + 1.00 * nervonyl coenzyme A [x] --> 3.00 * proton [x] + 3.00 * Nicotinamide adenine dinucleotide - reduced [x] + 3.00 * Acetyl-CoA [x] + 3.00 * Hydrogen peroxide [x] + 1.00 * Octadecenoyl-CoA (n-C18:1CoA) [x] ACAA1B; ACOX1; EHHADH; HSD17B4	ACAA1B; ACOX1; EHHADH; HSD17B4	Fatty acid oxidation	4.2.1.74	4
34	0.00865801	1.97196	0.0113085	FAOXC2442246x	Beta oxidation of long chain fatty acid	1.00 * Nicotinamide adenine dinucleotide [x] + 1.00 * Coenzyme A [x] + 1.00 * O2 [x] + 1.00 * Water [x] + 1.00 * tetracosatetraenoyl coenzyme A [x] --> 1.00 * proton [x] + 1.00 * Nicotinamide adenine dinucleotide - reduced [x] + 1.00 * Acetyl-CoA [x] + 1.00 * Hydrogen peroxide [x] + 1.00 * adrenyl coenzyme A [x] ACAA1B; ACOX1; EHHADH; HSD17B4	ACAA1B; ACOX1; EHHADH; HSD17B4	Fatty acid oxidation	4.2.1.74	4
34	0.00865801	1.89312	0.0113085	FAOXC2452253x	Beta oxidation of long chain fatty acid	1.00 * Nicotinamide adenine dinucleotide [x] + 1.00 * Coenzyme A [x] + 1.00 * O2 [x] + 1.00 * Water [x] + 1.00 * tetracosapentaenoyl coenzyme A, n-3 [x] --> 1.00 * proton [x] + 1.00 * Nicotinamide adenine dinucleotide - reduced [x] + 1.00 * Acetyl-CoA [x] + 1.00 * Hydrogen peroxide [x] + 1.00 * clupanodonyl CoA [x] ACAA1B; ACOX1; EHHADH; HSD17B4	ACAA1B; ACOX1; EHHADH; HSD17B4	Fatty acid oxidation	4.2.1.74	4
34	0.00865801	1.89312	0.0113085	FAOXC2452256x	Beta oxidation of long chain fatty acid	1.00 * Nicotinamide adenine dinucleotide [x] + 1.00 * Coenzyme A [x] + 1.00 * O2 [x] + 1.00 * Water [x] + 1.00 * tetracosapentaenoyl coenzyme A, n-6 [x] --> 1.00 * proton [x] + 1.00 * Nicotinamide adenine dinucleotide - reduced [x] + 1.00 * Acetyl-CoA [x] + 1.00 * Hydrogen peroxide [x] + 1.00 * docosa-4,7,10,13,16-pentaenoyl coenzyme A [x] ACAA1B; ACOX1; EHHADH; HSD17B4	ACAA1B; ACOX1; EHHADH; HSD17B4	Fatty acid oxidation	4.2.1.74	4
35	0.004329	2.01192	0.00582391	FAOXC246226x	Beta oxidation of long chain fatty acid	1.00 * Nicotinamide adenine dinucleotide [x] + 1.00 * Coenzyme A [x] + 1.00 * O2 [x] + 1.00 * Water [x] + 1.00 * tetracosahexaenoyl coenzyme A [x] --> 1.00 * proton [x] + 1.00 * Nicotinamide adenine dinucleotide - reduced [x] + 1.00 * Acetyl-CoA [x] + 1.00 * Hydrogen peroxide [x] + 1.00 * cervonyl coenzyme A [x] ACAA1B; ACOX1; EHHADH; HSD17B4	ACAA1B; ACOX1; EHHADH; HSD17B4	Fatty acid oxidation	4.2.1.74	4
34	0.00865801	1.97196	0.0113085	FAOXC260240x	Beta oxidation of long chain fatty acid	1.00 * Nicotinamide adenine dinucleotide [x] + 1.00 * Coenzyme A [x] + 1.00 * O2 [x] + 1.00 * Water [x] + 1.00 * Hexacosanoyl-CoA (n-C26:0CoA) [x] --> 1.00 * proton [x] + 1.00 * Nicotinamide adenine dinucleotide - reduced [x] + 1.00 * Acetyl-CoA [x] + 1.00 * Hydrogen peroxide [x] + 1.00 * lignocericyl coenzyme A [x] ACAA1B; ACOX1; EHHADH; HSD17B4	ACAA1B; ACOX1; EHHADH; HSD17B4	Fatty acid oxidation	4.2.1.74	4
36	0.0021645	11.0265	0.00304006	FAOXC80	Beta oxidation of med/long chain fatty acid	3.00 * Water [m] + 3.00 * Coenzyme A [m] + 3.00 * Nicotinamide adenine dinucleotide [m] + 3.00 * Flavin adenine dinucleotide oxidized [m] + 1.00 * Octanoyl-CoA (n-C8:0CoA) [m] --> 3.00 * proton [m] + 3.00 * Nicotinamide adenine dinucleotide - reduced [m] + 4.00 * Acetyl-CoA [m] + 3.00 * Flavin adenine dinucleotide reduced [m] ACADM; ACADS	ACADM; ACADS	Fatty acid oxidation	1.3.99.3	4
36	0.0021645	5.30037	0.00304006	FAS100COA	fatty acyl-CoA synthase (n-C10:0CoA)	3.00 * proton [c] + 2.00 * Nicotinamide adenine dinucleotide phosphate - reduced [c] + 1.00 * Malonyl-CoA [c] + 1.00 * Octanoyl-CoA (n-C8:0CoA) [c] --> 1.00 * Water [c] + 2.00 * Nicotinamide adenine dinucleotide phosphate [c] + 1.00 * carbon dioxide [c] + 1.00 * Coenzyme A [c] + 1.00 * Decanoyl-CoA (n-C10:0CoA) [c] ELOVL2; ELOVL5; ELOVL6; FASN	ELOVL2; ELOVL5; ELOVL6; FASN	Fatty acid synthesis	2.3.1.86	4
36	0.0021645	4.21075	0.00304006	FAS120COA	fatty-acyl-CoA synthase (n-C12:0CoA)	3.00 * proton [c] + 2.00 * Nicotinamide adenine dinucleotide phosphate - reduced [c] + 1.00 * Malonyl-CoA [c] + 1.00 * Decanoyl-CoA (n-C10:0CoA) [c] --> 1.00 * Water [c] + 2.00 * Nicotinamide adenine dinucleotide phosphate [c] + 1.00 * carbon dioxide [c] + 1.00 * Coenzyme A [c] + 1.00 * Dodecanoyl-CoA (n-C12:0CoA) [c] ELOVL2; ELOVL5; ELOVL6; FASN	ELOVL2; ELOVL5; ELOVL6; FASN	Fatty acid synthesis	2.3.1.86	4
36	0.0021645	3.64748	0.00304006	FAS140COA	fatty-acyl-CoA synthase (n-C14:0CoA)	3.00 * proton [c] + 2.00 * Nicotinamide adenine dinucleotide phosphate - reduced [c] + 1.00 * Malonyl-CoA [c] + 1.00 * Dodecanoyl-CoA (n-C12:0CoA) [c] --> 1.00 * Water [c] + 2.00 * Nicotinamide adenine dinucleotide phosphate [c] + 1.00 * carbon dioxide [c] + 1.00 * Coenzyme A [c] + 1.00 * Tetradecanoyl-CoA (n-C14:0CoA) [c] ELOVL2; ELOVL5; ELOVL6; FASN	ELOVL2; ELOVL5; ELOVL6; FASN	Fatty acid synthesis	2.3.1.86	4
36	0.0021645	6.53043	0.00304006	FAS160COA	fatty-acyl-CoA synthase (n-C16:0CoA)	3.00 * proton [c] + 2.00 * Nicotinamide adenine dinucleotide phosphate - reduced [c] + 1.00 * Malonyl-CoA [c] + 1.00 * Tetradecanoyl-CoA (n-C14:0CoA) [c] --> 1.00 * Water [c] + 2.00 * Nicotinamide adenine dinucleotide phosphate [c] + 1.00 * carbon dioxide [c] + 1.00 * Coenzyme A [c] + 1.00 * Palmitoyl-CoA (n-C16:0CoA) [c] ELOVL2; ELOVL5; ELOVL6; FASN	ELOVL2; ELOVL5; ELOVL6; FASN	Fatty acid synthesis	2.3.1.86	4
36	0.0021645	2.97258	0.00304006	FAS180COA	fatty-acyl-CoA synthase (n-C18:0CoA)	3.00 * proton [c] + 2.00 * Nicotinamide adenine dinucleotide phosphate - reduced [c] + 1.00 * Malonyl-CoA [c] + 1.00 * Palmitoyl-CoA (n-C16:0CoA) [c] --> 1.00 * Water [c] + 2.00 * Nicotinamide adenine dinucleotide phosphate [c] + 1.00 * carbon dioxide [c] + 1.00 * Coenzyme A [c] + 1.00 * Stearoyl-CoA (n-C18:0CoA) [c] ELOVL2; ELOVL5; ELOVL6; FASN	ELOVL2; ELOVL5; ELOVL6; FASN	Fatty acid synthesis	2.3.1.86	4
36	0.0021645	6.22582	0.00304006	FAS80COA_L	fatty acyl-CoA synthase (n-C8:0CoA), lumped reaction	9.00 * proton [c] + 6.00 * Nicotinamide adenine dinucleotide phosphate - reduced [c] + 1.00 * Acetyl-CoA [c] + 3.00 * Malonyl-CoA [c] --> 3.00 * Water [c] + 6.00 * Nicotinamide adenine dinucleotide phosphate [c] + 3.00 * carbon dioxide [c] + 3.00 * Coenzyme A [c] + 1.00 * Octanoyl-CoA (n-C8:0CoA) [c] FASN	FASN	Fatty acid synthesis	2.3.1.86	4
36	0.0021645	2.47458	0.00304006	FBA4	D-Fructose 1-phosphate D-glyceraldehyde-3-phosphate-lyase	1.00 * D-Xylulose 1-phosphate [c] --> 1.00 * Dihydroxyacetone phosphate [c] + 1.00 * glycolaldehyde [c] ALDOART2; ALDOB; ALDOC	ALDOART2; ALDOB; ALDOC	Glyoxylate and dicarboxylate metabolism	4.1.2.13	4
36	0.0021645	3.94254	0.00304006	FBA5	D-Tagatose 1-phosphate D-glyceraldehyde-3-phosphate-lyase	1.00 * D-Tagatose 1-phosphate [c] --> 1.00 * Dihydroxyacetone phosphate [c] + 1.00 * D-Glyceraldehyde [c] ALDOB	ALDOB	Galactose metabolism	4.1.2.13	4
28	0.132035	1.29964	0.15565	FBA	fructose-bisphosphate aldolase	1.00 * D-Fructose 1,6-bisphosphate [c] --> 1.00 * Dihydroxyacetone phosphate [c] + 1.00 * Glyceraldehyde 3-phosphate [c] ALDOART2; ALDOB; ALDOC	ALDOART2; ALDOB; ALDOC	Glycolysis/gluconeogenesis	4.1.2.13	0
3	0.0151515	-1.84865	0.0191294	FBA	fructose-bisphosphate aldolase	1.00 * D-Fructose 1,6-bisphosphate [c] --> 1.00 * Dihydroxyacetone phosphate [c] + 1.00 * Glyceraldehyde 3-phosphate [c] ALDOART2; ALDOB; ALDOC	ALDOART2; ALDOB; ALDOC	Glycolysis/gluconeogenesis	4.1.2.13	0
36	0.0021645	8.42005	0.00304006	FBP26	Fructose-2,6-bisphosphate 2-phosphatase	1.00 * Water [c] + 1.00 * beta-D-fructofuranose 2,6-bisphosphate(4-) [c] --> 1.00 * hydrogenphosphate [c] + 1.00 * D-Fructose 6-phosphate [c] FBP1; FBP2; PFKFB1; PFKFB2; PFKFB3; PFKFB4	FBP1; FBP2; PFKFB1; PFKFB2; PFKFB3; PFKFB4	Fructose and mannose metabolism	3.1.3.46	0
30	0.0649351	1.65456	0.0781394	FBP	fructose-bisphosphatase	1.00 * Water [c] + 1.00 * D-Fructose 1,6-bisphosphate [c] --> 1.00 * hydrogenphosphate [c] + 1.00 * D-Fructose 6-phosphate [c] FBP1; FBP2	FBP1; FBP2	Glycolysis/gluconeogenesis	3.1.3.11	0
36	0.0021645	11.6466	0.00304006	FKYNH	N-Formyl-L-kynurenine amidohydrolase	1.00 * Water [c] + 1.00 * N-formyl-L-kynurenine [c] --> 1.00 * proton [c] + 1.00 * Formate [c] + 1.00 * L-kynurenine [c] AFMID	AFMID	Tryptophan metabolism	3.5.1.9	4
36	0.0021645	7.21093	0.00304006	FK	Fucokinase	1.00 * ATP [c] + 1.00 * L-fucose [c] --> 1.00 * ADP [c] + 1.00 * proton [c] + 1.00 * L-Fucose 1-phosphate [c] FUK	FUK	Fructose and mannose metabolism	2.7.1.52	0
36	0.0021645	6.51162	0.00304006	FPGS2	folylpolyglutamate synthetase	1.00 * ATP [c] + 1.00 * L-glutamate(1-) [c] + 1.00 * pentaglutamyl folate (THF) [c] --> 1.00 * ADP [c] + 1.00 * proton [c] + 1.00 * hydrogenphosphate [c] + 1.00 * hexaglutamyl folate (THF) [c] FPGS	FPGS	Folate metabolism	6.3.2.17	4
28	0.132035	1.12754	0.15565	FPGS2m	folylpolyglutamate synthetase, mitochondrial	1.00 * L-glutamate(1-) [m] + 1.00 * pentaglutamyl folate (THF) [m] + 1.00 * ATP [m] --> 1.00 * proton [m] + 1.00 * hexaglutamyl folate (THF) [m] + 1.00 * ADP [m] + 1.00 * hydrogenphosphate [m] FPGS	FPGS	Folate metabolism	6.3.2.17	4
36	0.0021645	6.46649	0.00304006	FPGS3	folylpolyglutamate synthetase	1.00 * ATP [c] + 1.00 * L-glutamate(1-) [c] + 1.00 * hexaglutamyl folate (THF) [c] --> 1.00 * ADP [c] + 1.00 * proton [c] + 1.00 * hydrogenphosphate [c] + 1.00 * heptaglutamyl folate (THF) [c] FPGS	FPGS	Folate metabolism	6.3.2.17	4
28	0.132035	1.23423	0.15565	FPGS3m	folylpolyglutamate synthetase, mitochondrial	1.00 * L-glutamate(1-) [m] + 1.00 * hexaglutamyl folate (THF) [m] + 1.00 * ATP [m] --> 1.00 * proton [m] + 1.00 * heptaglutamyl folate (THF) [m] + 1.00 * ADP [m] + 1.00 * hydrogenphosphate [m] FPGS	FPGS	Folate metabolism	6.3.2.17	4
36	0.0021645	6.46351	0.00304006	FPGS4	folylpolyglutamate synthetase (DHF)	1.00 * ATP [c] + 4.00 * L-glutamate(1-) [c] + 1.00 * 7,8-Dihydrofolate [c] --> 3.00 * Water [c] + 1.00 * ADP [c] + 1.00 * proton [c] + 1.00 * hydrogenphosphate [c] + 1.00 * pentaglutamyl folate (DHF) [c] FPGS	FPGS	Folate metabolism	6.3.2.17	4
28	0.132035	1.12754	0.15565	FPGS4m	folylpolyglutamate synthetase (DHF), mitochondrial	4.00 * L-glutamate(1-) [m] + 1.00 * ATP [m] + 1.00 * 7,8-Dihydrofolate [m] --> 1.00 * proton [m] + 3.00 * Water [m] + 1.00 * ADP [m] + 1.00 * hydrogenphosphate [m] + 1.00 * pentaglutamyl folate (DHF) [m] FPGS	FPGS	Folate metabolism	6.3.2.17	4
36	0.0021645	6.51162	0.00304006	FPGS5	folylpolyglutamate synthetase (DHF)	1.00 * ATP [c] + 1.00 * L-glutamate(1-) [c] + 1.00 * pentaglutamyl folate (DHF) [c] --> 1.00 * ADP [c] + 1.00 * proton [c] + 1.00 * hydrogenphosphate [c] + 1.00 * hexaglutamyl folate (DHF) [c] FPGS	FPGS	Folate metabolism	6.3.2.17	4
28	0.132035	1.12754	0.15565	FPGS5m	folylpolyglutamate synthetase (DHF), mitochondrial	1.00 * L-glutamate(1-) [m] + 1.00 * ATP [m] + 1.00 * pentaglutamyl folate (DHF) [m] --> 1.00 * proton [m] + 1.00 * hexaglutamyl folate (DHF) [m] + 1.00 * ADP [m] + 1.00 * hydrogenphosphate [m] FPGS	FPGS	Folate metabolism	6.3.2.17	4
36	0.0021645	6.46649	0.00304006	FPGS6	folylpolyglutamate synthetase (DHF)	1.00 * ATP [c] + 1.00 * L-glutamate(1-) [c] + 1.00 * hexaglutamyl folate (DHF) [c] --> 1.00 * ADP [c] + 1.00 * proton [c] + 1.00 * hydrogenphosphate [c] + 1.00 * heptaglutamyl folate (DHF) [c] FPGS	FPGS	Folate metabolism	6.3.2.17	4
28	0.132035	1.23423	0.15565	FPGS6m	folylpolyglutamate synthetase (DHF), mitochondrial	1.00 * L-glutamate(1-) [m] + 1.00 * hexaglutamyl folate (DHF) [m] + 1.00 * ATP [m] --> 1.00 * proton [m] + 1.00 * heptaglutamyl folate (DHF) [m] + 1.00 * ADP [m] + 1.00 * hydrogenphosphate [m] FPGS	FPGS	Folate metabolism	6.3.2.17	4
36	0.0021645	6.46351	0.00304006	FPGS7	folylpolyglutamate synthetase (10fthf)	1.00 * 10-Formyltetrahydrofolate [c] + 1.00 * ATP [c] + 4.00 * L-glutamate(1-) [c] --> 1.00 * 10-formyltetrahydrofolate-[Glu](5) [c] + 3.00 * Water [c] + 1.00 * ADP [c] + 1.00 * proton [c] + 1.00 * hydrogenphosphate [c] FPGS	FPGS	Folate metabolism	6.3.2.17	4
28	0.132035	0.960443	0.15565	FPGS7m	folylpolyglutamate synthetase (10fthf), mitochondrial	1.00 * 10-Formyltetrahydrofolate [m] + 4.00 * L-glutamate(1-) [m] + 1.00 * ATP [m] --> 1.00 * 10-formyltetrahydrofolate-[Glu](5) [m] + 1.00 * proton [m] + 3.00 * Water [m] + 1.00 * ADP [m] + 1.00 * hydrogenphosphate [m] FPGS	FPGS	Folate metabolism	6.3.2.17	4
36	0.0021645	6.51162	0.00304006	FPGS8	folylpolyglutamate synthetase (10fthf)	1.00 * 10-formyltetrahydrofolate-[Glu](5) [c] + 1.00 * ATP [c] + 1.00 * L-glutamate(1-) [c] --> 1.00 * 10-formyltetrahydrofolate-[Glu](6) [c] + 1.00 * ADP [c] + 1.00 * proton [c] + 1.00 * hydrogenphosphate [c] FPGS	FPGS	Folate metabolism	6.3.2.17	4
28	0.132035	1.12754	0.15565	FPGS8m	folylpolyglutamate synthetase (10fthf), mitochondrial	1.00 * 10-formyltetrahydrofolate-[Glu](5) [m] + 1.00 * L-glutamate(1-) [m] + 1.00 * ATP [m] --> 1.00 * 10-formyltetrahydrofolate-[Glu](6) [m] + 1.00 * proton [m] + 1.00 * ADP [m] + 1.00 * hydrogenphosphate [m] FPGS	FPGS	Folate metabolism	6.3.2.17	4
36	0.0021645	6.46649	0.00304006	FPGS9	folylpolyglutamate synthetase (10fthf)	1.00 * 10-formyltetrahydrofolate-[Glu](6) [c] + 1.00 * ATP [c] + 1.00 * L-glutamate(1-) [c] --> 1.00 * 10-formyltetrahydrofolate-[Glu](7) [c] + 1.00 * ADP [c] + 1.00 * proton [c] + 1.00 * hydrogenphosphate [c] FPGS	FPGS	Folate metabolism	6.3.2.17	4
28	0.132035	1.23423	0.15565	FPGS9m	folylpolyglutamate synthetase (10fthf), mitochondrial	1.00 * 10-formyltetrahydrofolate-[Glu](6) [m] + 1.00 * L-glutamate(1-) [m] + 1.00 * ATP [m] --> 1.00 * 10-formyltetrahydrofolate-[Glu](7) [m] + 1.00 * proton [m] + 1.00 * ADP [m] + 1.00 * hydrogenphosphate [m] FPGS	FPGS	Folate metabolism	6.3.2.17	4
36	0.0021645	6.46351	0.00304006	FPGS	folylpolyglutamate synthetase	1.00 * ATP [c] + 4.00 * L-glutamate(1-) [c] + 1.00 * 5,6,7,8-Tetrahydrofolate [c] --> 3.00 * Water [c] + 1.00 * ADP [c] + 1.00 * proton [c] + 1.00 * hydrogenphosphate [c] + 1.00 * pentaglutamyl folate (THF) [c] FPGS	FPGS	Folate metabolism	6.3.2.17	4
28	0.132035	0.960443	0.15565	FPGSm	folylpolyglutamate synthetase, mitochondrial	4.00 * L-glutamate(1-) [m] + 1.00 * ATP [m] + 1.00 * 5,6,7,8-Tetrahydrofolate [m] --> 1.00 * proton [m] + 3.00 * Water [m] + 1.00 * pentaglutamyl folate (THF) [m] + 1.00 * ADP [m] + 1.00 * hydrogenphosphate [m] FPGS	FPGS	Folate metabolism	6.3.2.17	4
36	0.0021645	16.7201	0.00304006	FTCD	formimidoyltransferase cyclodeaminase	2.00 * proton [c] + 1.00 * 5-Formiminotetrahydrofolate [c] --> 1.00 * Ammonium [c] + 1.00 * 5,10-Methenyltetrahydrofolate [c] FTCD	FTCD	Folate metabolism	4.3.1.4	4
26	0.24026	0.562937	0.268574	FTHFCL	5-formethyltetrahydrofolate cyclo-ligase	1.00 * ATP [c] + 1.00 * 5-formyltetrahydrofolate(2-) [c] --> 1.00 * ADP [c] + 1.00 * hydrogenphosphate [c] + 1.00 * 5,10-Methenyltetrahydrofolate [c] MTHFSL	MTHFSL	Folate metabolism	6.3.3.2	4
36	0.0021645	4.49701	0.00304006	FTHFDH	formyltetrahydrofolate dehydrogenase	1.00 * 10-Formyltetrahydrofolate [c] + 1.00 * Water [c] + 1.00 * Nicotinamide adenine dinucleotide phosphate [c] --> 1.00 * proton [c] + 1.00 * Nicotinamide adenine dinucleotide phosphate - reduced [c] + 1.00 * carbon dioxide [c] + 1.00 * 5,6,7,8-Tetrahydrofolate [c] ALDH1L1; ALDH1L2	ALDH1L1; ALDH1L2	Folate metabolism	1.5.1.6	4
36	0.0021645	8.50778	0.00304006	FTHFLm	formate-tetrahydrofolate ligase, mitochondrial	1.00 * ATP [m] + 1.00 * Formate [m] + 1.00 * 5,6,7,8-Tetrahydrofolate [m] --> 1.00 * 10-Formyltetrahydrofolate [m] + 1.00 * ADP [m] + 1.00 * hydrogenphosphate [m] MTHFD1; MTHFD1L	MTHFD1; MTHFD1L	Folate metabolism	6.3.4.3	4
36	0.0021645	7.65319	0.00304006	FUCASE2e	alpha-fucosidase, extracellular	1.00 * Water [e] + 1.00 * keratan sulfate I [e] --> 1.00 * L-fucose [e] + 1.00 * keratan sulfate I, degradation product 1 [e] FUCA2	FUCA2	Keratan sulfate degradation	3.2.1.51	4
36	0.0021645	6.65963	0.00304006	FUCASE2ly	alpha-fucosidase, lysosomal	1.00 * Water [l] + 1.00 * keratan sulfate I [l] --> 1.00 * L-fucose [l] + 1.00 * keratan sulfate I, degradation product 1 [l] FUCA1	FUCA1	Keratan sulfate degradation	3.2.1.51	4
36	0.0021645	7.0833	0.00304006	FUCASEe	alpha-fucosidase, extracellular	1.00 * Water [e] + 1.00 * PA6 [e] --> 1.00 * L-fucose [e] + 1.00 * de-Fuc form of PA6 [e] FUCA2	FUCA2	N-glycan degradation	3.2.1.51	0
36	0.0021645	7.135	0.00304006	FUCASEly	alpha-fucosidase, lysosomal	1.00 * Water [l] + 1.00 * PA6 [l] --> 1.00 * L-fucose [l] + 1.00 * de-Fuc form of PA6 [l] FUCA1	FUCA1	N-glycan degradation	3.2.1.51	0
36	0.0021645	7.51495	0.00304006	FUMAC	fumarylacetoacetase	1.00 * Water [c] + 1.00 * 4-fumarylacetoacetate(2-) [c] --> 1.00 * proton [c] + 1.00 * acetoacetate [c] + 1.00 * Fumarate [c] FAH	FAH	Tyrosine metabolism	3.7.1.2	4
36	0.0021645	2.29977	0.00304006	FUMm	fumarase, mitochondrial	1.00 * Water [m] + 1.00 * Fumarate [m] --> 1.00 * (S)-malate(2-) [m] FH1	FH1	Citric acid cycle	4.2.1.2	0
36	0.0021645	2.29977	0.00304006	FUMm	fumarase, mitochondrial	1.00 * Water [m] + 1.00 * Fumarate [m] --> 1.00 * (S)-malate(2-) [m] FH1	FH1	Citric acid cycle	4.2.1.2	0
36	0.0021645	9.40568	0.00304006	FUT11g	Galactoside 2-alpha-L-fucosyltransferase 1	1.00 * galactosylgloboside [g] + 1.00 * GDP-L-fucose(2-) [g] --> 1.00 * proton [g] + 1.00 * GDP [g] + 1.00 * fucosyl galactosylgloboside [g] FUT1	FUT1	Sphingolipid metabolism	2.4.1.69	4
36	0.0021645	6.40596	0.00304006	FUT12g	Galactoside 2-alpha-L-fucosyltransferase 1	1.00 * Lc4Cer [g] + 1.00 * GDP-L-fucose(2-) [g] --> 1.00 * proton [g] + 1.00 * Type IH glycolipid [g] + 1.00 * GDP [g] FUT1	FUT1	Blood group synthesis	2.4.1.69	4
36	0.0021645	6.41186	0.00304006	FUT14g	Galactoside 2-alpha-L-fucosyltransferase 1	1.00 * Lactoneotetraosylceramide [g] + 1.00 * GDP-L-fucose(2-) [g] --> 1.00 * proton [g] + 1.00 * Type IIH glycolipid [g] + 1.00 * GDP [g] FUT1	FUT1	Blood group synthesis	2.4.1.69	4
36	0.0021645	7.53934	0.00304006	FUT15g	Galactoside 2-alpha-L-fucosyltransferase 1	1.00 * (Gal)3 (GalNAc)1 (Glc)1 (GlcNAc)1 (LFuc)1 (Cer)1 [g] + 1.00 * GDP-L-fucose(2-) [g] --> 1.00 * proton [g] + 1.00 * Type IIIH glycolipid [g] + 1.00 * GDP [g] FUT1	FUT1	Blood group synthesis	2.4.1.69	4
36	0.0021645	7.53275	0.00304006	FUT16g	Galactoside 2-alpha-L-fucosyltransferase 1	1.00 * i-antigen [g] + 1.00 * GDP-L-fucose(2-) [g] --> 1.00 * proton [g] + 1.00 * VI2Fuc-nLc6 [g] + 1.00 * GDP [g] FUT1	FUT1	Blood group synthesis	2.4.1.69	4
36	0.0021645	7.33883	0.00304006	FUT17g	Galactoside 2-alpha-L-fucosyltransferase 1	1.00 * (Gal)4 (GalNAc)1 (Glc)1 (GlcNAc)2 (LFuc)1 (Cer)1 [g] + 1.00 * GDP-L-fucose(2-) [g] --> 1.00 * proton [g] + 1.00 * (Gal)4 (GalNAc)1 (Glc)1 (GlcNAc)2 (LFuc)2 (Cer)1 [g] + 1.00 * GDP [g] FUT1	FUT1	Blood group synthesis	2.4.1.69	4
36	0.0021645	7.60887	0.00304006	FUT18g	Galactoside 2-alpha-L-fucosyltransferase 1	1.00 * I-antigen [g] + 2.00 * GDP-L-fucose(2-) [g] --> 2.00 * proton [g] + 1.00 * (Gal)4 (Glc)1 (GlcNAc)3 (LFuc)2 (Cer)1 [g] + 2.00 * GDP [g] FUT1	FUT1	Blood group synthesis	2.4.1.69	4
36	0.0021645	6.69614	0.00304006	FUT31g	fucosyltransferase 3 (galactoside 3(4)-L-fucosyltransferase, Lewis blood group included) 1	1.00 * Lc4Cer [g] + 1.00 * GDP-L-fucose(2-) [g] --> 1.00 * proton [g] + 1.00 * GDP [g] + 1.00 * Lea glycolipid [g] No genes		Blood group synthesis	2.4.1.65	4
36	0.0021645	7.80908	0.00304006	FUT32g	fucosyltransferase 3 (galactoside 3(4)-L-fucosyltransferase, Lewis blood group included) 1	1.00 * GDP-L-fucose(2-) [g] + 1.00 * (Gal)3 (Glc)1 (GlcNAc)1 (Cer)1 [g] --> 1.00 * proton [g] + 1.00 * GDP [g] + 1.00 * IV3-a-Neu5Ac,III4-a-Fuc-Lc4Cer [g] No genes		Blood group synthesis	2.4.1.65	4
36	0.0021645	6.99382	0.00304006	FUT33g	fucosyltransferase 3 (galactoside 3(4)-L-fucosyltransferase, Lewis blood group included) 1	1.00 * Type IA glycolipid [g] + 1.00 * GDP-L-fucose(2-) [g] --> 1.00 * proton [g] + 1.00 * GDP [g] + 1.00 * (Gal)2 (GalNAc)1 (Glc)1 (GlcNAc)1 (LFuc)2 (Cer)1 [g] No genes		Blood group synthesis	2.4.1.65	4
36	0.0021645	6.40596	0.00304006	FUT34g	fucosyltransferase 3 (galactoside 3(4)-L-fucosyltransferase, Lewis blood group included) 1	1.00 * Type IH glycolipid [g] + 1.00 * GDP-L-fucose(2-) [g] --> 1.00 * proton [g] + 1.00 * GDP [g] + 1.00 * Leb glycolipid [g] No genes		Blood group synthesis	2.4.1.65	4
36	0.0021645	6.67765	0.00304006	FUT35g	fucosyltransferase 3 (galactoside 3(4)-L-fucosyltransferase, Lewis blood group included) 1	1.00 * Type IB glycolipid [g] + 1.00 * GDP-L-fucose(2-) [g] --> 1.00 * proton [g] + 1.00 * GDP [g] + 1.00 * (Gal)3 (Glc)1 (GlcNAc)1 (LFuc)2 (Cer)1 [g] No genes		Blood group synthesis	2.4.1.65	4
36	0.0021645	6.60295	0.00304006	FUT910g	Alpha-(1,3)-fucosyltransferase	1.00 * GDP-L-fucose(2-) [g] + 1.00 * (Gal)4 (Glc)1 (GlcNAc)3 (LFuc)1 (Cer)1 [g] --> 1.00 * proton [g] + 1.00 * GDP [g] + 1.00 * (Gal)4 (Glc)1 (GlcNAc)3 (LFuc)2 (Cer)1 [g] FUT9	FUT9	Blood group synthesis	2.4.1.152	4
36	0.0021645	6.60295	0.00304006	FUT911g	Alpha-(1,3)-fucosyltransferase	1.00 * GDP-L-fucose(2-) [g] + 1.00 * (Gal)4 (Glc)1 (GlcNAc)3 (LFuc)2 (Cer)1 [g] --> 1.00 * proton [g] + 1.00 * GDP [g] + 1.00 * (Gal)4 (Glc)1 (GlcNAc)3 (LFuc)3 (Cer)1 [g] FUT9	FUT9	Blood group synthesis	2.4.1.152	4
36	0.0021645	6.69138	0.00304006	FUT91g	Alpha-(1,3)-fucosyltransferase	1.00 * Lactoneotetraosylceramide [g] + 1.00 * GDP-L-fucose(2-) [g] --> 1.00 * proton [g] + 1.00 * GDP [g] + 1.00 * Lacto-N-fucopentaosyl III ceramide [g] FUT9	FUT9	Blood group synthesis	2.4.1.152	4
36	0.0021645	11.2478	0.00304006	FUT92g	Alpha-(1,3)-fucosyltransferase	1.00 * GDP-L-fucose(2-) [g] + 1.00 * Sialyl-3-paragloboside [g] --> 1.00 * proton [g] + 1.00 * GDP [g] + 1.00 * IV3-a-NeuAc,III3-a-Fuc-nLc4Cer [g] FUT9	FUT9	Blood group synthesis	2.4.1.152	4
36	0.0021645	6.41186	0.00304006	FUT93g	Alpha-(1,3)-fucosyltransferase	1.00 * Type IIH glycolipid [g] + 1.00 * GDP-L-fucose(2-) [g] --> 1.00 * proton [g] + 1.00 * GDP [g] + 1.00 * Ley glycolipid [g] FUT9	FUT9	Blood group synthesis	2.4.1.152	4
36	0.0021645	6.7463	0.00304006	FUT94g	Alpha-(1,3)-fucosyltransferase	1.00 * VI2Fuc-nLc6 [g] + 1.00 * GDP-L-fucose(2-) [g] --> 1.00 * proton [g] + 1.00 * GDP [g] + 1.00 * (Gal)3 (Glc)1 (GlcNAc)2 (LFuc)2 (Cer)1 [g] FUT9	FUT9	Blood group synthesis	2.4.1.152	4
36	0.0021645	6.7463	0.00304006	FUT95g	Alpha-(1,3)-fucosyltransferase	1.00 * GDP-L-fucose(2-) [g] + 1.00 * (Gal)3 (Glc)1 (GlcNAc)2 (LFuc)2 (Cer)1 [g] --> 1.00 * proton [g] + 1.00 * GDP [g] + 1.00 * (Gal)3 (Glc)1 (GlcNAc)2 (LFuc)3 (Cer)1 [g] FUT9	FUT9	Blood group synthesis	2.4.1.152	4
36	0.0021645	6.77641	0.00304006	FUT96g	Alpha-(1,3)-fucosyltransferase	1.00 * i-antigen [g] + 1.00 * GDP-L-fucose(2-) [g] --> 1.00 * proton [g] + 1.00 * GDP [g] + 1.00 * V3Fuc-nLc6Cer [g] FUT9	FUT9	Blood group synthesis	2.4.1.152	4
36	0.0021645	6.77641	0.00304006	FUT97g	Alpha-(1,3)-fucosyltransferase	1.00 * GDP-L-fucose(2-) [g] + 1.00 * V3Fuc-nLc6Cer [g] --> 1.00 * proton [g] + 1.00 * GDP [g] + 1.00 * V3Fuc,III3Fuc-nLc6Cer [g] FUT9	FUT9	Blood group synthesis	2.4.1.152	4
36	0.0021645	7.22685	0.00304006	FUT98g	Alpha-(1,3)-fucosyltransferase	1.00 * i-antigen [g] + 1.00 * GDP-L-fucose(2-) [g] --> 1.00 * proton [g] + 1.00 * GDP [g] + 1.00 * III3Fuc-nLc6Cer [g] FUT9	FUT9	Blood group synthesis	2.4.1.152	4
36	0.0021645	6.60295	0.00304006	FUT99g	Alpha-(1,3)-fucosyltransferase	1.00 * nLc8Cer [g] + 1.00 * GDP-L-fucose(2-) [g] --> 1.00 * proton [g] + 1.00 * GDP [g] + 1.00 * (Gal)4 (Glc)1 (GlcNAc)3 (LFuc)1 (Cer)1 [g] FUT9	FUT9	Blood group synthesis	2.4.1.152	4
36	0.0021645	7.78759	0.00304006	G12MT1_L	Glycolipid 1,2-alpha-D-mannosyltransferase (liver)	1.00 * GDP-alpha-D-mannose(2-) [c] + 0.10 * (alpha-D-mannosyl)2-beta-D-mannosyl-diacetylchitobiosyldiphosphodolichol, human liver homolog [c] --> 1.00 * proton [c] + 1.00 * GDP [c] + 0.10 * (alpha-D-mannosyl)3-beta-D-mannosyl-diacetylchitodiphosphodolichol, human liver homolog [c] No genes		N-glycan synthesis	2.4.1.131	0
36	0.0021645	7.78759	0.00304006	G12MT1_U	Glycolipid 1,2-alpha-D-mannosyltransferase (uterus)	1.00 * GDP-alpha-D-mannose(2-) [c] + 0.10 * (alpha-D-mannosyl)2-beta-D-mannosyl-diacetylchitobiosyldiphosphodolichol, human uterine homolog [c] --> 1.00 * proton [c] + 1.00 * GDP [c] + 0.10 * (alpha-D-mannosyl)3-beta-D-mannosyl-diacetylchitodiphosphodolichol, human uterine homolog [c] No genes		N-glycan synthesis	2.4.1.131	0
36	0.0021645	7.78759	0.00304006	G12MT2_L	Glycolipid 1,2-alpha-D-mannosyltransferase (liver)	1.00 * GDP-alpha-D-mannose(2-) [c] + 0.10 * (alpha-D-mannosyl)3-beta-D-mannosyl-diacetylchitodiphosphodolichol, human liver homolog [c] --> 1.00 * proton [c] + 1.00 * GDP [c] + 0.10 * (alpha-D-Mannosyl)4-beta-D-mannosyl-diacetylchitobiosyldiphosphodolichol, human liver homolog [c] No genes		N-glycan synthesis	2.4.1.131	0
36	0.0021645	7.78759	0.00304006	G12MT2_U	Glycolipid 1,2-alpha-D-mannosyltransferase (uterus)	1.00 * GDP-alpha-D-mannose(2-) [c] + 0.10 * (alpha-D-mannosyl)3-beta-D-mannosyl-diacetylchitodiphosphodolichol, human uterine homolog [c] --> 1.00 * proton [c] + 1.00 * GDP [c] + 0.10 * (alpha-D-Mannosyl)4-beta-D-mannosyl-diacetylchitobiosyldiphosphodolichol, human uterine homolog [c] No genes		N-glycan synthesis	2.4.1.131	0
36	0.0021645	7.78759	0.00304006	G13MT_L	Glycolipid 1,3-alpha-D-mannosyltransferase (liver)	1.00 * GDP-alpha-D-mannose(2-) [c] + 0.10 * beta-D-Mannosyldiacetylchitobiosyldiphosphodolichol, human liver homolog [c] --> 1.00 * proton [c] + 1.00 * GDP [c] + 0.10 * alpha-D-mannosyl-beta-D-mannosyl-diacylchitobiosyldiphosphodolichol, human liver homolog [c] ALG2	ALG2	N-glycan synthesis	2.4.1.132	0
36	0.0021645	7.78759	0.00304006	G13MT_U	Glycolipid 1,3-alpha-D-mannosyltransferase (uterus)	1.00 * GDP-alpha-D-mannose(2-) [c] + 0.10 * beta-D-Mannosyldiacetylchitobiosyldiphosphodolichol, human uterine homolog [c] --> 1.00 * proton [c] + 1.00 * GDP [c] + 0.10 * alpha-D-mannosyl-beta-D-mannosyl-diacylchitobiosyldiphosphodolichol, human uterine homolog [c] ALG2	ALG2	N-glycan synthesis	2.4.1.132	0
36	0.0021645	7.39207	0.00304006	G14T10g	beta-N-acetylglucosaminylglycopeptide beta-1,4-galactosyltransferase, Golgi	1.00 * UDP-D-galactose(2-) [g] + 1.00 * keratan sulfate I biosynthesis, precursor 14 [g] --> 1.00 * proton [g] + 1.00 * UDP [g] + 1.00 * keratan sulfate I biosynthesis, precursor 15 [g] B4GALT1; B4GALT2; B4GALT3; B4GALT5	B4GALT1; B4GALT2; B4GALT3; B4GALT5	Keratan sulfate synthesis	2.4.1.38	4
36	0.0021645	7.39207	0.00304006	G14T11g	beta-N-acetylglucosaminylglycopeptide beta-1,4-galactosyltransferase, Golgi	1.00 * UDP-D-galactose(2-) [g] + 1.00 * keratan sulfate I biosynthesis, precursor 17 [g] --> 1.00 * proton [g] + 1.00 * UDP [g] + 1.00 * keratan sulfate I biosynthesis, precursor 18 [g] B4GALT1; B4GALT2; B4GALT3; B4GALT5	B4GALT1; B4GALT2; B4GALT3; B4GALT5	Keratan sulfate synthesis	2.4.1.38	4
36	0.0021645	7.39207	0.00304006	G14T12g	beta-N-acetylglucosaminylglycopeptide beta-1,4-galactosyltransferase, Golgi	1.00 * UDP-D-galactose(2-) [g] + 1.00 * keratan sulfate I biosynthesis, precursor 20 [g] --> 1.00 * proton [g] + 1.00 * UDP [g] + 1.00 * keratan sulfate I biosynthesis, precursor 21 [g] B4GALT1; B4GALT2; B4GALT3; B4GALT5	B4GALT1; B4GALT2; B4GALT3; B4GALT5	Keratan sulfate synthesis	2.4.1.38	4
36	0.0021645	7.39207	0.00304006	G14T13g	beta-N-acetylglucosaminylglycopeptide beta-1,4-galactosyltransferase, Golgi	1.00 * UDP-D-galactose(2-) [g] + 1.00 * keratan sulfate I biosynthesis, precursor 23 [g] --> 1.00 * proton [g] + 1.00 * UDP [g] + 1.00 * keratan sulfate I biosynthesis, precursor 24 [g] B4GALT1; B4GALT2; B4GALT3; B4GALT5	B4GALT1; B4GALT2; B4GALT3; B4GALT5	Keratan sulfate synthesis	2.4.1.38	4
36	0.0021645	7.39207	0.00304006	G14T14g	beta-N-acetylglucosaminylglycopeptide beta-1,4-galactosyltransferase, Golgi	1.00 * UDP-D-galactose(2-) [g] + 1.00 * keratan sulfate I biosynthesis, precursor 26 [g] --> 1.00 * proton [g] + 1.00 * UDP [g] + 1.00 * keratan sulfate I biosynthesis, precursor 27 [g] B4GALT1; B4GALT2; B4GALT3; B4GALT5	B4GALT1; B4GALT2; B4GALT3; B4GALT5	Keratan sulfate synthesis	2.4.1.38	4
36	0.0021645	7.39207	0.00304006	G14T15g	beta-N-acetylglucosaminylglycopeptide beta-1,4-galactosyltransferase, Golgi	1.00 * UDP-D-galactose(2-) [g] + 1.00 * keratan sulfate I biosynthesis, precursor 29 [g] --> 1.00 * proton [g] + 1.00 * UDP [g] + 1.00 * keratan sulfate I biosynthesis, precursor 30 [g] B4GALT1; B4GALT2; B4GALT3; B4GALT5	B4GALT1; B4GALT2; B4GALT3; B4GALT5	Keratan sulfate synthesis	2.4.1.38	4
36	0.0021645	7.39207	0.00304006	G14T16g	beta-N-acetylglucosaminylglycopeptide beta-1,4-galactosyltransferase, Golgi	1.00 * UDP-D-galactose(2-) [g] + 1.00 * keratan sulfate I biosynthesis, precursor 32 [g] --> 1.00 * proton [g] + 1.00 * UDP [g] + 1.00 * keratan sulfate I biosynthesis, precursor 33 [g] B4GALT1; B4GALT2; B4GALT3; B4GALT5	B4GALT1; B4GALT2; B4GALT3; B4GALT5	Keratan sulfate synthesis	2.4.1.38	4
36	0.0021645	7.39207	0.00304006	G14T17g	beta-N-acetylglucosaminylglycopeptide beta-1,4-galactosyltransferase, Golgi	1.00 * UDP-D-galactose(2-) [g] + 1.00 * keratan sulfate I biosynthesis, precursor 35 [g] --> 1.00 * proton [g] + 1.00 * UDP [g] + 1.00 * keratan sulfate I biosynthesis, precursor 36 [g] B4GALT1; B4GALT2; B4GALT3; B4GALT5	B4GALT1; B4GALT2; B4GALT3; B4GALT5	Keratan sulfate synthesis	2.4.1.38	4
36	0.0021645	6.07256	0.00304006	G14T18g	beta-N-acetylglucosaminylglycopeptide beta-1,4-galactosyltransferase, Golgi	2.00 * UDP-D-galactose(2-) [g] + 1.00 * Core 4 [g] --> 2.00 * proton [g] + 2.00 * UDP [g] + 1.00 * keratan sulfate II biosynthesis, precursor 1 [g] B4GALT1; B4GALT2; B4GALT3; B4GALT5	B4GALT1; B4GALT2; B4GALT3; B4GALT5	Keratan sulfate synthesis	2.4.1.38	4
36	0.0021645	6.07256	0.00304006	G14T19g	beta-N-acetylglucosaminylglycopeptide beta-1,4-galactosyltransferase, Golgi	1.00 * UDP-D-galactose(2-) [g] + 1.00 * keratan sulfate II biosynthesis, precursor 3 [g] --> 1.00 * proton [g] + 1.00 * UDP [g] + 1.00 * keratan sulfate II biosynthesis, precursor 4 [g] B4GALT1; B4GALT2; B4GALT3; B4GALT5	B4GALT1; B4GALT2; B4GALT3; B4GALT5	Keratan sulfate synthesis	2.4.1.38	4
36	0.0021645	6.07256	0.00304006	G14T20g	beta-N-acetylglucosaminylglycopeptide beta-1,4-galactosyltransferase, Golgi	1.00 * UDP-D-galactose(2-) [g] + 1.00 * keratan sulfate II biosynthesis, precursor 6 [g] --> 1.00 * proton [g] + 1.00 * UDP [g] + 1.00 * keratan sulfate II biosynthesis, precursor 7 [g] B4GALT1; B4GALT2; B4GALT3; B4GALT5	B4GALT1; B4GALT2; B4GALT3; B4GALT5	Keratan sulfate synthesis	2.4.1.38	4
36	0.0021645	6.07256	0.00304006	G14T21g	beta-N-acetylglucosaminylglycopeptide beta-1,4-galactosyltransferase, Golgi	1.00 * UDP-D-galactose(2-) [g] + 1.00 * keratan sulfate II biosynthesis, precursor 9 [g] --> 1.00 * proton [g] + 1.00 * UDP [g] + 1.00 * keratan sulfate II biosynthesis, precursor 10 [g] B4GALT1; B4GALT2; B4GALT3; B4GALT5	B4GALT1; B4GALT2; B4GALT3; B4GALT5	Keratan sulfate synthesis	2.4.1.38	4
36	0.0021645	6.65814	0.00304006	G14T2g	beta-N-acetylglucosaminylglycopeptide beta-1,4-galactosyltransferase, Golgi	1.00 * UDP-D-galactose(2-) [g] + 1.00 * keratan sulfate II biosynthesis, precursor 1 [g] --> 1.00 * proton [g] + 1.00 * UDP [g] + 1.00 * keratan sulfate II biosynthesis, precursor 2 [g] B4GALT1; B4GALT2; B4GALT3; B4GALT5	B4GALT1; B4GALT2; B4GALT3; B4GALT5	Keratan sulfate synthesis	2.4.1.38	4
36	0.0021645	6.65814	0.00304006	G14T3g	beta-N-acetylglucosaminylglycopeptide beta-1,4-galactosyltransferase, Golgi	1.00 * UDP-D-galactose(2-) [g] + 1.00 * keratan sulfate II biosynthesis, precursor 3 [g] --> 1.00 * proton [g] + 1.00 * UDP [g] + 1.00 * keratan sulfate II biosynthesis, precursor 4 [g] B4GALT1; B4GALT2; B4GALT3; B4GALT5	B4GALT1; B4GALT2; B4GALT3; B4GALT5	Keratan sulfate synthesis	2.4.1.38	4
36	0.0021645	6.65814	0.00304006	G14T4g	beta-N-acetylglucosaminylglycopeptide beta-1,4-galactosyltransferase, Golgi	1.00 * UDP-D-galactose(2-) [g] + 1.00 * keratan sulfate II biosynthesis, precursor 6 [g] --> 1.00 * proton [g] + 1.00 * UDP [g] + 1.00 * keratan sulfate II biosynthesis, precursor 7 [g] B4GALT1; B4GALT2; B4GALT3; B4GALT5	B4GALT1; B4GALT2; B4GALT3; B4GALT5	Keratan sulfate synthesis	2.4.1.38	4
36	0.0021645	6.65814	0.00304006	G14T5g	beta-N-acetylglucosaminylglycopeptide beta-1,4-galactosyltransferase, Golgi	1.00 * UDP-D-galactose(2-) [g] + 1.00 * keratan sulfate II biosynthesis, precursor 9 [g] --> 1.00 * proton [g] + 1.00 * UDP [g] + 1.00 * keratan sulfate II biosynthesis, precursor 10 [g] B4GALT1; B4GALT2; B4GALT3; B4GALT5	B4GALT1; B4GALT2; B4GALT3; B4GALT5	Keratan sulfate synthesis	2.4.1.38	4
36	0.0021645	7.39207	0.00304006	G14T6g	beta-N-acetylglucosaminylglycopeptide beta-1,4-galactosyltransferase, Golgi	1.00 * UDP-D-galactose(2-) [g] + 1.00 * keratan sulfate I biosynthesis, precursor 2 [g] --> 1.00 * proton [g] + 1.00 * UDP [g] + 1.00 * keratan sulfate I biosynthesis, precursor 3 [g] B4GALT1; B4GALT2; B4GALT3; B4GALT5	B4GALT1; B4GALT2; B4GALT3; B4GALT5	Keratan sulfate synthesis	2.4.1.38	4
36	0.0021645	7.39207	0.00304006	G14T7g	beta-N-acetylglucosaminylglycopeptide beta-1,4-galactosyltransferase, Golgi	1.00 * UDP-D-galactose(2-) [g] + 1.00 * keratan sulfate I biosynthesis, precursor 5 [g] --> 1.00 * proton [g] + 1.00 * UDP [g] + 1.00 * keratan sulfate I biosynthesis, precursor 6 [g] B4GALT1; B4GALT2; B4GALT3; B4GALT5	B4GALT1; B4GALT2; B4GALT3; B4GALT5	Keratan sulfate synthesis	2.4.1.38	4
36	0.0021645	7.39207	0.00304006	G14T8g	beta-N-acetylglucosaminylglycopeptide beta-1,4-galactosyltransferase, Golgi	1.00 * UDP-D-galactose(2-) [g] + 1.00 * keratan sulfate I biosynthesis, precursor 8 [g] --> 1.00 * proton [g] + 1.00 * UDP [g] + 1.00 * keratan sulfate I biosynthesis, precursor 9 [g] B4GALT1; B4GALT2; B4GALT3; B4GALT5	B4GALT1; B4GALT2; B4GALT3; B4GALT5	Keratan sulfate synthesis	2.4.1.38	4
36	0.0021645	7.39207	0.00304006	G14T9g	beta-N-acetylglucosaminylglycopeptide beta-1,4-galactosyltransferase, Golgi	1.00 * UDP-D-galactose(2-) [g] + 1.00 * keratan sulfate I biosynthesis, precursor 11 [g] --> 1.00 * proton [g] + 1.00 * UDP [g] + 1.00 * keratan sulfate I biosynthesis, precursor 12 [g] B4GALT1; B4GALT2; B4GALT3; B4GALT5	B4GALT1; B4GALT2; B4GALT3; B4GALT5	Keratan sulfate synthesis	2.4.1.38	4
36	0.0021645	7.08495	0.00304006	G14Tg	beta-N-acetylglucosaminylglycopeptide beta-1,4-galactosyltransferase	2.00 * UDP-D-galactose(2-) [g] + 1.00 * N4-{N-Acetyl-beta-D-glucosaminyl-(1,2)-alpha-D-mannosyl-(1,3)-[N-acetyl-beta-D-glucosaminyl-(1,2)-alpha-D-mannosyl-(1,6)]-beta-D-mannosyl-(1,4)-N-acetyl-beta-D-glucosaminyl-(1,4)-[alpha-L-fucosyl-(1,6)]-N-acetyl-beta-D-glucosaminyl}asparagine [g] --> 2.00 * proton [g] + 2.00 * UDP [g] + 1.00 * {[galactosyl-(1,4)-N-Acetyl-glucosaminyl-(1,2)-mannosyl-(1,3)-],…	B4GALT1; B4GALT2; B4GALT3; B4GALT5	N-glycan synthesis	2.4.1.38	4
33	0.0151515	1.69604	0.0191294	G3PD1	glycerol-3-phosphate dehydrogenase (NAD)	1.00 * Nicotinamide adenine dinucleotide [c] + 1.00 * Glycerol 3-phosphate [c] --> 1.00 * proton [c] + 1.00 * Nicotinamide adenine dinucleotide - reduced [c] + 1.00 * Dihydroxyacetone phosphate [c] GPD1	GPD1	Glycerophospholipid metabolism	1.1.1.94	4
34	0.00865801	2.25998	0.0113085	G3PD1	glycerol-3-phosphate dehydrogenase (NAD)	1.00 * Nicotinamide adenine dinucleotide [c] + 1.00 * Glycerol 3-phosphate [c] --> 1.00 * proton [c] + 1.00 * Nicotinamide adenine dinucleotide - reduced [c] + 1.00 * Dihydroxyacetone phosphate [c] GPD1	GPD1	Glycerophospholipid metabolism	1.1.1.94	4
24	0.393939	0.786158	0.428793	G6PDA	glucosamine-6-phosphate deaminase	1.00 * Water [c] + 1.00 * D-Glucosamine 6-phosphate [c] --> 1.00 * Ammonium [c] + 1.00 * D-Fructose 6-phosphate [c] GNPDA1; GNPDA2	GNPDA1; GNPDA2	Aminosugar metabolism	3.5.99.6	4
25	0.309524	0.915359	0.33962	G6PDH1rer	glucose-6-phosphate dehydrogenase, endoplasmic reticulum	1.00 * Nicotinamide adenine dinucleotide [r] + 1.00 * D-Glucose 6-phosphate [r] --> 1.00 * proton [r] + 1.00 * Nicotinamide adenine dinucleotide - reduced [r] + 1.00 * 6-phospho-D-glucono-1,5-lactone [r] H6PD	H6PD	Pentose phosphate pathway	1.1.1.47	4
0	0.0021645	-2.58306	0.00304006	G6PDH1rer	glucose-6-phosphate dehydrogenase, endoplasmic reticulum	1.00 * Nicotinamide adenine dinucleotide [r] + 1.00 * D-Glucose 6-phosphate [r] --> 1.00 * proton [r] + 1.00 * Nicotinamide adenine dinucleotide - reduced [r] + 1.00 * 6-phospho-D-glucono-1,5-lactone [r] H6PD	H6PD	Pentose phosphate pathway	1.1.1.47	4
26	0.24026	1.22523	0.268574	G6PDH2r	glucose 6-phosphate dehydrogenase	1.00 * Nicotinamide adenine dinucleotide phosphate [c] + 1.00 * D-Glucose 6-phosphate [c] --> 1.00 * proton [c] + 1.00 * Nicotinamide adenine dinucleotide phosphate - reduced [c] + 1.00 * 6-phospho-D-glucono-1,5-lactone [c] G6PD2	G6PD2	Pentose phosphate pathway	1.1.1.49	0
36	0.0021645	5.45051	0.00304006	G6PDH2r	glucose 6-phosphate dehydrogenase	1.00 * Nicotinamide adenine dinucleotide phosphate [c] + 1.00 * D-Glucose 6-phosphate [c] --> 1.00 * proton [c] + 1.00 * Nicotinamide adenine dinucleotide phosphate - reduced [c] + 1.00 * 6-phospho-D-glucono-1,5-lactone [c] G6PD2	G6PD2	Pentose phosphate pathway	1.1.1.49	0
0	0.0021645	-2.58306	0.00304006	G6PDH2rer	glucose 6-phosphate dehydrogenase, endoplasmic reticulum	1.00 * Nicotinamide adenine dinucleotide phosphate [r] + 1.00 * D-Glucose 6-phosphate [r] --> 1.00 * proton [r] + 1.00 * Nicotinamide adenine dinucleotide phosphate - reduced [r] + 1.00 * 6-phospho-D-glucono-1,5-lactone [r] G6PD2; H6PD	G6PD2; H6PD	Pentose phosphate pathway	1.1.1.47	4
25	0.309524	0.915359	0.33962	G6PDH2rer	glucose 6-phosphate dehydrogenase, endoplasmic reticulum	1.00 * Nicotinamide adenine dinucleotide phosphate [r] + 1.00 * D-Glucose 6-phosphate [r] --> 1.00 * proton [r] + 1.00 * Nicotinamide adenine dinucleotide phosphate - reduced [r] + 1.00 * 6-phospho-D-glucono-1,5-lactone [r] G6PD2; H6PD	G6PD2; H6PD	Pentose phosphate pathway	1.1.1.47	4
36	0.0021645	7.70058	0.00304006	G6PPer	glucose-6-phosphate phosphatase, edoplasmic reticular	1.00 * Water [r] + 1.00 * D-Glucose 6-phosphate [r] --> 1.00 * D-glucose [r] + 1.00 * hydrogenphosphate [r] G6PC; G6PC2; G6PC3	G6PC; G6PC2; G6PC3	Glycolysis/gluconeogenesis	3.1.3.9	4
36	0.0021645	2.8979	0.00304006	GACMTRc	guanidinoacetate N-methyltransferase (c)	1.00 * S-Adenosyl-L-methionine [c] + 1.00 * guanidinoacetic acid [c] --> 1.00 * proton [c] + 1.00 * S-Adenosyl-L-homocysteine [c] + 1.00 * creatine [c] GAMT	GAMT	Urea cycle	2.1.1.2	4
36	0.0021645	14.4209	0.00304006	GACMTRc	guanidinoacetate N-methyltransferase (c)	1.00 * S-Adenosyl-L-methionine [c] + 1.00 * guanidinoacetic acid [c] --> 1.00 * proton [c] + 1.00 * S-Adenosyl-L-homocysteine [c] + 1.00 * creatine [c] GAMT	GAMT	Urea cycle	2.1.1.2	4
36	0.0021645	11.3252	0.00304006	GAL3ST11	Galactosylceramide sulfotransferase	1.00 * D-galactosyl-N-acylsphingosine [g] + 1.00 * (2R,3S,4R,5R)-5-(6-amino-9H-purin-9-yl)-4-hydroxy-2-({[(sulfonatooxy)phosphinato]oxy}methyl)oxolan-3-yl phosphate [g] --> 1.00 * proton [g] + 1.00 * adenosine 3',5'-bismonophosphate(4-) [g] + 1.00 * sulfatide galactocerebroside [g] GAL3ST1	GAL3ST1	Sphingolipid metabolism	2.8.2.11	4
36	0.0021645	8.7088	0.00304006	GAL3ST12	Galactosylceramide sulfotransferase	1.00 * Digalactosylceramide [g] + 1.00 * (2R,3S,4R,5R)-5-(6-amino-9H-purin-9-yl)-4-hydroxy-2-({[(sulfonatooxy)phosphinato]oxy}methyl)oxolan-3-yl phosphate [g] --> 1.00 * proton [g] + 1.00 * Digalactosylceramidesulfate [g] + 1.00 * adenosine 3',5'-bismonophosphate(4-) [g] GAL3ST1	GAL3ST1	Sphingolipid metabolism	2.8.2.11	4
36	0.0021645	6.65963	0.00304006	GALASE10ly	beta-galactosidase, lysosomal	1.00 * Water [l] + 1.00 * keratan sulfate I, degradation product 26 [l] --> 1.00 * D-Galactose [l] + 1.00 * keratan sulfate I, degradation product 27 [l] CTSA; GALNS; GLB1; NEU1	CTSA; GALNS; GLB1; NEU1	Keratan sulfate degradation	3.2.1.23	4
36	0.0021645	6.65963	0.00304006	GALASE11ly	beta-galactosidase, lysosomal	1.00 * Water [l] + 1.00 * keratan sulfate I, degradation product 29 [l] --> 1.00 * D-Galactose [l] + 1.00 * keratan sulfate I, degradation product 30 [l] CTSA; GALNS; GLB1; NEU1	CTSA; GALNS; GLB1; NEU1	Keratan sulfate degradation	3.2.1.23	4
36	0.0021645	6.65963	0.00304006	GALASE12ly	beta-galactosidase, lysosomal	1.00 * Water [l] + 1.00 * keratan sulfate I, degradation product 32 [l] --> 1.00 * D-Galactose [l] + 1.00 * keratan sulfate I, degradation product 33 [l] CTSA; GALNS; GLB1; NEU1	CTSA; GALNS; GLB1; NEU1	Keratan sulfate degradation	3.2.1.23	4
36	0.0021645	6.65963	0.00304006	GALASE13ly	beta-galactosidase, lysosomal	1.00 * Water [l] + 1.00 * keratan sulfate I, degradation product 35 [l] --> 1.00 * D-Galactose [l] + 1.00 * keratan sulfate I, degradation product 36 [l] CTSA; GALNS; GLB1; NEU1	CTSA; GALNS; GLB1; NEU1	Keratan sulfate degradation	3.2.1.23	4
36	0.0021645	6.65963	0.00304006	GALASE14ly	beta-galactosidase, lysosomal	1.00 * Water [l] + 1.00 * keratan sulfate I, degradation product 38 [l] --> 1.00 * D-Galactose [l] + 1.00 * keratan sulfate I, degradation product 39 [l] CTSA; GALNS; GLB1; NEU1	CTSA; GALNS; GLB1; NEU1	Keratan sulfate degradation	3.2.1.23	4
36	0.0021645	6.65963	0.00304006	GALASE15ly	beta-galactosidase, lysosomal	1.00 * Water [l] + 1.00 * keratan sulfate I, degradation product 40 [l] --> 1.00 * D-Galactose [l] + 1.00 * keratan sulfate I, degradation product 41 [l] CTSA; GALNS; GLB1; NEU1	CTSA; GALNS; GLB1; NEU1	Keratan sulfate degradation	3.2.1.23	4
36	0.0021645	6.25259	0.00304006	GALASE16ly	beta-galactosidase, lysosomal	2.00 * Water [l] + 1.00 * keratan sulfate II (core 2-linked), degradation product 2 [l] --> 2.00 * D-Galactose [l] + 1.00 * keratan sulfate II (core 2-linked), degradation product 3 [l] CTSA; GALNS; GLB1; NEU1	CTSA; GALNS; GLB1; NEU1	Keratan sulfate degradation	3.2.1.23	4
36	0.0021645	5.81198	0.00304006	GALASE17ly	beta-galactosidase, lysosomal	1.00 * Water [l] + 1.00 * keratan sulfate II (core 2-linked), degradation product 5 [l] --> 1.00 * D-Galactose [l] + 1.00 * keratan sulfate II (core 2-linked), degradation product 6 [l] CTSA; GALNS; GLB1; NEU1	CTSA; GALNS; GLB1; NEU1	Keratan sulfate degradation	3.2.1.23	4
36	0.0021645	5.81198	0.00304006	GALASE18ly	beta-galactosidase, lysosomal	1.00 * Water [l] + 1.00 * keratan sulfate II (core 2-linked), degradation product 8 [l] --> 1.00 * D-Galactose [l] + 1.00 * keratan sulfate II (core 2-linked), degradation product 9 [l] CTSA; GALNS; GLB1; NEU1	CTSA; GALNS; GLB1; NEU1	Keratan sulfate degradation	3.2.1.23	4
36	0.0021645	5.50401	0.00304006	GALASE19ly	beta-galactosidase, lysosomal	1.00 * Water [l] + 1.00 * F1alpha [l] --> 1.00 * D-Galactose [l] + 1.00 * Core 6 [l] CTSA; GALNS; GLB1; NEU1	CTSA; GALNS; GLB1; NEU1	Keratan sulfate degradation	3.2.1.18	4
36	0.0021645	7.10173	0.00304006	GALASE1ly	beta-galactosidase, lysosomal	2.00 * Water [l] + 1.00 * de-Fuc, reducing GlcNAc removed, de-Sia form of PA6 (w/o peptide linkage) [l] --> 1.00 * de-Fuc, reducing GlcNAc removed, de-Sia, de-Gal form of PA6 (w/o peptide linkage) [l] + 2.00 * D-Galactose [l] CTSA; GALNS; GLB1; NEU1	CTSA; GALNS; GLB1; NEU1	N-glycan degradation	3.2.1.23	4
36	0.0021645	5.76275	0.00304006	GALASE20ly	beta-galactosidase, lysosomal	2.00 * Water [l] + 1.00 * keratan sulfate II (core 4-linked), degradation product 2 [l] --> 2.00 * D-Galactose [l] + 1.00 * keratan sulfate II (core 4-linked), degradation product 3 [l] CTSA; GALNS; GLB1; NEU1	CTSA; GALNS; GLB1; NEU1	Keratan sulfate degradation	3.2.1.23	4
36	0.0021645	6.65963	0.00304006	GALASE3ly	beta-galactosidase, lysosomal	2.00 * Water [l] + 1.00 * keratan sulfate I, degradation product 5 [l] --> 2.00 * D-Galactose [l] + 1.00 * keratan sulfate I, degradation product 6 [l] CTSA; GALNS; GLB1; NEU1	CTSA; GALNS; GLB1; NEU1	Keratan sulfate degradation	3.2.1.23	4
36	0.0021645	6.65963	0.00304006	GALASE4ly	beta-galactosidase, lysosomal	1.00 * Water [l] + 1.00 * keratan sulfate I, degradation product 8 [l] --> 1.00 * D-Galactose [l] + 1.00 * keratan sulfate I, degradation product 9 [l] CTSA; GALNS; GLB1; NEU1	CTSA; GALNS; GLB1; NEU1	Keratan sulfate degradation	3.2.1.23	4
36	0.0021645	6.65963	0.00304006	GALASE5ly	beta-galactosidase, lysosomal	1.00 * Water [l] + 1.00 * keratan sulfate I, degradation product 11 [l] --> 1.00 * D-Galactose [l] + 1.00 * keratan sulfate I, degradation product 12 [l] CTSA; GALNS; GLB1; NEU1	CTSA; GALNS; GLB1; NEU1	Keratan sulfate degradation	3.2.1.23	4
36	0.0021645	6.65963	0.00304006	GALASE6ly	beta-galactosidase, lysosomal	1.00 * Water [l] + 1.00 * keratan sulfate I, degradation product 14 [l] --> 1.00 * D-Galactose [l] + 1.00 * keratan sulfate I, degradation product 15 [l] CTSA; GALNS; GLB1; NEU1	CTSA; GALNS; GLB1; NEU1	Keratan sulfate degradation	3.2.1.23	4
36	0.0021645	6.65963	0.00304006	GALASE7ly	beta-galactosidase, lysosomal	1.00 * Water [l] + 1.00 * keratan sulfate I, degradation product 17 [l] --> 1.00 * D-Galactose [l] + 1.00 * keratan sulfate I, degradation product 18 [l] CTSA; GALNS; GLB1; NEU1	CTSA; GALNS; GLB1; NEU1	Keratan sulfate degradation	3.2.1.23	4
36	0.0021645	6.65963	0.00304006	GALASE8ly	beta-galactosidase, lysosomal	1.00 * Water [l] + 1.00 * keratan sulfate I, degradation product 20 [l] --> 1.00 * D-Galactose [l] + 1.00 * keratan sulfate I, degradation product 21 [l] CTSA; GALNS; GLB1; NEU1	CTSA; GALNS; GLB1; NEU1	Keratan sulfate degradation	3.2.1.23	4
36	0.0021645	6.65963	0.00304006	GALASE9ly	beta-galactosidase, lysosomal	1.00 * Water [l] + 1.00 * keratan sulfate I, degradation product 23 [l] --> 1.00 * D-Galactose [l] + 1.00 * keratan sulfate I, degradation product 24 [l] CTSA; GALNS; GLB1; NEU1	CTSA; GALNS; GLB1; NEU1	Keratan sulfate degradation	3.2.1.23	4
36	0.0021645	7.72982	0.00304006	GALC	Galactocerebrosidase	1.00 * Water [l] + 1.00 * D-galactosyl-N-acylsphingosine [l] --> 1.00 * N-acylsphingosine [l] + 1.00 * D-Galactose [l] GALC	GALC	Sphingolipid metabolism	3.2.1.46	4
36	0.0021645	12.9623	0.00304006	GALGT1	Beta-1,4 N-acetylgalactosaminyltransferase	1.00 * galactosyl glucosyl ceramide [g] + 1.00 * UDP-N-acetyl-D-galactosamine(2-) [g] --> 1.00 * proton [g] + 1.00 * UDP [g] + 1.00 * GA2 [g] B4GALNT1	B4GALNT1	Sphingolipid metabolism	2.4.1.92	4
36	0.0021645	14.8331	0.00304006	GALGT2	Beta-1,4 N-acetylgalactosaminyltransferase	1.00 * UDP-N-acetyl-D-galactosamine(2-) [g] + 1.00 * alpha-N-acetylneuraminosyl-(2->3)-beta-D-galactosyl-(1->4)-beta-D-glucosylceramide(1-) [g] --> 1.00 * proton [g] + 1.00 * UDP [g] + 1.00 * N-acetyl-beta-D-galactosaminyl-(1->4)-[alpha-N-acetylneuraminosyl-(2->3)]-beta-D-galactosyl-beta-D-glucosyl-(1<->1)-ceramide anion [g] B4GALNT1	B4GALNT1	Sphingolipid metabolism	2.4.1.92	4
36	0.0021645	12.0497	0.00304006	GALGT3	Beta-1,4 N-acetylgalactosaminyltransferase	1.00 * UDP-N-acetyl-D-galactosamine(2-) [g] + 1.00 * GD3 [g] --> 1.00 * proton [g] + 1.00 * UDP [g] + 1.00 * GD2 [g] B4GALNT1	B4GALNT1	Sphingolipid metabolism	2.4.1.92	4
36	0.0021645	12.0218	0.00304006	GALGT4	Beta-1,4 N-acetylgalactosaminyltransferase	1.00 * UDP-N-acetyl-D-galactosamine(2-) [g] + 1.00 * GT3 [g] --> 1.00 * proton [g] + 1.00 * UDP [g] + 1.00 * GT2 [g] B4GALNT1	B4GALNT1	Sphingolipid metabolism	2.4.1.92	4
36	0.0021645	2.57905	0.00304006	GALK	galactokinase	1.00 * ATP [c] + 1.00 * D-Galactose [c] --> 1.00 * ADP [c] + 1.00 * proton [c] + 1.00 * (2R,3R,4S,5R,6R)-3,4,5-trihydroxy-6-(hydroxymethyl)oxan-2-yl phosphate [c] GALK1; GALK2	GALK1; GALK2	Galactose metabolism	2.7.1.6	0
36	0.0021645	5.50364	0.00304006	GALNTg	GalNAc transferase, Golgi apparatus	1.00 * UDP-N-acetyl-D-galactosamine(2-) [g] + 1.00 * protein-linked serine or threonine residue (O-glycosylation site) [g] --> 1.00 * proton [g] + 1.00 * UDP [g] + 1.00 * Tn antigen [g] GALNT1; GALNT10; GALNT11; GALNT12; GALNT13; GALNT14; GALNT15; GALNT2; GALNT3; GALNT4; GALNT5; GALNT6; GALNT7; GALNT9	GALNT1; GALNT10; GALNT11; GALNT12; GALNT13; GALNT14; GALNT15; GALNT2; GALNT3; GALNT4; GALNT5; GALNT6; GALNT7; GALNT9	O-glycan synthesis	2.4.1.41	0
9	0.179654	-0.775846	0.203431	GALT	galactose-1-phosphate uridylyltransferase	1.00 * proton [c] + 1.00 * UTP [c] + 1.00 * (2R,3R,4S,5R,6R)-3,4,5-trihydroxy-6-(hydroxymethyl)oxan-2-yl phosphate [c] --> 1.00 * UDP-D-galactose(2-) [c] + 1.00 * Diphosphate [c] GALT	GALT	Galactose metabolism	2.7.7.12	0
9	0.179654	-0.775846	0.203431	GALT	galactose-1-phosphate uridylyltransferase	1.00 * proton [c] + 1.00 * UTP [c] + 1.00 * (2R,3R,4S,5R,6R)-3,4,5-trihydroxy-6-(hydroxymethyl)oxan-2-yl phosphate [c] --> 1.00 * UDP-D-galactose(2-) [c] + 1.00 * Diphosphate [c] GALT	GALT	Galactose metabolism	2.7.7.12	0
9	0.179654	-0.775846	0.203431	GALU	UTP-glucose-1-phosphate uridylyltransferase	1.00 * proton [c] + 1.00 * D-Glucose 1-phosphate [c] + 1.00 * UTP [c] --> 1.00 * Diphosphate [c] + 1.00 * UDPglucose [c] UGP2	UGP2	Galactose metabolism	2.7.7.9	0
9	0.179654	-0.775846	0.203431	GALU	UTP-glucose-1-phosphate uridylyltransferase	1.00 * proton [c] + 1.00 * D-Glucose 1-phosphate [c] + 1.00 * UTP [c] --> 1.00 * Diphosphate [c] + 1.00 * UDPglucose [c] UGP2	UGP2	Galactose metabolism	2.7.7.9	0
36	0.0021645	3.4789	0.00304006	GAMYe	glucoamylase, extracellular (glygn5 -> malt)	1.00 * Water [e] + 1.00 * glycogen, structure 5 (glycogenin-2[1,4-Glc]) [e] --> 1.00 * Maltose [e] + 1.00 * Tyr-194 of apo-glycogenin protein (primer for glycogen synthesis) [e] MGAM	MGAM	Starch and sucrose metabolism	3.2.1.3	4
34	0.00865801	1.46301	0.0113085	GAPD	glyceraldehyde-3-phosphate dehydrogenase	1.00 * hydrogenphosphate [c] + 1.00 * Nicotinamide adenine dinucleotide [c] + 1.00 * Glyceraldehyde 3-phosphate [c] --> 1.00 * proton [c] + 1.00 * Nicotinamide adenine dinucleotide - reduced [c] + 1.00 * 3-Phospho-D-glyceroyl phosphate [c] GAPDHS; GM15294	GAPDHS; GM15294	Glycolysis/gluconeogenesis	1.2.1.12	0
0	0.0021645	-3.72703	0.00304006	GAPD	glyceraldehyde-3-phosphate dehydrogenase	1.00 * hydrogenphosphate [c] + 1.00 * Nicotinamide adenine dinucleotide [c] + 1.00 * Glyceraldehyde 3-phosphate [c] --> 1.00 * proton [c] + 1.00 * Nicotinamide adenine dinucleotide - reduced [c] + 1.00 * 3-Phospho-D-glyceroyl phosphate [c] GAPDHS; GM15294	GAPDHS; GM15294	Glycolysis/gluconeogenesis	1.2.1.12	0
36	0.0021645	21.2775	0.00304006	GARFT	phosphoribosylglycinamide formyltransferase	1.00 * 10-Formyltetrahydrofolate [c] + 1.00 * N1-(5-Phospho-D-ribosyl)glycinamide [c] --> 1.00 * proton [c] + 1.00 * 5,6,7,8-Tetrahydrofolate [c] + 1.00 * N2-Formyl-N1-(5-phospho-D-ribosyl)glycinamide [c] GART	GART	Purine synthesis	2.1.2.2	4
36	0.0021645	7.79815	0.00304006	GASNASE2ly	glycosylasparaginase, lysosomal	1.00 * Water [l] + 1.00 * N-Acetyl-beta-D-glucosaminyl-1,2-alpha-D-mannosyl-1,3-(N-acetyl-beta-D-glucosaminyl-1,2-alpha-D-mannosyl-1,6)-(N-acetyl-beta-D-glucosaminyl-1,4)-beta-D-mannosyl-1,4-N-acetyl-beta-D-glucosaminyl-R [l] --> 1.00 * protein-linked asparagine residue (N-glycosylation site) [l] + 1.00 * n2m2nmasn (w/o peptide linkage) [l] AGA	AGA	N-glycan degradation	3.5.1.26	0
36	0.0021645	6.65963	0.00304006	GASNASE3ly	glycosylasparaginase, lysosomal	1.00 * Water [l] + 1.00 * keratan sulfate I, degradation product 1 [l] --> 1.00 * protein-linked asparagine residue (N-glycosylation site) [l] + 1.00 * keratan sulfate I, degradation product 2 [l] AGA	AGA	Keratan sulfate degradation	3.5.1.26	4
36	0.0021645	7.10173	0.00304006	GASNASEly	glycosylasparaginase, lysosomal	1.00 * Water [l] + 1.00 * de-Fuc form of PA6 [l] --> 1.00 * protein-linked asparagine residue (N-glycosylation site) [l] + 1.00 * de-Fuc form of PA6 (w/o peptide linkage) [l] AGA	AGA	N-glycan degradation	3.5.1.26	0
36	0.0021645	8.5046	0.00304006	GBA	Glucosylceramidase	1.00 * Water [c] + 1.00 * D-glucosyl-N-acylsphingosine [c] --> 1.00 * D-glucose [c] + 1.00 * N-acylsphingosine [c] GBA	GBA	Sphingolipid metabolism	3.2.1.45	0
36	0.0021645	10.2821	0.00304006	GBAl	Glucosylceramidase	1.00 * Water [l] + 1.00 * D-glucosyl-N-acylsphingosine [l] --> 1.00 * N-acylsphingosine [l] + 1.00 * D-glucose [l] GBA	GBA	Sphingolipid metabolism	3.2.1.45	4
36	0.0021645	8.40525	0.00304006	GBGT1	globoside alpha-1,3-N-acetylgalactosaminyltransferase 1	1.00 * UDP-N-acetyl-D-galactosamine(2-) [g] + 1.00 * globoside [g] --> 1.00 * proton [g] + 1.00 * UDP [g] + 1.00 * alpha GalNAc globoside [g] GBGT1	GBGT1	Sphingolipid metabolism	2.4.1.88	4
33	0.0151515	2.02166	0.0191294	GCC2am	glycine-cleavage complex (lipoamide), mitochondrial	1.00 * proton [m] + 1.00 * Glycine [m] + 1.00 * lipoamide [m] --> 1.00 * carbon dioxide [m] + 1.00 * S-aminomethyldihydrolipoamide [m] AMT; DLD; GCSH; GLDC	AMT; DLD; GCSH; GLDC	Glycine, serine, alanine and threonine metabolism	2.1.2.10	4
33	0.0151515	2.02166	0.0191294	GCC2bim	glycine-cleavage system (lipoamide) irreversible, mitochondrial	1.00 * 5,6,7,8-Tetrahydrofolate [m] + 1.00 * S-aminomethyldihydrolipoamide [m] --> 1.00 * Ammonium [m] + 1.00 * dihydrolipoamide [m] + 1.00 * 5,10-Methylenetetrahydrofolate [m] AMT; DLD; GCSH; GLDC	AMT; DLD; GCSH; GLDC	Glycine, serine, alanine and threonine metabolism	1.8.1.4	4
33	0.0151515	2.02166	0.0191294	GCC2cm	glycine-cleavage complex (lipoamide), mitochondrial	1.00 * Nicotinamide adenine dinucleotide [m] + 1.00 * dihydrolipoamide [m] --> 1.00 * proton [m] + 1.00 * Nicotinamide adenine dinucleotide - reduced [m] + 1.00 * lipoamide [m] AMT; DLD; GCSH; GLDC	AMT; DLD; GCSH; GLDC	Glycine, serine, alanine and threonine metabolism	2.1.2.10	4
33	0.0151515	2.02166	0.0191294	GCCam	glycine-cleavage complex (lipoylprotein), mitochondrial	1.00 * proton [m] + 1.00 * Glycine [m] + 1.00 * Lipoylprotein [m] --> 1.00 * carbon dioxide [m] + 1.00 * S-Aminomethyldihydrolipoylprotein [m] AMT; DLD; GCSH; GLDC	AMT; DLD; GCSH; GLDC	Glycine, serine, alanine and threonine metabolism	2.1.2.10	4
33	0.0151515	2.02166	0.0191294	GCCbim	glycine-cleavage complex (lipoylprotein) irreversible, mitochondrial	1.00 * 5,6,7,8-Tetrahydrofolate [m] + 1.00 * S-Aminomethyldihydrolipoylprotein [m] --> 1.00 * Ammonium [m] + 1.00 * 5,10-Methylenetetrahydrofolate [m] + 1.00 * Dihydrolipolprotein [m] AMT; DLD; GCSH; GLDC	AMT; DLD; GCSH; GLDC	Glycine, serine, alanine and threonine metabolism	1.8.1.4	4
33	0.0151515	2.02166	0.0191294	GCCcm	glycine-cleavage complex (lipoylprotein), mitochondrial	1.00 * Nicotinamide adenine dinucleotide [m] + 1.00 * Dihydrolipolprotein [m] --> 1.00 * proton [m] + 1.00 * Nicotinamide adenine dinucleotide - reduced [m] + 1.00 * Lipoylprotein [m] AMT; DLD; GCSH; GLDC	AMT; DLD; GCSH; GLDC	Glycine, serine, alanine and threonine metabolism	2.1.2.10	4
36	0.0021645	7.60887	0.00304006	GCNTg	N-acetyllactosaminide beta-1,6-N-acetylglucosaminyl-transferase	1.00 * UDP-N-acetyl-alpha-D-glucosamine(2-) [g] + 1.00 * i-antigen [g] --> 1.00 * proton [g] + 1.00 * UDP [g] + 1.00 * (Gal)3 (Glc)1 (GlcNAc)3 (Cer)1 [g] GCNT2	GCNT2	Blood group synthesis	2.4.1.150	4
36	0.0021645	8.16692	0.00304006	GF6PTA	glutamine-fructose-6-phosphate transaminase	1.00 * L-glutamine [c] + 1.00 * D-Fructose 6-phosphate [c] --> 1.00 * L-glutamate(1-) [c] + 1.00 * D-Glucosamine 6-phosphate [c] GFPT1; GFPT2	GFPT1; GFPT2	Aminosugar metabolism	2.6.1.16	4
36	0.0021645	6.39192	0.00304006	GFUCS	GDP-L-fucose synthase	1.00 * proton [c] + 1.00 * Nicotinamide adenine dinucleotide phosphate - reduced [c] + 1.00 * GDP-4-dehydro-6-deoxy-alpha-D-mannose(2-) [c] --> 1.00 * Nicotinamide adenine dinucleotide phosphate [c] + 1.00 * GDP-L-fucose(2-) [c] TSTA3	TSTA3	Fructose and mannose metabolism	1.1.1.271	0
36	0.0021645	10.4365	0.00304006	GGLUCT	gamma-glutamylcyclotransferase	1.00 * 5-L-Glutamyl-L-alanine [e] --> 1.00 * L-alanine [c] + 1.00 * 5-oxoprolinate [c] GGCT	GGCT	Glutathione metabolism	2.3.2.4	4
36	0.0021645	10.5085	0.00304006	GGT5r	Gamma-glutamyltransferase 5	1.00 * Water [r] + 1.00 * leukotriene C4(2-) [r] --> 1.00 * L-glutamate(1-) [r] + 1.00 * Leukotriene D4 [r] GGT5	GGT5	Eicosanoid metabolism	2.3.2.2	4
0	0.0021645	-3.92997	0.00304006	GHMT2r	glycine hydroxymethyltransferase, reversible	1.00 * 5,6,7,8-Tetrahydrofolate [c] + 1.00 * L-serine [c] --> 1.00 * Water [c] + 1.00 * Glycine [c] + 1.00 * 5,10-Methylenetetrahydrofolate [c] SHMT1	SHMT1	Glycine, serine, alanine and threonine metabolism	2.1.2.1	4
36	0.0021645	3.71213	0.00304006	GHMT2r	glycine hydroxymethyltransferase, reversible	1.00 * 5,6,7,8-Tetrahydrofolate [c] + 1.00 * L-serine [c] --> 1.00 * Water [c] + 1.00 * Glycine [c] + 1.00 * 5,10-Methylenetetrahydrofolate [c] SHMT1	SHMT1	Glycine, serine, alanine and threonine metabolism	2.1.2.1	4
0	0.0021645	-3.92997	0.00304006	GHMT2rm	glycine hydroxymethyltransferase, reversible, mitochondrial	1.00 * 5,6,7,8-Tetrahydrofolate [m] + 1.00 * L-serine [m] --> 1.00 * Water [m] + 1.00 * Glycine [m] + 1.00 * 5,10-Methylenetetrahydrofolate [m] SHMT1; SHMT2	SHMT1; SHMT2	Glycine, serine, alanine and threonine metabolism	2.1.2.1	4
36	0.0021645	4.40517	0.00304006	GLAl	galactosidase, alpha	1.00 * Water [l] + 1.00 * Digalactosylceramide [l] --> 1.00 * D-galactosyl-N-acylsphingosine [l] + 1.00 * D-Galactose [l] GLA	GLA	Sphingolipid metabolism	3.2.1.22	4
36	0.0021645	10.2821	0.00304006	GLB1	Beta-galactosidase	1.00 * Water [l] + 1.00 * galactosyl glucosyl ceramide [l] --> 1.00 * D-Galactose [l] + 1.00 * D-glucosyl-N-acylsphingosine [l] CTSA; GALNS; GLB1; NEU1	CTSA; GALNS; GLB1; NEU1	Sphingolipid metabolism	3.2.1.23	4
36	0.0021645	2.92913	0.00304006	GLBRAN	1,4-alpha-glucan branching enzyme (glygn1 -> glygn2)	1.00 * glycogen, structure 1 (glycogenin-11[1,4-Glc]) [c] --> 1.00 * glycogen, structure 2 (glycogenin-1,6-{7[1,4-Glc], 4[1,4-Glc]}) [c] GBE1	GBE1	Starch and sucrose metabolism	2.4.1.18	4
33	0.0151515	2.15986	0.0191294	GLCAASE1ly	beta-glucuronidase, lysosomal	1.00 * Water [l] + 1.00 * heparan sulfate, degradation product 9 [l] --> 1.00 * D-glucuronate [l] + 1.00 * heparan sulfate, degradation product 10 [l] GUSB	GUSB	Heparan sulfate degradation	3.2.1.31	4
33	0.0151515	2.0866	0.0191294	GLCAASE4ly	beta-glucuronidase, lysosomal	1.00 * Water [l] + 1.00 * chondroitin sulfate A (GalNAc4S-GlcA), degradation product 2 [l] --> 1.00 * D-glucuronate [l] + 1.00 * chondroitin sulfate A (GalNAc4S-GlcA), degradation product 3 [l] GUSB	GUSB	Chondroitin sulfate degradation	3.2.1.31	4
33	0.0151515	1.97287	0.0191294	GLCAASE5ly	beta-glucuronidase, lysosomal	1.00 * Water [l] + 1.00 * chondroitin sulfate C (GalNAc6S-GlcA), degradation product 2 [l] --> 1.00 * D-glucuronate [l] + 1.00 * chondroitin sulfate C (GalNAc6S-GlcA), degradation product 3 [l] GUSB	GUSB	Chondroitin sulfate degradation	3.2.1.31	4
33	0.0151515	1.91839	0.0191294	GLCAASE6ly	beta-glucuronidase, lysosomal	1.00 * Water [l] + 1.00 * chondroitin sulfate D (GlcNAc6S-GlcA2S), degradation product 3 [l] --> 1.00 * D-glucuronate [l] + 1.00 * chondroitin sulfate D (GlcNAc6S-GlcA2S), degradation product 4 [l] GUSB	GUSB	Chondroitin sulfate degradation	3.2.1.31	4
33	0.0151515	1.89019	0.0191294	GLCAASE7ly	beta-glucuronidase, lysosomal	1.00 * Water [l] + 1.00 * chondroitin sulfate E (GalNAc4,6diS-GlcA), degradation product 3 [l] --> 1.00 * D-glucuronate [l] + 1.00 * chondroitin sulfate E (GalNAc4,6diS-GlcA), degradation product 4 [l] GUSB	GUSB	Chondroitin sulfate degradation	3.2.1.31	4
33	0.0151515	2.15986	0.0191294	GLCNACASE1ly	alpha-N-acetylglucosaminidase, lysosomal	1.00 * Water [l] + 1.00 * heparan sulfate, degradation product 3 [l] --> 1.00 * N-acetyl-D-glucosamine [l] + 1.00 * heparan sulfate, degradation product 4 [l] NAGLU	NAGLU	Heparan sulfate degradation	3.2.1.50	4
33	0.0151515	2.15986	0.0191294	GLCNACASE2ly	alpha-N-acetylglucosaminidase, lysosomal	1.00 * Water [l] + 1.00 * heparan sulfate, degradation product 8 [l] --> 1.00 * N-acetyl-D-glucosamine [l] + 1.00 * heparan sulfate, degradation product 9 [l] NAGLU	NAGLU	Heparan sulfate degradation	3.2.1.50	4
33	0.0151515	2.15986	0.0191294	GLCNACASE3ly	alpha-N-acetylglucosaminidase, lysosomal	1.00 * Water [l] + 1.00 * heparan sulfate, degradation product 14 [l] --> 1.00 * N-acetyl-D-glucosamine [l] + 1.00 * heparan sulfate, degradation product 15 [l] NAGLU	NAGLU	Heparan sulfate degradation	3.2.1.50	4
33	0.0151515	2.15986	0.0191294	GLCNACASE4ly	alpha-N-acetylglucosaminidase, lysosomal	1.00 * Water [l] + 1.00 * heparan sulfate, degradation product 20 [l] --> 1.00 * N-acetyl-D-glucosamine [l] + 1.00 * IdoA2S-beta-1,4-GlcNAc(3S)-alpha-1,4-GlcA-beta-1,3-Gal-beta-1,3-Gal-beta-1,4-Xylose [l] NAGLU	NAGLU	Heparan sulfate degradation	3.2.1.50	4
33	0.0151515	2.15986	0.0191294	GLCNACASE5ly	alpha-N-acetylglucosaminidase, lysosomal	1.00 * Water [l] + 1.00 * GlcNAc-GlcA-(Gal)2-Xyl [l] --> 1.00 * N-acetyl-D-glucosamine [l] + 1.00 * GlcA-beta-1,3-Gal-beta-1,3-Gal-beta-1,4-Xylose [l] NAGLU	NAGLU	Heparan sulfate degradation	3.2.1.50	4
36	0.0021645	7.78759	0.00304006	GLCNACPT_L	UDP-GlcNAc:dolichol-phosphate GlcNAc phosphotransferase (liver)	0.10 * dolichyl phosphate(2-) [c] + 1.00 * UDP-N-acetyl-alpha-D-glucosamine(2-) [c] --> 0.10 * N-Acetyl-D-glucosaminyldiphosphodolichol, human liver homolog [c] + 1.00 * UMP [c] DPAGT1	DPAGT1	N-glycan synthesis	2.7.8.15	0
36	0.0021645	7.78759	0.00304006	GLCNACPT_U	UDP-GlcNAc:dolichol-phosphate GlcNAc phosphotransferase (uterus)	0.10 * dolichyl phosphate(2-) [c] + 1.00 * UDP-N-acetyl-alpha-D-glucosamine(2-) [c] --> 1.00 * UMP [c] + 0.10 * N-Acetyl-D-glucosaminyldiphosphodolichol, human uterine homolog [c] DPAGT1	DPAGT1	N-glycan synthesis	2.7.8.15	0
36	0.0021645	7.78759	0.00304006	GLCNACT_L	UDP-GlcNAc:N-acetyl-D-glucosaminyl diphosphodolichol N-acetyl-D-glucosaminyltransferase (liver)	1.00 * UDP-N-acetyl-alpha-D-glucosamine(2-) [c] + 0.10 * N-Acetyl-D-glucosaminyldiphosphodolichol, human liver homolog [c] --> 1.00 * proton [c] + 1.00 * UDP [c] + 0.10 * N,N'-Diacetylchitobiosyldiphosphodolichol, human liver homolog [c] No genes		N-glycan synthesis	2.4.1.141	0
36	0.0021645	7.78759	0.00304006	GLCNACT_U	UDP-GlcNAc:N-acetyl-D-glucosaminyl diphosphodolichol N-acetyl-D-glucosaminyltransferase (uterus)	1.00 * UDP-N-acetyl-alpha-D-glucosamine(2-) [c] + 0.10 * N-Acetyl-D-glucosaminyldiphosphodolichol, human uterine homolog [c] --> 1.00 * proton [c] + 1.00 * UDP [c] + 0.10 * N,N'-Diacetylchitobiosyldiphosphodolichol, human uterine homolog [c] No genes		N-glycan synthesis	2.4.1.141	0
36	0.0021645	2.92913	0.00304006	GLDBRAN	glycogen debranching enzyme	1.00 * Water [c] + 1.00 * phosphorylase-limit dextrin (glycogenin-1,6{4[1,4-Glc], 4[1,4-Glc]}) [c] --> 1.00 * D-glucose [c] + 1.00 * glycogen, structure 3 (glycogenin-7[1,4-Glc]) [c] AGL	AGL	Starch and sucrose metabolism	3.2.1.33	4
36	0.0021645	2.92913	0.00304006	GLPASE1	glycogen phosphorylase (glygn2 -> dxtrn)	3.00 * hydrogenphosphate [c] + 1.00 * glycogen, structure 2 (glycogenin-1,6-{7[1,4-Glc], 4[1,4-Glc]}) [c] --> 3.00 * D-Glucose 1-phosphate [c] + 1.00 * phosphorylase-limit dextrin (glycogenin-1,6{4[1,4-Glc], 4[1,4-Glc]}) [c] PYGB; PYGL; PYGM	PYGB; PYGL; PYGM	Starch and sucrose metabolism	2.4.1.1	4
36	0.0021645	2.92913	0.00304006	GLPASE2	glycogen phosphorylase (amyls -> glc-D)	7.00 * Water [c] + 1.00 * glycogen, structure 3 (glycogenin-7[1,4-Glc]) [c] --> 7.00 * D-glucose [c] + 1.00 * Tyr-194 of apo-glycogenin protein (primer for glycogen synthesis) [c] PYGB; PYGL; PYGM	PYGB; PYGL; PYGM	Starch and sucrose metabolism	2.4.1.1	4
36	0.0021645	15.4851	0.00304006	GLUDC	Glutamate Decarboxylase	1.00 * proton [c] + 1.00 * L-glutamate(1-) [c] --> 1.00 * carbon dioxide [c] + 1.00 * 4-Aminobutanoate [c] GAD1; GAD2	GAD1; GAD2	Glutamate metabolism	4.1.1.15	4
0	0.0021645	-9.16676	0.00304006	GLUDxm	glutamate dehydrogenase (NAD) (mitochondrial)	1.00 * Water [m] + 1.00 * Nicotinamide adenine dinucleotide [m] + 1.00 * L-glutamate(1-) [m] --> 1.00 * proton [m] + 1.00 * 2-Oxoglutarate [m] + 1.00 * Nicotinamide adenine dinucleotide - reduced [m] + 1.00 * Ammonium [m] GLUD1	GLUD1	Glutamate metabolism	1.4.1.3	4
18	1	0.0578694	1	GLUDxm	glutamate dehydrogenase (NAD) (mitochondrial)	1.00 * Water [m] + 1.00 * Nicotinamide adenine dinucleotide [m] + 1.00 * L-glutamate(1-) [m] --> 1.00 * proton [m] + 1.00 * 2-Oxoglutarate [m] + 1.00 * Nicotinamide adenine dinucleotide - reduced [m] + 1.00 * Ammonium [m] GLUD1	GLUD1	Glutamate metabolism	1.4.1.3	4
18	1	0.0578694	1	GLUDym	glutamate dehydrogenase (NADP), mitochondrial	1.00 * Water [m] + 1.00 * Nicotinamide adenine dinucleotide phosphate [m] + 1.00 * L-glutamate(1-) [m] --> 1.00 * proton [m] + 1.00 * Nicotinamide adenine dinucleotide phosphate - reduced [m] + 1.00 * 2-Oxoglutarate [m] + 1.00 * Ammonium [m] GLUD1	GLUD1	Glutamate metabolism	1.4.1.4	4
0	0.0021645	-9.16676	0.00304006	GLUDym	glutamate dehydrogenase (NADP), mitochondrial	1.00 * Water [m] + 1.00 * Nicotinamide adenine dinucleotide phosphate [m] + 1.00 * L-glutamate(1-) [m] --> 1.00 * proton [m] + 1.00 * Nicotinamide adenine dinucleotide phosphate - reduced [m] + 1.00 * 2-Oxoglutarate [m] + 1.00 * Ammonium [m] GLUD1	GLUD1	Glutamate metabolism	1.4.1.4	4
36	0.0021645	4.08139	0.00304006	GLUNm	glutaminase (mitochondrial)	1.00 * Water [m] + 1.00 * L-glutamine [m] --> 1.00 * L-glutamate(1-) [m] + 1.00 * Ammonium [m] GLS; GLS2	GLS; GLS2	Glutamate metabolism	3.5.1.2	4
36	0.0021645	21.2775	0.00304006	GLUPRT	glutamine phosphoribosyldiphosphate amidotransferase	1.00 * Water [c] + 1.00 * 5-Phospho-alpha-D-ribose 1-diphosphate [c] + 1.00 * L-glutamine [c] --> 1.00 * L-glutamate(1-) [c] + 1.00 * Diphosphate [c] + 1.00 * 5-Phospho-beta-D-ribosylamine [c] PPAT	PPAT	Purine synthesis	2.4.2.14	4
36	0.0021645	3.85126	0.00304006	GLXO1	glyoxylate oxidase	1.00 * Water [c] + 1.00 * Nicotinamide adenine dinucleotide [c] + 1.00 * glyoxylate [c] --> 2.00 * proton [c] + 1.00 * Nicotinamide adenine dinucleotide - reduced [c] + 1.00 * oxalate(2-) [c] LDHA; LDHAL6B; LDHB; LDHC; LDHD; UEVLD	LDHA; LDHAL6B; LDHB; LDHC; LDHD; UEVLD	Glyoxylate and dicarboxylate metabolism	1.2.3.5	4
14	0.588745	-0.443638	0.62666	GLXO2p	glyoxylate oxidase, peroxisomal	1.00 * O2 [x] + 1.00 * Water [x] + 1.00 * glyoxylate [x] --> 1.00 * proton [x] + 1.00 * Hydrogen peroxide [x] + 1.00 * oxalate(2-) [x] HAO1; HAO2	HAO1; HAO2	Glyoxylate and dicarboxylate metabolism	1.1.3.15	4
36	0.0021645	2.8979	0.00304006	GLYAMDTRc	glycine amidinotransferase (c)	1.00 * Glycine [c] + 1.00 * L-argininium(1+) [c] --> 1.00 * Ornithine [c] + 1.00 * guanidinoacetic acid [c] GATM	GATM	Urea cycle	2.1.4.1	4
36	0.0021645	14.4209	0.00304006	GLYAMDTRc	glycine amidinotransferase (c)	1.00 * Glycine [c] + 1.00 * L-argininium(1+) [c] --> 1.00 * Ornithine [c] + 1.00 * guanidinoacetic acid [c] GATM	GATM	Urea cycle	2.1.4.1	4
13	0.484848	-0.861022	0.520902	GLYCLTDy	Glycolate dehydrogenase (NADP)	1.00 * proton [c] + 1.00 * Nicotinamide adenine dinucleotide phosphate - reduced [c] + 1.00 * glyoxylate [c] --> 1.00 * Nicotinamide adenine dinucleotide phosphate [c] + 1.00 * glycolate [c] GRHPR	GRHPR	Glyoxylate and dicarboxylate metabolism	1.1.1.79	4
36	0.0021645	15.1195	0.00304006	GLYOX	hydroxyacylglutathione hydrolase	1.00 * Water [c] + 1.00 * (R)-S-lactoylglutathionate(1-) [c] --> 1.00 * proton [c] + 1.00 * Reduced glutathione [c] + 1.00 * (R)-lactate [c] HAGH; HAGHL	HAGH; HAGHL	Pyruvate metabolism	3.1.2.6	4
36	0.0021645	6.48208	0.00304006	GMAND	GDP-D-mannose dehydratase	1.00 * GDP-alpha-D-mannose(2-) [c] --> 1.00 * Water [c] + 1.00 * GDP-4-dehydro-6-deoxy-alpha-D-mannose(2-) [c] GMDS	GMDS	Fructose and mannose metabolism	4.2.1.47	0
36	0.0021645	8.99168	0.00304006	GMPR	GMP reductase	2.00 * proton [c] + 1.00 * Nicotinamide adenine dinucleotide phosphate - reduced [c] + 1.00 * GMP [c] --> 1.00 * Ammonium [c] + 1.00 * Nicotinamide adenine dinucleotide phosphate [c] + 1.00 * IMP [c] GMPR; GMPR2	GMPR; GMPR2	Nucleotide interconversion	1.7.1.7	4
36	0.0021645	5.16379	0.00304006	GND	phosphogluconate dehydrogenase	1.00 * Nicotinamide adenine dinucleotide phosphate [c] + 1.00 * 6-Phospho-D-gluconate [c] --> 1.00 * Nicotinamide adenine dinucleotide phosphate - reduced [c] + 1.00 * carbon dioxide [c] + 1.00 * D-ribulose 5-phosphate(2-) [c] PGD	PGD	Pentose phosphate pathway	1.1.1.44	4
36	0.0021645	7.54857	0.00304006	GNDc	phosphogluconate dehydrogenase	3.00 * Nicotinamide adenine dinucleotide phosphate [c] + 3.00 * 6-Phospho-D-gluconate [c] --> 3.00 * Nicotinamide adenine dinucleotide phosphate - reduced [c] + 3.00 * carbon dioxide [c] + 3.00 * D-ribulose 5-phosphate(2-) [c] PGD	PGD	Pentose phosphate pathway	1.1.1.44	4
35	0.004329	2.27306	0.00582391	GNDer	phosphogluconate dehydrogenase, endoplasmic reticulum	1.00 * Nicotinamide adenine dinucleotide phosphate [r] + 1.00 * 6-Phospho-D-gluconate [r] --> 1.00 * Nicotinamide adenine dinucleotide phosphate - reduced [r] + 1.00 * carbon dioxide [r] + 1.00 * D-ribulose 5-phosphate(2-) [r] PGD	PGD	Pentose phosphate pathway	1.1.1.44	4
36	0.0021645	8.13231	0.00304006	GNMT	glycine N-methyltransferase	1.00 * S-Adenosyl-L-methionine [c] + 1.00 * Glycine [c] --> 1.00 * proton [c] + 1.00 * S-Adenosyl-L-homocysteine [c] + 1.00 * Sarcosine [c] GNMT	GNMT	Glycine, serine, alanine and threonine metabolism	2.1.1.20	4
36	0.0021645	4.69147	0.00304006	GPAM_hs	glycerol-3-phosphate acyltransferase	1.00 * R total Coenzyme A [c] + 1.00 * Glycerol 3-phosphate [c] --> 1.00 * Coenzyme A [c] + 1.00 * lysophosphatidic acid [c] GPAM; MBOAT2	GPAM; MBOAT2	Triacylglycerol synthesis	2.3.1.15	4
36	0.0021645	8.15554	0.00304006	GPDDA1	Glycerophosphodiester phosphodiesterase (Glycerophosphocholine)	1.00 * Water [c] + 1.00 * sn-Glycero-3-phosphocholine [c] --> 1.00 * proton [c] + 1.00 * Choline [c] + 1.00 * Glycerol 3-phosphate [c] No genes		Glycerophospholipid metabolism	3.1.4.46	0
36	0.0021645	11.3612	0.00304006	GRTTx	geranyltranstransferase	1.00 * Isopentenyl diphosphate [x] + 1.00 * Geranyl diphosphate [x] --> 1.00 * Diphosphate [x] + 1.00 * Farnesyl diphosphate [x] FDPS	FDPS	Cholesterol metabolism	2.5.1.10	4
36	0.0021645	5.4393	0.00304006	GTHP	glutathione peroxidase	1.00 * Hydrogen peroxide [c] + 2.00 * Reduced glutathione [c] --> 2.00 * Water [c] + 1.00 * Oxidized glutathione [c] GPX1; GPX2; GPX4; PRDX1; PRDX2	GPX1; GPX2; GPX4; PRDX1; PRDX2	Glutathione metabolism	1.11.1.9	4
36	0.0021645	2.3311	0.00304006	GTHPe	glutathione peroxidase (e)	2.00 * Reduced glutathione [e] + 1.00 * Hydrogen peroxide [e] --> 2.00 * Water [e] + 1.00 * Oxidized glutathione [e] GPX1; GPX2; GPX3; GPX6; GPX7	GPX1; GPX2; GPX3; GPX6; GPX7	Glutathione metabolism	1.11.1.9	4
36	0.0021645	3.12904	0.00304006	GTHPm	glutathione peroxidase, mitochondria	1.00 * Hydrogen peroxide [m] + 2.00 * Reduced glutathione [m] --> 2.00 * Water [m] + 1.00 * Oxidized glutathione [m] GPX1; GPX4; PRDX3	GPX1; GPX4; PRDX3	Glutathione metabolism	1.11.1.9	4
36	0.0021645	10.4193	0.00304006	GTMLTe	g-glutamyltransferase (e)	1.00 * L-alanine [c] + 1.00 * Reduced glutathione [c] --> 1.00 * L-cysteinylglycine [e] + 1.00 * 5-L-Glutamyl-L-alanine [e] GGT1	GGT1	Glutathione metabolism	2.3.2.2	4
36	0.0021645	4.8985	0.00304006	GUACYC	guanylate cyclase	1.00 * GTP [c] --> 1.00 * 3',5'-cyclic GMP(1-) [c] + 1.00 * Diphosphate [c] GUCY1A2; GUCY1A3; GUCY1B3; GUCY2C; GUCY2E; GUCY2F; NPR1; NPR2	GUCY1A2; GUCY1A3; GUCY1B3; GUCY2C; GUCY2E; GUCY2F; NPR1; NPR2	Nucleotide interconversion	4.6.1.2	4
31	0.0411255	1.74148	0.0504057	GUAD	guanine deaminase	1.00 * Water [c] + 1.00 * proton [c] + 1.00 * Guanine [c] --> 1.00 * Ammonium [c] + 1.00 * Xanthine [c] GDA	GDA	Purine catabolism	3.5.4.3	4
36	0.0021645	16.7201	0.00304006	GluForTx	Glutamate formimidoyltransferase	1.00 * proton [c] + 1.00 * 5,6,7,8-Tetrahydrofolate [c] + 1.00 * N-Formimidoyl-L-glutamate [c] --> 1.00 * L-glutamate(1-) [c] + 1.00 * 5-Formiminotetrahydrofolate [c] FTCD	FTCD	Histidine metabolism	2.1.2.5	4
36	0.0021645	5.71047	0.00304006	HACD9m	3-hydroxyacyl-CoA dehydrogenase (2-Methylacetoacetyl-CoA), mitochondrial	1.00 * Nicotinamide adenine dinucleotide [m] + 1.00 * (2S,3S)-3-hydroxy-2-methylbutanoyl-CoA(4-) [m] --> 1.00 * proton [m] + 1.00 * Nicotinamide adenine dinucleotide - reduced [m] + 1.00 * 2-methylacetoacetyl-CoA(4-) [m] EHHADH; HADH; HSD17B10	EHHADH; HADH; HSD17B10	Valine, leucine, and isoleucine metabolism	1.1.1.35	4
22	0.588745	0.282624	0.62666	HACD9m	3-hydroxyacyl-CoA dehydrogenase (2-Methylacetoacetyl-CoA), mitochondrial	1.00 * Nicotinamide adenine dinucleotide [m] + 1.00 * (2S,3S)-3-hydroxy-2-methylbutanoyl-CoA(4-) [m] --> 1.00 * proton [m] + 1.00 * Nicotinamide adenine dinucleotide - reduced [m] + 1.00 * 2-methylacetoacetyl-CoA(4-) [m] EHHADH; HADH; HSD17B10	EHHADH; HADH; HSD17B10	Valine, leucine, and isoleucine metabolism	1.1.1.35	4
36	0.0021645	7.51495	0.00304006	HGNTOR	Homogentisate:oxygen 1,2-oxidoreductase (decyclizing)	1.00 * O2 [c] + 1.00 * homogentisate [c] --> 1.00 * proton [c] + 1.00 * 4-maleylacetoacetate [c] HGD	HGD	Tyrosine metabolism	1.13.11.5	4
36	0.0021645	3.35883	0.00304006	HIBDm	3-hydroxyisobutyrate dehydrogenase, mitochondrial	1.00 * Nicotinamide adenine dinucleotide [m] + 1.00 * 3-hydroxy-2-methylpropanoate [m] --> 1.00 * proton [m] + 1.00 * Nicotinamide adenine dinucleotide - reduced [m] + 1.00 * 2-methyl-3-oxopropanoate [m] HIBADH	HIBADH	Valine, leucine, and isoleucine metabolism	1.1.1.31	4
36	0.0021645	2.69181	0.00304006	HISDC	histidine decarboxylase	1.00 * proton [c] + 1.00 * L-histidine [c] --> 1.00 * carbon dioxide [c] + 1.00 * histamium [c] DDC; HDC	DDC; HDC	Histidine metabolism	4.1.1.28	4
36	0.0021645	16.7201	0.00304006	HISD	histidase	1.00 * L-histidine [c] --> 1.00 * Ammonium [c] + 1.00 * Urocanate [c] HAL	HAL	Histidine metabolism	4.3.1.3	4
36	0.0021645	4.55689	0.00304006	HKYNH	3-Hydroxy-L-kynurenine hydrolase	1.00 * Water [c] + 1.00 * 3-hydroxy-L-kynurenine [c] --> 1.00 * 3-hydroxyanthranilate [c] + 1.00 * L-alanine [c] KYNU	KYNU	Tryptophan metabolism	3.7.1.3	4
36	0.0021645	3.33118	0.00304006	HMGCOASi	Hydroxymethylglutaryl CoA synthase (ir)	1.00 * Water [c] + 1.00 * Acetoacetyl-CoA [c] + 1.00 * Acetyl-CoA [c] --> 1.00 * proton [c] + 1.00 * Coenzyme A [c] + 1.00 * Hydroxymethylglutaryl-CoA [c] HMGCS1	HMGCS1	Cholesterol metabolism	4.1.3.5	4
23	0.484848	0.568346	0.520902	HMGCOASim	Hydroxymethylglutaryl CoA synthase (ir)	1.00 * Water [m] + 1.00 * Acetyl-CoA [m] + 1.00 * Acetoacetyl-CoA [m] --> 1.00 * proton [m] + 1.00 * Coenzyme A [m] + 1.00 * Hydroxymethylglutaryl-CoA [m] HMGCS2	HMGCS2	Cholesterol metabolism	4.1.3.5	4
23	0.484848	0.568346	0.520902	HMGLm	hydroxymethylglutaryl-CoA lyase	1.00 * Hydroxymethylglutaryl-CoA [m] --> 1.00 * Acetyl-CoA [m] + 1.00 * acetoacetate [m] HMGCL; HMGCLL1	HMGCL; HMGCLL1	Cholesterol metabolism	4.1.3.4	4
27	0.179654	1.19081	0.203431	HMGLx	hydroxymethylglutaryl-CoA lyase	1.00 * Hydroxymethylglutaryl-CoA [x] --> 1.00 * Acetyl-CoA [x] + 1.00 * acetoacetate [x] HMGCL	HMGCL	Cholesterol metabolism	4.1.3.4	4
36	0.0021645	5.6577	0.00304006	HPDCACRNCPT1	carnitine fatty-acyl transferase	1.00 * L-Carnitine [c] + 1.00 * heptadecanoyl coa [c] --> 1.00 * Coenzyme A [c] + 1.00 * heptadecanoyl carnitine [c] CPT1A; CPT1B; CPT1C	CPT1A; CPT1B; CPT1C	Fatty acid oxidation	2.3.1.21	4
0	0.0021645	-3.79728	0.00304006	HPYRRy	Hydroxypyruvate reductase (NADPH)	1.00 * proton [c] + 1.00 * Nicotinamide adenine dinucleotide phosphate - reduced [c] + 1.00 * 3-hydroxypyruvate [c] --> 1.00 * Nicotinamide adenine dinucleotide phosphate [c] + 1.00 * D-glycerate [c] GRHPR	GRHPR	Glyoxylate and dicarboxylate metabolism	1.1.1.79	4
33	0.0151515	2.15986	0.0191294	HS1ly	heparan-N-sulfatase, lysosomal	1.00 * Water [l] + 1.00 * heparan sulfate, degradation product 1 [l] --> 1.00 * proton [l] + 1.00 * sulfate [l] + 1.00 * heparan sulfate, degradation product 2 [l] SGSH	SGSH	Heparan sulfate degradation	3.10.1.1	4
33	0.0151515	2.15986	0.0191294	HS2ly	heparan-N-sulfatase, lysosomal	1.00 * Water [l] + 1.00 * heparan sulfate, degradation product 6 [l] --> 1.00 * proton [l] + 1.00 * sulfate [l] + 1.00 * heparan sulfate, degradation product 7 [l] SGSH	SGSH	Heparan sulfate degradation	3.10.1.1	4
33	0.0151515	2.15986	0.0191294	HS3ly	heparan-N-sulfatase, lysosomal	1.00 * Water [l] + 1.00 * heparan sulfate, degradation product 12 [l] --> 1.00 * proton [l] + 1.00 * sulfate [l] + 1.00 * heparan sulfate, degradation product 13 [l] SGSH	SGSH	Heparan sulfate degradation	3.10.1.1	4
33	0.0151515	2.15986	0.0191294	HS4ly	heparan-N-sulfatase, lysosomal	1.00 * Water [l] + 1.00 * heparan sulfate, degradation product 18 [l] --> 1.00 * proton [l] + 1.00 * sulfate [l] + 1.00 * heparan sulfate, degradation product 19 [l] SGSH	SGSH	Heparan sulfate degradation	3.10.1.1	4
33	0.0151515	2.15986	0.0191294	HSAT1ly	heparan-glucosaminide N-acetyltransferase, lysosomal	1.00 * Acetyl-CoA [c] + 1.00 * heparan sulfate, degradation product 2 [l] --> 1.00 * Coenzyme A [c] + 1.00 * proton [l] + 1.00 * heparan sulfate, degradation product 3 [l] No genes		Heparan sulfate degradation	2.3.1.78	4
33	0.0151515	2.15986	0.0191294	HSAT2ly	heparan-glucosaminide N-acetyltransferase, lysosomal	1.00 * Acetyl-CoA [c] + 1.00 * heparan sulfate, degradation product 7 [l] --> 1.00 * Coenzyme A [c] + 1.00 * proton [l] + 1.00 * heparan sulfate, degradation product 8 [l] No genes		Heparan sulfate degradation	2.3.1.78	4
33	0.0151515	2.15986	0.0191294	HSAT3ly	heparan-glucosaminide N-acetyltransferase, lysosomal	1.00 * Acetyl-CoA [c] + 1.00 * heparan sulfate, degradation product 13 [l] --> 1.00 * Coenzyme A [c] + 1.00 * proton [l] + 1.00 * heparan sulfate, degradation product 14 [l] No genes		Heparan sulfate degradation	2.3.1.78	4
33	0.0151515	2.15986	0.0191294	HSAT4ly	heparan-glucosaminide N-acetyltransferase, lysosomal	1.00 * Acetyl-CoA [c] + 1.00 * heparan sulfate, degradation product 19 [l] --> 1.00 * Coenzyme A [c] + 1.00 * proton [l] + 1.00 * heparan sulfate, degradation product 20 [l] No genes		Heparan sulfate degradation	2.3.1.78	4
36	0.0021645	5.46802	0.00304006	HSD11B1r	11-beta-hydroxysteroid dehydrogenase type 1	1.00 * proton [r] + 1.00 * Nicotinamide adenine dinucleotide phosphate - reduced [r] + 1.00 * cortisone [r] --> 1.00 * Nicotinamide adenine dinucleotide phosphate [r] + 1.00 * cortisol [r] HSD11B1	HSD11B1	Steroid metabolism	1.1.1.146	4
36	0.0021645	5.46802	0.00304006	HSD11B1r	11-beta-hydroxysteroid dehydrogenase type 1	1.00 * proton [r] + 1.00 * Nicotinamide adenine dinucleotide phosphate - reduced [r] + 1.00 * cortisone [r] --> 1.00 * Nicotinamide adenine dinucleotide phosphate [r] + 1.00 * cortisol [r] HSD11B1	HSD11B1	Steroid metabolism	1.1.1.146	4
36	0.0021645	4.10178	0.00304006	HSD17B1	testicular 17-beta-hydroxysteroid dehydrogenase	1.00 * proton [c] + 1.00 * Nicotinamide adenine dinucleotide phosphate - reduced [c] + 1.00 * estrone [c] --> 1.00 * Nicotinamide adenine dinucleotide phosphate [c] + 1.00 * estradiol [c] H2-KE6; HSD17B1	H2-KE6; HSD17B1	Steroid metabolism	1.1.1.62	4
36	0.0021645	9.27737	0.00304006	HSD17B1	testicular 17-beta-hydroxysteroid dehydrogenase	1.00 * proton [c] + 1.00 * Nicotinamide adenine dinucleotide phosphate - reduced [c] + 1.00 * estrone [c] --> 1.00 * Nicotinamide adenine dinucleotide phosphate [c] + 1.00 * estradiol [c] H2-KE6; HSD17B1	H2-KE6; HSD17B1	Steroid metabolism	1.1.1.62	4
36	0.0021645	11.7529	0.00304006	HSD17B2r	17-beta-hydroxysteroid dehydrogenase	1.00 * proton [r] + 1.00 * Nicotinamide adenine dinucleotide - reduced [r] + 1.00 * androst-4-ene-3,17-dione [r] --> 1.00 * Nicotinamide adenine dinucleotide [r] + 1.00 * testosterone [r] HSD17B2	HSD17B2	Steroid metabolism	1.1.1.62	4
36	0.0021645	10.8139	0.00304006	HSD17B3r	testicular 17-beta-hydroxysteroid dehydrogenase	1.00 * proton [r] + 1.00 * Nicotinamide adenine dinucleotide phosphate - reduced [r] + 1.00 * androst-4-ene-3,17-dione [r] --> 1.00 * Nicotinamide adenine dinucleotide phosphate [r] + 1.00 * testosterone [r] HSD17B3	HSD17B3	Steroid metabolism	1.1.1.62	4
36	0.0021645	4.10178	0.00304006	HSD17B7r	testicular 17-beta-hydroxysteroid dehydrogenase	1.00 * proton [r] + 1.00 * Nicotinamide adenine dinucleotide phosphate - reduced [r] + 1.00 * estrone [r] --> 1.00 * Nicotinamide adenine dinucleotide phosphate [r] + 1.00 * estradiol [r] HSD17B7	HSD17B7	Steroid metabolism	1.1.1.62	4
33	0.0151515	1.79336	0.0191294	HSD17B8r	17-beta-hydroxysteroid dehydrogenase	1.00 * proton [r] + 1.00 * Nicotinamide adenine dinucleotide - reduced [r] + 1.00 * estrone [r] --> 1.00 * Nicotinamide adenine dinucleotide [r] + 1.00 * estradiol [r] HSD17B2	HSD17B2	Steroid metabolism	1.1.1.62	4
24	0.393939	0.601558	0.428793	HSD3A1r	3 alpha-hydroxysteroid dehydrogenase (type 3)	1.00 * proton [r] + 1.00 * Nicotinamide adenine dinucleotide - reduced [r] + 1.00 * 5alpha-androstane-3,17-dione [r] --> 1.00 * androsterone [r] + 1.00 * Nicotinamide adenine dinucleotide [r] AKR1C6	AKR1C6	Steroid metabolism	1.1.1.225	4
24	0.393939	0.601558	0.428793	HSD3A1r	3 alpha-hydroxysteroid dehydrogenase (type 3)	1.00 * proton [r] + 1.00 * Nicotinamide adenine dinucleotide - reduced [r] + 1.00 * 5alpha-androstane-3,17-dione [r] --> 1.00 * androsterone [r] + 1.00 * Nicotinamide adenine dinucleotide [r] AKR1C6	AKR1C6	Steroid metabolism	1.1.1.225	4
24	0.393939	0.601558	0.428793	HSD3A2r	3 alpha-hydroxysteroid dehydrogenase (type 3)	1.00 * proton [r] + 1.00 * Nicotinamide adenine dinucleotide phosphate - reduced [r] + 1.00 * 5alpha-androstane-3,17-dione [r] --> 1.00 * androsterone [r] + 1.00 * Nicotinamide adenine dinucleotide phosphate [r] AKR1C6	AKR1C6	Steroid metabolism	1.1.1.225	0
24	0.393939	0.601558	0.428793	HSD3A2r	3 alpha-hydroxysteroid dehydrogenase (type 3)	1.00 * proton [r] + 1.00 * Nicotinamide adenine dinucleotide phosphate - reduced [r] + 1.00 * 5alpha-androstane-3,17-dione [r] --> 1.00 * androsterone [r] + 1.00 * Nicotinamide adenine dinucleotide phosphate [r] AKR1C6	AKR1C6	Steroid metabolism	1.1.1.225	0
27	0.179654	1.32406	0.203431	ICDHxm	Isocitrate dehydrogenase (NAD+)	1.00 * Nicotinamide adenine dinucleotide [m] + 1.00 * Isocitrate [m] --> 1.00 * 2-Oxoglutarate [m] + 1.00 * carbon dioxide [m] + 1.00 * Nicotinamide adenine dinucleotide - reduced [m] IDH3A; IDH3B; IDH3G	IDH3A; IDH3B; IDH3G	Citric acid cycle	1.1.1.41	0
18	1	0.179302	1	ICDHyrm	Isocitrate dehydrogenase (NADP+)	1.00 * Nicotinamide adenine dinucleotide phosphate [m] + 1.00 * Isocitrate [m] --> 1.00 * Nicotinamide adenine dinucleotide phosphate - reduced [m] + 1.00 * 2-Oxoglutarate [m] + 1.00 * carbon dioxide [m] IDH2	IDH2	Citric acid cycle	1.1.1.42	4
36	0.0021645	5.68213	0.00304006	ICDHyrm	Isocitrate dehydrogenase (NADP+)	1.00 * Nicotinamide adenine dinucleotide phosphate [m] + 1.00 * Isocitrate [m] --> 1.00 * Nicotinamide adenine dinucleotide phosphate - reduced [m] + 1.00 * 2-Oxoglutarate [m] + 1.00 * carbon dioxide [m] IDH2	IDH2	Citric acid cycle	1.1.1.42	4
36	0.0021645	16.828	0.00304006	IDHPOXOX2b	Iodide:hydrogen-peroxide oxidoreductase 2	1.00 * 3-iodo-L-tyrosine [c] + 2.00 * Iodine [c] --> 1.00 * proton [c] + 1.00 * iodide [c] + 1.00 * 3,5-diiodo-L-tyrosine [c] TPO	TPO	Tyrosine metabolism	1.11.1.8	4
36	0.0021645	17.1195	0.00304006	IDHPOXOX3	Iodide:hydrogen-peroxide oxidoreductase 3	1.00 * Hydrogen peroxide [c] + 1.00 * 3-iodo-L-tyrosine [c] + 1.00 * 3,5-diiodo-L-tyrosine [c] --> 2.00 * Water [c] + 1.00 * 2-aminoacrylic acid [c] + 1.00 * 3,3',5-triiodo-L-thyronine [c] TPO	TPO	Tyrosine metabolism	1.11.1.8	4
36	0.0021645	16.828	0.00304006	IDHPOXOX4	Iodide:hydrogen-peroxide oxidoreductase 4	1.00 * Hydrogen peroxide [c] + 2.00 * 3,5-diiodo-L-tyrosine [c] --> 2.00 * Water [c] + 1.00 * 2-aminoacrylic acid [c] + 1.00 * L-thyroxine [c] TPO	TPO	Tyrosine metabolism	1.11.1.8	4
36	0.0021645	17.1195	0.00304006	IDHPOXOXb	Iodide:hydrogen-peroxide oxidoreductase	2.00 * Iodine [c] + 1.00 * L-tyrosine [c] --> 1.00 * proton [c] + 1.00 * iodide [c] + 1.00 * 3-iodo-L-tyrosine [c] TPO	TPO	Tyrosine metabolism	1.11.1.8	4
33	0.0151515	2.15986	0.0191294	IDOAASE1ly	alpha-L-iduronidase, lysosomal	1.00 * Water [l] + 1.00 * heparan sulfate, degradation product 4 [l] --> 1.00 * heparan sulfate, degradation product 5 [l] + 1.00 * L-iduronate [l] IDUA	IDUA	Heparan sulfate degradation	3.2.1.76	4
33	0.0151515	2.15986	0.0191294	IDOAASE2ly	alpha-L-iduronidase, lysosomal	1.00 * Water [l] + 1.00 * heparan sulfate, degradation product 16 [l] --> 1.00 * L-iduronate [l] + 1.00 * heparan sulfate, degradation product 17 [l] IDUA	IDUA	Heparan sulfate degradation	3.2.1.76	4
33	0.0151515	2.15986	0.0191294	IDOAASE3ly	alpha-L-iduronidase, lysosomal	1.00 * Water [l] + 1.00 * IdoA-beta-1,4-GlcNAc(3S)-alpha-1,4-GlcA-beta-1,3-Gal-beta-1,3-Gal-beta-1,4-Xylose [l] --> 1.00 * L-iduronate [l] + 1.00 * GlcNAc(3S)-alpha-1,4-GlcA-beta-1,3-Gal-beta-1,3-Gal-beta-1,4-Xylose [l] IDUA	IDUA	Heparan sulfate degradation	3.2.1.76	4
33	0.0151515	1.93151	0.0191294	IDOAASE4ly	alpha-L-iduronidase, lysosomal	1.00 * Water [l] + 1.00 * chondroitin sulfate B / dermatan sulfate (IdoA2S-GalNAc4S), degradation product 3 [l] --> 1.00 * chondroitin sulfate A (GalNAc4S-GlcA), degradation product 3 [l] + 1.00 * L-iduronate [l] IDUA	IDUA	Chondroitin sulfate degradation	3.2.1.76	4
25	0.309524	0.801979	0.33962	ILETA	isoleucine transaminase	1.00 * 2-Oxoglutarate [c] + 1.00 * L-isoleucine [c] --> 1.00 * L-glutamate(1-) [c] + 1.00 * 3-methyl-2-oxopentanoate [c] BCAT1	BCAT1	Valine, leucine, and isoleucine metabolism	2.6.1.42	4
0	0.0021645	-2.30153	0.00304006	ILETA	isoleucine transaminase	1.00 * 2-Oxoglutarate [c] + 1.00 * L-isoleucine [c] --> 1.00 * L-glutamate(1-) [c] + 1.00 * 3-methyl-2-oxopentanoate [c] BCAT1	BCAT1	Valine, leucine, and isoleucine metabolism	2.6.1.42	4
0	0.0021645	-2.30153	0.00304006	ILETAm	isoleucine transaminase, mitochondrial	1.00 * 2-Oxoglutarate [m] + 1.00 * L-isoleucine [m] --> 1.00 * L-glutamate(1-) [m] + 1.00 * 3-methyl-2-oxopentanoate [m] BCAT2	BCAT2	Valine, leucine, and isoleucine metabolism	2.6.1.42	4
36	0.0021645	4.28535	0.00304006	ILETAm	isoleucine transaminase, mitochondrial	1.00 * 2-Oxoglutarate [m] + 1.00 * L-isoleucine [m] --> 1.00 * L-glutamate(1-) [m] + 1.00 * 3-methyl-2-oxopentanoate [m] BCAT2	BCAT2	Valine, leucine, and isoleucine metabolism	2.6.1.42	4
36	0.0021645	15.3608	0.00304006	IMPC	IMP cyclohydrolase	1.00 * Water [c] + 1.00 * IMP [c] --> 1.00 * 5-Formamido-1-(5-phospho-D-ribosyl)imidazole-4-carboxamide [c] ATIC	ATIC	Purine synthesis	3.5.4.10	4
36	0.0021645	7.52436	0.00304006	IMPC	IMP cyclohydrolase	1.00 * Water [c] + 1.00 * IMP [c] --> 1.00 * 5-Formamido-1-(5-phospho-D-ribosyl)imidazole-4-carboxamide [c] ATIC	ATIC	Purine synthesis	3.5.4.10	4
36	0.0021645	5.66153	0.00304006	IMPD	IMP dehydrogenase	1.00 * Water [c] + 1.00 * Nicotinamide adenine dinucleotide [c] + 1.00 * IMP [c] --> 1.00 * proton [c] + 1.00 * Nicotinamide adenine dinucleotide - reduced [c] + 1.00 * Xanthosine 5'-phosphate [c] IMPDH1; IMPDH2	IMPDH1; IMPDH2	Nucleotide interconversion	1.1.1.205	4
36	0.0021645	3.30877	0.00304006	INOSTO	inositol oxygenase	1.00 * O2 [c] + 1.00 * myo-inositol [c] --> 1.00 * Water [c] + 1.00 * proton [c] + 1.00 * D-glucuronate [c] MIOX	MIOX	Inositol phosphate metabolism	1.13.99.1	4
36	0.0021645	11.3612	0.00304006	IPDDIx	isopentenyl-diphosphate D-isomerase	1.00 * Isopentenyl diphosphate [x] --> 1.00 * Dimethylallyl diphosphate [x] GM9745; IDI1	GM9745; IDI1	Cholesterol metabolism	5.3.3.2	4
36	0.0021645	4.5311	0.00304006	KAS8	b-ketoacyl synthetase (palmitate, n-C16:0)	20.00 * proton [c] + 14.00 * Nicotinamide adenine dinucleotide phosphate - reduced [c] + 1.00 * Acetyl-CoA [c] + 7.00 * Malonyl-CoA [c] --> 6.00 * Water [c] + 14.00 * Nicotinamide adenine dinucleotide phosphate [c] + 7.00 * carbon dioxide [c] + 8.00 * Coenzyme A [c] + 1.00 * Hexadecanoate (n-C16:0) [c] ELOVL2; ELOVL5; ELOVL6; FASN	ELOVL2; ELOVL5; ELOVL6; FASN	Fatty acid synthesis	2.3.1.85	4
36	0.0021645	2.47458	0.00304006	KHK2	ketohexokinase (D-xylulose)	1.00 * ATP [c] + 1.00 * D-xylulose [c] --> 1.00 * ADP [c] + 1.00 * proton [c] + 1.00 * D-Xylulose 1-phosphate [c] KHK	KHK	Glyoxylate and dicarboxylate metabolism	2.7.1.3	4
36	0.0021645	3.94254	0.00304006	KHK3	ketohexokinase (D-tagatose)	1.00 * ATP [c] + 1.00 * D-tagatose [c] --> 1.00 * ADP [c] + 1.00 * proton [c] + 1.00 * D-Tagatose 1-phosphate [c] KHK	KHK	Galactose metabolism	2.7.1.3	4
36	0.0021645	5.31767	0.00304006	KHK	ketohexokinase	1.00 * ATP [c] + 1.00 * D-Fructose [c] --> 1.00 * ADP [c] + 1.00 * proton [c] + 1.00 * D-Fructose 1-phosphate [c] KHK	KHK	Fructose and mannose metabolism	2.7.1.3	0
36	0.0021645	3.24718	0.00304006	KYN3OX	kynurenine 3-monooxygenase	1.00 * O2 [c] + 1.00 * proton [c] + 1.00 * Nicotinamide adenine dinucleotide phosphate - reduced [c] + 1.00 * L-kynurenine [c] --> 1.00 * Water [c] + 1.00 * Nicotinamide adenine dinucleotide phosphate [c] + 1.00 * 3-hydroxy-L-kynurenine [c] KMO	KMO	Tryptophan metabolism	1.14.13.9	4
35	0.004329	2.93258	0.00582391	KYNAKGAT	L-Kynurenine:2-oxoglutarate aminotransferase	1.00 * 2-Oxoglutarate [c] + 1.00 * L-kynurenine [c] --> 1.00 * L-glutamate(1-) [c] + 1.00 * 4-(2-aminophenyl)-2,4-dioxobutanoate [c] AADAT; KYAT1	AADAT; KYAT1	Tryptophan metabolism	2.6.1.7	4
36	0.0021645	12.8253	0.00304006	KYN	kynureninase	1.00 * Water [c] + 1.00 * L-kynurenine [c] --> 1.00 * proton [c] + 1.00 * L-alanine [c] + 1.00 * anthranilate [c] KYNU	KYNU	Tryptophan metabolism	3.7.1.3	4
36	0.0021645	5.30191	0.00304006	LACZe	b-galactosidase, extracellular	1.00 * Water [e] + 1.00 * Lactose [e] --> 1.00 * D-glucose [e] + 1.00 * D-Galactose [e] GLB1; LCT	GLB1; LCT	Galactose metabolism	3.2.1.23	0
0	0.0021645	-2.4252	0.00304006	LALDO2x	D-Lactaldehyde:NAD+ 1-oxidoreductase	1.00 * proton [c] + 1.00 * Nicotinamide adenine dinucleotide - reduced [c] + 1.00 * methylglyoxal [c] --> 1.00 * Nicotinamide adenine dinucleotide [c] + 1.00 * (R)-lactaldehyde [c] AKR7A5	AKR7A5	Pyruvate metabolism	1.1.1.21	4
0	0.0021645	-2.42098	0.00304006	LALDO	D-Lactaldehyde:NAD+ oxidoreductase (glutathione-formylating)	1.00 * Nicotinamide adenine dinucleotide [c] + 1.00 * (R)-lactaldehyde [c] + 1.00 * Reduced glutathione [c] --> 1.00 * proton [c] + 1.00 * Nicotinamide adenine dinucleotide - reduced [c] + 1.00 * (R)-S-lactoylglutathionate(1-) [c] ADH5	ADH5	Pyruvate metabolism	1.1.1.1	0
36	0.0021645	6.65964	0.00304006	LALDO	D-Lactaldehyde:NAD+ oxidoreductase (glutathione-formylating)	1.00 * Nicotinamide adenine dinucleotide [c] + 1.00 * (R)-lactaldehyde [c] + 1.00 * Reduced glutathione [c] --> 1.00 * proton [c] + 1.00 * Nicotinamide adenine dinucleotide - reduced [c] + 1.00 * (R)-S-lactoylglutathionate(1-) [c] ADH5	ADH5	Pyruvate metabolism	1.1.1.1	0
36	0.0021645	5.85479	0.00304006	LCAT1e	Lecithin-cholesterol acyltransferase	1.00 * cholesterol [e] + 1.00 * Phosphatidylcholine [e] --> 1.00 * lysophosphatidylcholine [e] + 1.00 * cholesterol ester [e] LCAT	LCAT	Fatty acid oxidation	2.3.1.43	4
36	0.0021645	3.9577	0.00304006	LCYSTCBOXL	3-Sulfoalanine carboxy-lyase	1.00 * proton [c] + 1.00 * L-cysteate(1-) [c] --> 1.00 * carbon dioxide [c] + 1.00 * Taurine [c] CSAD; GAD1; GAD2	CSAD; GAD1; GAD2	Taurine and hypotaurine metabolism	4.1.1.15	4
27	0.179654	0.863989	0.203431	LDH_L	L-lactate dehydrogenase	1.00 * Nicotinamide adenine dinucleotide [c] + 1.00 * (S)-lactate [c] --> 1.00 * proton [c] + 1.00 * pyruvate [c] + 1.00 * Nicotinamide adenine dinucleotide - reduced [c] LDHA; LDHAL6B; LDHB; LDHC; UEVLD	LDHA; LDHAL6B; LDHB; LDHC; UEVLD	Glycolysis/gluconeogenesis	1.1.1.27	0
0	0.0021645	-2.89649	0.00304006	LDH_L	L-lactate dehydrogenase	1.00 * Nicotinamide adenine dinucleotide [c] + 1.00 * (S)-lactate [c] --> 1.00 * proton [c] + 1.00 * pyruvate [c] + 1.00 * Nicotinamide adenine dinucleotide - reduced [c] LDHA; LDHAL6B; LDHB; LDHC; UEVLD	LDHA; LDHAL6B; LDHB; LDHC; UEVLD	Glycolysis/gluconeogenesis	1.1.1.27	0
25	0.309524	0.830069	0.33962	LEUTA	leucine transaminase	1.00 * 2-Oxoglutarate [c] + 1.00 * L-leucine [c] --> 1.00 * L-glutamate(1-) [c] + 1.00 * 4-methyl-2-oxopentanoate [c] BCAT1	BCAT1	Valine, leucine, and isoleucine metabolism	2.6.1.6	4
0	0.0021645	-2.30153	0.00304006	LEUTA	leucine transaminase	1.00 * 2-Oxoglutarate [c] + 1.00 * L-leucine [c] --> 1.00 * L-glutamate(1-) [c] + 1.00 * 4-methyl-2-oxopentanoate [c] BCAT1	BCAT1	Valine, leucine, and isoleucine metabolism	2.6.1.6	4
0	0.0021645	-2.30153	0.00304006	LEUTAm	leucine transaminase, mitochondrial	1.00 * 2-Oxoglutarate [m] + 1.00 * L-leucine [m] --> 1.00 * L-glutamate(1-) [m] + 1.00 * 4-methyl-2-oxopentanoate [m] BCAT2	BCAT2	Valine, leucine, and isoleucine metabolism	2.6.1.6	4
36	0.0021645	4.06197	0.00304006	LEUTAm	leucine transaminase, mitochondrial	1.00 * 2-Oxoglutarate [m] + 1.00 * L-leucine [m] --> 1.00 * L-glutamate(1-) [m] + 1.00 * 4-methyl-2-oxopentanoate [m] BCAT2	BCAT2	Valine, leucine, and isoleucine metabolism	2.6.1.6	4
0	0.0021645	-2.42098	0.00304006	LGTHL	lactoylglutathione lyase	1.00 * methylglyoxal [c] + 1.00 * Reduced glutathione [c] --> 1.00 * (R)-S-lactoylglutathionate(1-) [c] GLO1	GLO1	Pyruvate metabolism	4.4.1.5	4
36	0.0021645	10.2446	0.00304006	LNELDCCPT1	carnitine O-palmitoyltransferase	1.00 * L-Carnitine [c] + 1.00 * linoelaidyl coenzyme A [c] --> 1.00 * Coenzyme A [c] + 1.00 * Linoelaidyl carnitine [c] CPT1A; CPT1B; CPT1C	CPT1A; CPT1B; CPT1C	Fatty acid oxidation	2.3.1.21	4
36	0.0021645	7.72013	0.00304006	LNLCCPT1	carnitine O-palmitoyltransferase	1.00 * L-Carnitine [c] + 1.00 * linoleic coenzyme A [c] --> 1.00 * Coenzyme A [c] + 1.00 * Linoleyl carnitine [c] CPT1A; CPT1B; CPT1C	CPT1A; CPT1B; CPT1C	Fatty acid oxidation	2.3.1.21	4
36	0.0021645	3.70012	0.00304006	LNLNCACPT1	carnitine O-palmitoyltransferase	1.00 * L-Carnitine [c] + 1.00 * alpha-Linolenoyl-CoA [c] --> 1.00 * Coenzyme A [c] + 1.00 * alpha-linolenyl carnitine [c] CPT1A; CPT1B; CPT1C	CPT1A; CPT1B; CPT1C	Fatty acid oxidation	2.3.1.21	4
36	0.0021645	8.21216	0.00304006	LNLNCGCPT1	carnitine O-palmitoyltransferase	1.00 * L-Carnitine [c] + 1.00 * gamma-linolenoyl-CoA(4-) [c] --> 1.00 * Coenzyme A [c] + 1.00 * gamma-linolenyl carnitine [c] CPT1A; CPT1B; CPT1C	CPT1A; CPT1B; CPT1C	Fatty acid oxidation	2.3.1.21	4
36	0.0021645	8.21216	0.00304006	LNLNCGCPT2	carnitine transferase	1.00 * Coenzyme A [m] + 1.00 * gamma-linolenyl carnitine [m] --> 1.00 * L-Carnitine [m] + 1.00 * gamma-linolenoyl-CoA(4-) [m] CPT2	CPT2	Fatty acid oxidation	2.3.1.21	4
36	0.0021645	4.24062	0.00304006	LPCOXp	L-pipecolate oxidase, peroxisomal	1.00 * L-pipecolic acid [x] + 1.00 * O2 [x] --> 1.00 * proton [x] + 1.00 * Hydrogen peroxide [x] + 1.00 * 1-piperideine-6-carboxylate [x] PIPOX	PIPOX	Lysine metabolism	1.5.3.7	4
34	0.00865801	2.22841	0.0113085	LPS2	lipase	1.00 * Water [c] + 1.00 * diglyceride [c] --> 1.00 * proton [c] + 1.00 * R total [c] + 1.00 * monoacylglycerol 2 [c] CEL; LPL	CEL; LPL	Triacylglycerol synthesis	3.1.1.3	4
36	0.0021645	2.97748	0.00304006	LPS3	lipase	1.00 * Water [c] + 1.00 * monoacylglycerol 2 [c] --> 1.00 * proton [c] + 1.00 * R total 2 position [c] + 1.00 * Glycerol [c] MGLL	MGLL	Triacylglycerol synthesis	3.1.1.23	4
36	0.0021645	3.75015	0.00304006	LPS	lipase	1.00 * Water [c] + 1.00 * triglyceride [c] --> 1.00 * proton [c] + 1.00 * R total 3 position [c] + 1.00 * diglyceride [c] CEL; LIPC; LPL; PNPLA3	CEL; LIPC; LPL; PNPLA3	Triacylglycerol synthesis	3.1.1.3	4
36	0.0021645	9.64109	0.00304006	LPSe	lipase	1.00 * Water [e] + 1.00 * triglyceride [e] --> 1.00 * proton [e] + 1.00 * diglyceride [e] + 1.00 * R total 3 position [e] LIPC; LIPF; LIPG; LPL; PNLIP; PNLIPRP1; PNLIPRP2	LIPC; LIPF; LIPG; LPL; PNLIP; PNLIPRP1; PNLIPRP2	Triacylglycerol synthesis	3.1.1.3	4
36	0.0021645	11.6886	0.00304006	LSTO1r	Lathosterol oxidase	1.00 * O2 [r] + 1.00 * proton [r] + 1.00 * Nicotinamide adenine dinucleotide phosphate - reduced [r] + 1.00 * 5alpha-cholesta-7,24-dien-3beta-ol [r] --> 2.00 * Water [r] + 1.00 * Nicotinamide adenine dinucleotide phosphate [r] + 1.00 * 7-dehydrodesmosterol [r] SC5D	SC5D	Cholesterol metabolism	1.3.3.2	4
36	0.0021645	11.6887	0.00304006	LSTO2r	Lathosterol oxidase	1.00 * O2 [r] + 1.00 * proton [r] + 1.00 * Nicotinamide adenine dinucleotide phosphate - reduced [r] + 1.00 * 5alpha-cholest-7-en-3beta-ol [r] --> 1.00 * cholesta-5,7-dien-3beta-ol [r] + 2.00 * Water [r] + 1.00 * Nicotinamide adenine dinucleotide phosphate [r] CYP7A1; SC5D	CYP7A1; SC5D	Cholesterol metabolism	1.3.3.2	4
27	0.179654	1.33454	0.203431	LTA4H	Leukotriene A-4 hydrolase	1.00 * Water [c] + 1.00 * leukotriene A4(1-) [c] --> 1.00 * leukotriene B4(1-) [c] LTA4H	LTA4H	Eicosanoid metabolism	3.3.2.6	4
36	0.0021645	10.5085	0.00304006	LTC4Sr	Leukotriene C4 synthase	1.00 * Reduced glutathione [r] + 1.00 * leukotriene A4(1-) [r] --> 1.00 * leukotriene C4(2-) [r] LTC4S; MGST2; MGST3	LTC4S; MGST2; MGST3	Eicosanoid metabolism	4.4.1.20	4
36	0.0021645	5.68296	0.00304006	LTD4DP	Leukotriene D4 dipeptidase	1.00 * Water [c] + 1.00 * Leukotriene D4 [c] --> 1.00 * Glycine [c] + 1.00 * leukotriene E4(1-) [c] No genes		Eicosanoid metabolism	2.3.2.2	4
36	0.0021645	5.68296	0.00304006	LTD4DP	Leukotriene D4 dipeptidase	1.00 * Water [c] + 1.00 * Leukotriene D4 [c] --> 1.00 * Glycine [c] + 1.00 * leukotriene E4(1-) [c] No genes		Eicosanoid metabolism	2.3.2.2	4
36	0.0021645	7.78759	0.00304006	M1316Mg	mannosyl-oligosaccharide 1,3-1,6-alpha-mannosidase	2.00 * Water [g] + 1.00 * (N-acetyl-D-glucosaminyl-(alpha-D-mannosyl)4-beta-D-mannosyl-diacetylchitobiosyl)-L-asparagine (protein) [g] --> 2.00 * D-Mannose [g] + 1.00 * (N-acetyl-D-glucosaminyl-(alpha-D-mannosyl)2-beta-D-mannosyl-diacetylchitobiosyl)-L-asparagine (protein) [g] MAN2A1; MAN2A2	MAN2A1; MAN2A2	N-glycan synthesis	3.2.1.114	0
36	0.0021645	7.78759	0.00304006	M13N2Tg	alpha-1,3-mannosyl-glycoprotein 2-beta-N-acetylglucosaminyltransferase	1.00 * UDP-N-acetyl-alpha-D-glucosamine(2-) [g] + 1.00 * (alpha-D-mannosyl)4-beta-D-mannosyl-diacetylchitobiosyl-L-asparagine (protein) [g] --> 1.00 * proton [g] + 1.00 * UDP [g] + 1.00 * (N-acetyl-D-glucosaminyl-(alpha-D-mannosyl)4-beta-D-mannosyl-diacetylchitobiosyl)-L-asparagine (protein) [g] MGAT1	MGAT1	N-glycan synthesis	2.4.1.101	0
36	0.0021645	2.9051	0.00304006	M13N4Tg	alpha-1,3-mannosyl-glycoprotein 4-beta-N-acetylglucosaminyltransferase	1.00 * UDP-N-acetyl-alpha-D-glucosamine(2-) [g] + 1.00 * ((N-acetyl-D-glucosaminyl)2-(alpha-D-mannosyl)2-beta-D-mannosyl-diacetylchitobiosyl)-L-asparagine (protein) [g] --> 1.00 * proton [g] + 1.00 * UDP [g] + 1.00 * ((N-acetyl-D-glucosaminyl)3-(alpha-D-mannosyl)2-beta-D-mannosyl-diacetylchitobiosyl)-L-asparagine (protein) [g] MGAT4A; MGAT4B	MGAT4A; MGAT4B	N-glycan synthesis	2.4.1.145	0
36	0.0021645	7.78759	0.00304006	M14NTg	beta-1,4-mannosyl-glycoprotein 4-beta-N-acetylglucosaminyltransferase	1.00 * UDP-N-acetyl-alpha-D-glucosamine(2-) [g] + 1.00 * ((N-acetyl-D-glucosaminyl)2-(alpha-D-mannosyl)2-beta-D-mannosyl-diacetylchitobiosyl)-L-asparagine (protein) [g] --> 1.00 * proton [g] + 1.00 * UDP [g] + 1.00 * N-Acetyl-beta-D-glucosaminyl-1,2-alpha-D-mannosyl-1,3-(N-acetyl-beta-D-glucosaminyl-1,2-alpha-D-mannosyl-1,6)-(N-acetyl-beta-D-glucosaminyl-1,4)-beta-D-mannosyl-1,4-N-acetyl-beta-D-g…	MGAT3	N-glycan synthesis	2.4.1.144	0
36	0.0021645	2.9051	0.00304006	M16N4Tg	alpha-1,6-mannosyl-glycoprotein 4-beta-N-acetylglucosaminyltransferase	1.00 * UDP-N-acetyl-alpha-D-glucosamine(2-) [g] + 1.00 * ((N-acetyl-D-glucosaminyl)4-(alpha-D-mannosyl)2-beta-D-mannosyl-diacetylchitobiosyl)-L-asparagine (protein) [g] --> 1.00 * proton [g] + 1.00 * UDP [g] + 1.00 * ((N-acetyl-D-glucosaminyl)5-(alpha-D-mannosyl)2-beta-D-mannosyl-diacetylchitobiosyl)-L-asparagine (protein) [g] No genes		N-glycan synthesis	2.4.1.201	0
36	0.0021645	2.9051	0.00304006	M16N6Tg	alpha-1,6-mannosyl-glycoprotein 6-beta-N-acetylglucosaminyltransferase	1.00 * UDP-N-acetyl-alpha-D-glucosamine(2-) [g] + 1.00 * ((N-acetyl-D-glucosaminyl)3-(alpha-D-mannosyl)2-beta-D-mannosyl-diacetylchitobiosyl)-L-asparagine (protein) [g] --> 1.00 * proton [g] + 1.00 * UDP [g] + 1.00 * ((N-acetyl-D-glucosaminyl)4-(alpha-D-mannosyl)2-beta-D-mannosyl-diacetylchitobiosyl)-L-asparagine (protein) [g] MGAT5	MGAT5	N-glycan synthesis	2.4.1.155	0
36	0.0021645	7.78759	0.00304006	M16NTg	alpha-1,6-mannosyl-glycoprotein 2-beta-N-acetylglucosaminyltransferase	1.00 * UDP-N-acetyl-alpha-D-glucosamine(2-) [g] + 1.00 * (N-acetyl-D-glucosaminyl-(alpha-D-mannosyl)2-beta-D-mannosyl-diacetylchitobiosyl)-L-asparagine (protein) [g] --> 1.00 * proton [g] + 1.00 * UDP [g] + 1.00 * ((N-acetyl-D-glucosaminyl)2-(alpha-D-mannosyl)2-beta-D-mannosyl-diacetylchitobiosyl)-L-asparagine (protein) [g] MGAT2	MGAT2	N-glycan synthesis	2.4.1.143	0
36	0.0021645	7.51495	0.00304006	MACACI	maleylacetoacetate isomerase	1.00 * 4-maleylacetoacetate [c] --> 1.00 * 4-fumarylacetoacetate(2-) [c] GSTZ1	GSTZ1	Tyrosine metabolism	5.2.1.2	4
36	0.0021645	7.50205	0.00304006	MACOXO	3-Methylimidazole acetaldehyde:NAD+ oxidoreductase	1.00 * Water [c] + 1.00 * Nicotinamide adenine dinucleotide [c] + 1.00 * 1-methylimidazole-4-acetaldehyde [c] --> 2.00 * proton [c] + 1.00 * Nicotinamide adenine dinucleotide - reduced [c] + 1.00 * 3-Methylimidazoleacetic acid [c] ALDH1A3; ALDH3A1; ALDH3B1; ALDH3B3; MAOB	ALDH1A3; ALDH3A1; ALDH3B1; ALDH3B3; MAOB	Histidine metabolism	1.2.1.5	4
35	0.004329	2.19825	0.00582391	MALT	alpha-glucosidase	1.00 * Water [c] + 1.00 * Maltose [c] --> 2.00 * D-glucose [c] GAA; GANC; MGAM	GAA; GANC; MGAM	Starch and sucrose metabolism	3.2.1.20	4
32	0.025974	1.4749	0.0322458	MALTe	alpha-glucosidase, extracellular	1.00 * Water [e] + 1.00 * Maltose [e] --> 2.00 * D-glucose [e] MGAM	MGAM	Starch and sucrose metabolism	3.2.1.20	4
36	0.0021645	5.04973	0.00304006	MAN1PT2	mannose-1-phosphate guanylyltransferase (GDP)	1.00 * proton [c] + 1.00 * GDP [c] + 1.00 * D-Mannose 1-phosphate [c] --> 1.00 * hydrogenphosphate [c] + 1.00 * GDP-alpha-D-mannose(2-) [c] GMPPA; GMPPB	GMPPA; GMPPB	Fructose and mannose metabolism	2.7.7.22	0
36	0.0021645	11.2089	0.00304006	MCCCrm	methylcrotonoyl-CoA carboxylase, mitochondrial	1.00 * ATP [m] + 1.00 * Bicarbonate [m] + 1.00 * 3-methylbut-2-enoyl-CoA(4-) [m] --> 1.00 * proton [m] + 1.00 * ADP [m] + 1.00 * hydrogenphosphate [m] + 1.00 * trans-3-methylglutaconyl-CoA(5-) [m] MCCC1; MCCC2	MCCC1; MCCC2	Valine, leucine, and isoleucine metabolism	6.4.1.4	4
36	0.0021645	4.47407	0.00304006	MCCCrm	methylcrotonoyl-CoA carboxylase, mitochondrial	1.00 * ATP [m] + 1.00 * Bicarbonate [m] + 1.00 * 3-methylbut-2-enoyl-CoA(4-) [m] --> 1.00 * proton [m] + 1.00 * ADP [m] + 1.00 * hydrogenphosphate [m] + 1.00 * trans-3-methylglutaconyl-CoA(5-) [m] MCCC1; MCCC2	MCCC1; MCCC2	Valine, leucine, and isoleucine metabolism	6.4.1.4	4
36	0.0021645	4.24845	0.00304006	MCDm	Malonyl-CoA Decarboxylase, mitochondrial	1.00 * proton [m] + 1.00 * Malonyl-CoA [m] --> 1.00 * carbon dioxide [m] + 1.00 * Acetyl-CoA [m] MLYCD	MLYCD	Fatty acid oxidation	4.1.1.9	4
36	0.0021645	2.00961	0.00304006	MCLOR	3-Mercaptolactate:NAD+ oxidoreductase	1.00 * Nicotinamide adenine dinucleotide [c] + 1.00 * 3-Mercaptolactate [c] --> 1.00 * proton [c] + 1.00 * Nicotinamide adenine dinucleotide - reduced [c] + 1.00 * 3-mercaptopyruvate [c] LDHA; LDHAL6B; LDHB; LDHC; UEVLD	LDHA; LDHAL6B; LDHB; LDHC; UEVLD	Methionine and cysteine metabolism	1.1.1.27	4
32	0.025974	1.78472	0.0322458	MCPST	3-mercaptopyruvate sulfurtransferase	1.00 * hydrogen cyanide [c] + 1.00 * 3-mercaptopyruvate [c] --> 1.00 * proton [c] + 1.00 * pyruvate [c] + 1.00 * thiocyanate [c] MPST	MPST	Methionine and cysteine metabolism	2.8.1.2	4
36	0.0021645	3.93543	0.00304006	MDHm	malate dehydrogenase, mitochondrial	1.00 * Nicotinamide adenine dinucleotide [m] + 1.00 * (S)-malate(2-) [m] --> 1.00 * proton [m] + 1.00 * Nicotinamide adenine dinucleotide - reduced [m] + 1.00 * Oxaloacetate [m] MDH1; MDH2	MDH1; MDH2	Citric acid cycle	1.1.1.37	0
18	1	-0.199822	1	MDHm	malate dehydrogenase, mitochondrial	1.00 * Nicotinamide adenine dinucleotide [m] + 1.00 * (S)-malate(2-) [m] --> 1.00 * proton [m] + 1.00 * Nicotinamide adenine dinucleotide - reduced [m] + 1.00 * Oxaloacetate [m] MDH1; MDH2	MDH1; MDH2	Citric acid cycle	1.1.1.37	0
36	0.0021645	3.80169	0.00304006	ME1m	malic enzyme (NAD), mitochondrial	1.00 * Nicotinamide adenine dinucleotide [m] + 1.00 * (S)-malate(2-) [m] --> 1.00 * carbon dioxide [m] + 1.00 * Nicotinamide adenine dinucleotide - reduced [m] + 1.00 * pyruvate [m] ME2	ME2	Pyruvate metabolism	1.1.1.40	0
36	0.0021645	2.65944	0.00304006	ME2	malic enzyme (NADP)	1.00 * Nicotinamide adenine dinucleotide phosphate [c] + 1.00 * (S)-malate(2-) [c] --> 1.00 * pyruvate [c] + 1.00 * Nicotinamide adenine dinucleotide phosphate - reduced [c] + 1.00 * carbon dioxide [c] ME1	ME1	Pyruvate metabolism	1.1.1.40	0
36	0.0021645	3.34279	0.00304006	ME2m	malic enzyme (NADP), mitochondrial	1.00 * Nicotinamide adenine dinucleotide phosphate [m] + 1.00 * (S)-malate(2-) [m] --> 1.00 * Nicotinamide adenine dinucleotide phosphate - reduced [m] + 1.00 * carbon dioxide [m] + 1.00 * pyruvate [m] ME2; ME3	ME2; ME3	Pyruvate metabolism	1.1.1.40	0
36	0.0021645	4.68636	0.00304006	MELATNOX	Melatonin:NADP oxidoreductase	1.00 * O2 [c] + 1.00 * proton [c] + 1.00 * Nicotinamide adenine dinucleotide phosphate - reduced [c] + 1.00 * melatonin [c] --> 1.00 * Water [c] + 1.00 * Nicotinamide adenine dinucleotide phosphate [c] + 1.00 * 6-Hydroxymelatonin [c] CYP1A1; CYP1A2; CYP1B1	CYP1A1; CYP1A2; CYP1B1	Tryptophan metabolism	1.14.14.1	4
36	0.0021645	5.03074	0.00304006	METS	methionine synthase	1.00 * 5-Methyltetrahydrofolate [c] + 1.00 * L-homocysteine [c] --> 1.00 * proton [c] + 1.00 * 5,6,7,8-Tetrahydrofolate [c] + 1.00 * L-methionine [c] MTR	MTR	Methionine and cysteine metabolism	2.1.1.13	4
36	0.0021645	8.9302	0.00304006	MEVK1x	mevalonate kinase (atp)	1.00 * ATP [x] + 1.00 * (R)-mevalonate [x] --> 1.00 * proton [x] + 1.00 * ADP [x] + 1.00 * (R)-5-phosphonatomevalonate(3-) [x] MVK	MVK	Cholesterol metabolism	2.7.1.36	4
36	0.0021645	7.78759	0.00304006	MG1er	mannosyl-oligosaccharide glucosidase, endoplasmic reticulum	1.00 * Water [r] + 1.00 * (alpha-D-Glucosyl)3-(alpha-D-mannosyl)8-beta-D-mannosyl-diacetylchitobiosyl-L-asparagine (protein) [r] --> 1.00 * D-glucose [r] + 1.00 * (alpha-D-Glucosyl)2-(alpha-D-mannosyl)8-beta-D-mannosyl-diacetylchitobiosyl-L-asparagine (protein) [r] MOGS	MOGS	N-glycan synthesis	3.2.1.106	0
36	0.0021645	11.2089	0.00304006	MGCHrm	methylglutaconyl-CoA hydratase (reversible), mitochondrial	1.00 * Water [m] + 1.00 * trans-3-methylglutaconyl-CoA(5-) [m] --> 1.00 * Hydroxymethylglutaryl-CoA [m] AUH	AUH	Valine, leucine, and isoleucine metabolism	4.2.1.18	4
36	0.0021645	4.47407	0.00304006	MGCHrm	methylglutaconyl-CoA hydratase (reversible), mitochondrial	1.00 * Water [m] + 1.00 * trans-3-methylglutaconyl-CoA(5-) [m] --> 1.00 * Hydroxymethylglutaryl-CoA [m] AUH	AUH	Valine, leucine, and isoleucine metabolism	4.2.1.18	4
36	0.0021645	6.21892	0.00304006	MGSA2	methyglyoxylate synthase 2 (from g3p)	1.00 * Glyceraldehyde 3-phosphate [c] --> 1.00 * hydrogenphosphate [c] + 1.00 * methylglyoxal [c] No genes		Pyruvate metabolism	4.2.3.3	4
36	0.0021645	6.21848	0.00304006	MGSA	methylglyoxal synthase	1.00 * Dihydroxyacetone phosphate [c] --> 1.00 * hydrogenphosphate [c] + 1.00 * methylglyoxal [c] No genes		Pyruvate metabolism	4.2.3.3	4
36	0.0021645	7.50205	0.00304006	MHISOR	N-Methylhistamine:oxygen oxidoreductase (deaminating)	1.00 * Water [c] + 1.00 * O2 [c] + 1.00 * N(tele)-methylhistaminium [c] --> 1.00 * Hydrogen peroxide [c] + 1.00 * Ammonium [c] + 1.00 * 1-methylimidazole-4-acetaldehyde [c] AOC1; AOC2; AOC3	AOC1; AOC2; AOC3	Histidine metabolism	1.4.3.4	4
36	0.0021645	8.0226	0.00304006	MI1345PP	inositol-1,3,4,5-trisphosphate 5-phosphatase	1.00 * Water [c] + 1.00 * 1D-myo-inositol 1,3,4,5-tetrakisphosphate(8-) [c] --> 1.00 * hydrogenphosphate [c] + 1.00 * 1D-myo-inositol 1,3,4-trisphosphate(6-) [c] INPP5A; INPP5B; INPP5D; INPP5E; INPP5J; INPPL1; SYNJ1	INPP5A; INPP5B; INPP5D; INPP5E; INPP5J; INPPL1; SYNJ1	Inositol phosphate metabolism	3.1.3.56	4
36	0.0021645	8.0226	0.00304006	MI134PP	inositol-1,3,4-trisphosphate 1-phosphatase	1.00 * Water [c] + 1.00 * 1D-myo-inositol 1,3,4-trisphosphate(6-) [c] --> 1.00 * hydrogenphosphate [c] + 1.00 * 1D-myo-Inositol 3,4-bisphosphate [c] INPP1	INPP1	Inositol phosphate metabolism	3.1.3.61	4
36	0.0021645	8.0226	0.00304006	MI145PK	inositol-1,4,5-trisphosphate 3-kinase	1.00 * ATP [c] + 1.00 * 1D-myo-inositol 1,4,5-trisphosphate(6-) [c] --> 1.00 * ADP [c] + 1.00 * proton [c] + 1.00 * 1D-myo-inositol 1,3,4,5-tetrakisphosphate(8-) [c] ITPKA; ITPKB; ITPKC	ITPKA; ITPKB; ITPKC	Inositol phosphate metabolism	2.7.1.127	4
36	0.0021645	9.05804	0.00304006	MI145PP	inositol-1,4,5-trisphosphate 5-phosphatase	1.00 * Water [c] + 1.00 * 1D-myo-inositol 1,4,5-trisphosphate(6-) [c] --> 1.00 * hydrogenphosphate [c] + 1.00 * (1R,2R,3R,4R,5R,6S)-2,3,5,6-tetrahydroxy-4-(phosphonatooxy)cyclohexyl phosphate [c] INPP5A; INPP5B; INPP5D; INPP5E; INPP5J; INPPL1; SYNJ1	INPP5A; INPP5B; INPP5D; INPP5E; INPP5J; INPPL1; SYNJ1	Inositol phosphate metabolism	3.1.3.56	4
36	0.0021645	8.96348	0.00304006	MI14PP	inositol-1,4-bisphosphate 1-phosphatase	1.00 * Water [c] + 1.00 * (1R,2R,3R,4R,5R,6S)-2,3,5,6-tetrahydroxy-4-(phosphonatooxy)cyclohexyl phosphate [c] --> 1.00 * hydrogenphosphate [c] + 1.00 * 1D-myo-inositol 4-phosphate(2-) [c] INPP1	INPP1	Inositol phosphate metabolism	3.1.3.61	4
36	0.0021645	9.82857	0.00304006	MI1PP	myo-inositol 1-phosphatase	1.00 * Water [c] + 1.00 * 1D-myo-inositol 1-phosphate(2-) [c] --> 1.00 * hydrogenphosphate [c] + 1.00 * myo-inositol [c] IMPA1; IMPA2; MTMR1; MTMR2	IMPA1; IMPA2; MTMR1; MTMR2	Inositol phosphate metabolism	3.1.3.25	4
36	0.0021645	6.62379	0.00304006	MI1PS	myo-Inositol-1-phosphate synthase	1.00 * D-Glucose 6-phosphate [c] --> 1.00 * 1D-myo-inositol 1-phosphate(2-) [c] ISYNA1	ISYNA1	Inositol phosphate metabolism	5.5.1.4	4
36	0.0021645	8.0226	0.00304006	MI34PP	inositol-3,4-bisphosphate 4-phosphatase	1.00 * Water [c] + 1.00 * 1D-myo-Inositol 3,4-bisphosphate [c] --> 1.00 * hydrogenphosphate [c] + 1.00 * 1D-myo-inositol 3-phosphate(2-) [c] INPP4A; INPP4B	INPP4A; INPP4B	Inositol phosphate metabolism	3.1.3.66	4
36	0.0021645	8.0226	0.00304006	MI3PP	myo-inositol 3-phosphatase	1.00 * Water [c] + 1.00 * 1D-myo-inositol 3-phosphate(2-) [c] --> 1.00 * hydrogenphosphate [c] + 1.00 * myo-inositol [c] IMPA1; IMPA2	IMPA1; IMPA2	Inositol phosphate metabolism	3.1.3.25	4
36	0.0021645	8.96348	0.00304006	MI4PP	myo-inositol 4-phosphatase	1.00 * Water [c] + 1.00 * 1D-myo-inositol 4-phosphate(2-) [c] --> 1.00 * hydrogenphosphate [c] + 1.00 * myo-inositol [c] IMPA1; IMPA2	IMPA1; IMPA2	Inositol phosphate metabolism	3.1.3.25	4
36	0.0021645	7.84124	0.00304006	MM5ag	mannosyl-oligosaccharide 1,2-alpha-mannosidase, Golgi apparatus	1.00 * Water [g] + 1.00 * (alpha-D-mannosyl)5-beta-D-mannosyl-diacetylchitobiosyl-L-asparagine (protein) [g] --> 1.00 * D-Mannose [g] + 1.00 * (alpha-D-mannosyl)4-beta-D-mannosyl-diacetylchitobiosyl-L-asparagine (protein) [g] MAN1A; MAN1A2; MAN1C1	MAN1A; MAN1A2; MAN1C1	N-glycan synthesis	3.2.1.113	0
36	0.0021645	7.74321	0.00304006	MM5bg	mannosyl-oligosaccharide 1,2-alpha-mannosidase, Golgi apparatus	1.00 * Water [g] + 1.00 * (alpha-D-mannosyl)5-beta-D-mannosyl-diacetylchitobiosyl-L-asparagine (protein) [g] --> 1.00 * D-Mannose [g] + 1.00 * (alpha-D-mannosyl)4-beta-D-mannosyl-diacetylchitobiosyl-L-asparagine (protein) [g] MAN1A; MAN1A2; MAN1C1	MAN1A; MAN1A2; MAN1C1	N-glycan synthesis	3.2.1.113	0
36	0.0021645	7.74321	0.00304006	MM5cg	mannosyl-oligosaccharide 1,2-alpha-mannosidase, Golgi apparatus	1.00 * Water [g] + 1.00 * (alpha-D-mannosyl)5-beta-D-mannosyl-diacetylchitobiosyl-L-asparagine (protein) [g] --> 1.00 * D-Mannose [g] + 1.00 * (alpha-D-mannosyl)4-beta-D-mannosyl-diacetylchitobiosyl-L-asparagine (protein) [g] MAN1A; MAN1A2; MAN1C1	MAN1A; MAN1A2; MAN1C1	N-glycan synthesis	3.2.1.113	0
36	0.0021645	7.74321	0.00304006	MM6B1ag	mannosyl-oligosaccharide 1,2-alpha-mannosidase, Golgi apparatus	1.00 * Water [g] + 1.00 * (alpha-D-mannosyl)6-beta-D-mannosyl-diacetylchitobiosyl-L-asparagine (protein) [g] --> 1.00 * (alpha-D-mannosyl)5-beta-D-mannosyl-diacetylchitobiosyl-L-asparagine (protein) [g] + 1.00 * D-Mannose [g] MAN1A; MAN1A2; MAN1C1	MAN1A; MAN1A2; MAN1C1	N-glycan synthesis	3.2.1.113	0
36	0.0021645	7.74321	0.00304006	MM6B1bg	mannosyl-oligosaccharide 1,2-alpha-mannosidase, Golgi apparatus	1.00 * Water [g] + 1.00 * (alpha-D-mannosyl)6-beta-D-mannosyl-diacetylchitobiosyl-L-asparagine (protein) [g] --> 1.00 * (alpha-D-mannosyl)5-beta-D-mannosyl-diacetylchitobiosyl-L-asparagine (protein) [g] + 1.00 * D-Mannose [g] MAN1A; MAN1A2; MAN1C1	MAN1A; MAN1A2; MAN1C1	N-glycan synthesis	3.2.1.113	0
36	0.0021645	7.74321	0.00304006	MM6B2g	mannosyl-oligosaccharide 1,2-alpha-mannosidase, Golgi apparatus	1.00 * Water [g] + 1.00 * (alpha-D-mannosyl)6-beta-D-mannosyl-diacetylchitobiosyl-L-asparagine (protein) [g] --> 1.00 * D-Mannose [g] + 1.00 * (alpha-D-mannosyl)5-beta-D-mannosyl-diacetylchitobiosyl-L-asparagine (protein) [g] MAN1A; MAN1A2; MAN1C1	MAN1A; MAN1A2; MAN1C1	N-glycan synthesis	3.2.1.113	0
36	0.0021645	7.98447	0.00304006	MM6ag	mannosyl-oligosaccharide 1,2-alpha-mannosidase, Golgi apparatus	1.00 * Water [g] + 1.00 * (alpha-D-mannosyl)6-beta-D-mannosyl-diacetylchitobiosyl-L-asparagine (protein) [g] --> 1.00 * D-Mannose [g] + 1.00 * (alpha-D-mannosyl)5-beta-D-mannosyl-diacetylchitobiosyl-L-asparagine (protein) [g] MAN1C1	MAN1C1	N-glycan synthesis	3.2.1.113	0
36	0.0021645	7.84124	0.00304006	MM6bg	mannosyl-oligosaccharide 1,2-alpha-mannosidase, Golgi apparatus	1.00 * Water [g] + 1.00 * (alpha-D-mannosyl)6-beta-D-mannosyl-diacetylchitobiosyl-L-asparagine (protein) [g] --> 1.00 * D-Mannose [g] + 1.00 * (alpha-D-mannosyl)5-beta-D-mannosyl-diacetylchitobiosyl-L-asparagine (protein) [g] MAN1A; MAN1A2; MAN1C1	MAN1A; MAN1A2; MAN1C1	N-glycan synthesis	3.2.1.113	0
36	0.0021645	7.98447	0.00304006	MM7Ag	mannosyl-oligosaccharide 1,2-alpha-mannosidase, Golgi apparatus	1.00 * Water [g] + 1.00 * (alpha-D-mannosyl)7-beta-D-mannosyl-diacetylchitobiosyl-L-asparagine, isoform A (protein) [g] --> 1.00 * D-Mannose [g] + 1.00 * (alpha-D-mannosyl)6-beta-D-mannosyl-diacetylchitobiosyl-L-asparagine (protein) [g] MAN1C1	MAN1C1	N-glycan synthesis	3.2.1.113	0
[truncated: 902 more rows]

## Sheet: Supp Table 6
Supplementary Table 6. List of qPCR primers used in this study.
Gene	Forward	Reverse
TOMM20	GGTACTGCATCTACTTCGACCG	TGGTCTACGCCCTTCTCATATTC
CS	TGCTTCCTCCACGAATTTGAAA	CCACCATACATCATGTCCACAG
IDH3B	TAGTGCAGAATACGCAGTCTTTG	CAGCATGTTGGAAGCCGAC
SDHB	ACAGCTCCCCGTATCAAGAAA	GCATGATCTTCGGAAGGTCAA
PC	GCTGGAGGAGAATTACACCCG	GGATGTTCCCATACTGGTCCC
[truncated: 3 more rows]
